# Supplementary material for: LncRNA‐MEG3 Regulates Muscle Mass and Metabolic Homeostasis by Facilitating SUZ12 Liquid–Liquid Phase Separation
Source: Adv Sci (Weinh). 2025 Apr 26;12(23):2417715. doi: 10.1002/advs.202417715 (PMC12199413; doi:10.1002/advs.202417715)
Supplement: Supplementary file 2 — Supporting Information [file ADVS-12-2417715-s001.xlsx]

## Sheet: Table S1
Table S1. lncRNA-MEG3, PAX7, MyH7 and MyH4 expression during human skeltal muscle devlopment.
Name	Cell	Gene	Expression	group
1	AP10_AAAAACCCCTGG	MYH7	0	emb
2	AP10_AAAAACCCCTGG	MYH4	0	emb
3	AP10_AAAAACCCCTGG	MEG3	1.98289	emb
4	AP10_AAAAACCCCTGG	PAX7	0	emb
5	AP10_AAAAAGAGTAGA	MYH7	0	emb
6	AP10_AAAAAGAGTAGA	MYH4	0	emb
7	AP10_AAAAAGAGTAGA	MEG3	2.29763	emb
8	AP10_AAAAAGAGTAGA	PAX7	0	emb
9	AP10_AAAAATTCTCAC	MYH7	0	emb
10	AP10_AAAAATTCTCAC	MYH4	0	emb
11	AP10_AAAAATTCTCAC	MEG3	0	emb
12	AP10_AAAAATTCTCAC	PAX7	0	emb
13	AP10_AAACAGCACACC	MYH7	0	emb
14	AP10_AAACAGCACACC	MYH4	0	emb
15	AP10_AAACAGCACACC	MEG3	0	emb
16	AP10_AAACAGCACACC	PAX7	1.56939	emb
17	AP10_AAACCGACCGCG	MYH7	0	emb
18	AP10_AAACCGACCGCG	MYH4	0	emb
19	AP10_AAACCGACCGCG	MEG3	0	emb
20	AP10_AAACCGACCGCG	PAX7	2.10691	emb
21	AP10_AAACCGTCTGAC	MYH7	0	emb
22	AP10_AAACCGTCTGAC	MYH4	0	emb
23	AP10_AAACCGTCTGAC	MEG3	3.21696	emb
24	AP10_AAACCGTCTGAC	PAX7	0	emb
25	AP10_AAAGAGAATTAG	MYH7	0	emb
26	AP10_AAAGAGAATTAG	MYH4	0	emb
27	AP10_AAAGAGAATTAG	MEG3	2.337	emb
28	AP10_AAAGAGAATTAG	PAX7	0	emb
29	AP10_AAAGGGTCAGGA	MYH7	0	emb
30	AP10_AAAGGGTCAGGA	MYH4	0	emb
31	AP10_AAAGGGTCAGGA	MEG3	1.92146	emb
32	AP10_AAAGGGTCAGGA	PAX7	0	emb
33	AP10_AAATCGCGTTCA	MYH7	0	emb
34	AP10_AAATCGCGTTCA	MYH4	0	emb
35	AP10_AAATCGCGTTCA	MEG3	2.18733	emb
36	AP10_AAATCGCGTTCA	PAX7	2.82273	emb
37	AP10_AAATGAACTCGG	MYH7	0	emb
38	AP10_AAATGAACTCGG	MYH4	0	emb
39	AP10_AAATGAACTCGG	MEG3	2.94425	emb
40	AP10_AAATGAACTCGG	PAX7	0	emb
41	AP10_AAATTCAGTGGC	MYH7	0	emb
42	AP10_AAATTCAGTGGC	MYH4	0	emb
43	AP10_AAATTCAGTGGC	MEG3	1.86379	emb
44	AP10_AAATTCAGTGGC	PAX7	0	emb
45	AP10_AACAAGGCGTGC	MYH7	0	emb
46	AP10_AACAAGGCGTGC	MYH4	0	emb
47	AP10_AACAAGGCGTGC	MEG3	2.30106	emb
48	AP10_AACAAGGCGTGC	PAX7	0	emb
49	AP10_AACAAGTTTGCA	MYH7	0	emb
50	AP10_AACAAGTTTGCA	MYH4	0	emb
51	AP10_AACAAGTTTGCA	MEG3	1.85578	emb
52	AP10_AACAAGTTTGCA	PAX7	0	emb
53	AP10_AACAATAGCATT	MYH7	0	emb
54	AP10_AACAATAGCATT	MYH4	0	emb
55	AP10_AACAATAGCATT	MEG3	0	emb
56	AP10_AACAATAGCATT	PAX7	0	emb
57	AP10_AACACAAAATTT	MYH7	0	emb
58	AP10_AACACAAAATTT	MYH4	0	emb
59	AP10_AACACAAAATTT	MEG3	3.00675	emb
60	AP10_AACACAAAATTT	PAX7	0	emb
61	AP10_AACACGTAATTG	MYH7	0	emb
62	AP10_AACACGTAATTG	MYH4	0	emb
63	AP10_AACACGTAATTG	MEG3	2.29944	emb
64	AP10_AACACGTAATTG	PAX7	0	emb
65	AP10_AACAGTGAGCCG	MYH7	0	emb
66	AP10_AACAGTGAGCCG	MYH4	0	emb
67	AP10_AACAGTGAGCCG	MEG3	0	emb
68	AP10_AACAGTGAGCCG	PAX7	0	emb
69	AP10_AACCCCGACTCT	MYH7	0	emb
70	AP10_AACCCCGACTCT	MYH4	0	emb
71	AP10_AACCCCGACTCT	MEG3	1.41211	emb
72	AP10_AACCCCGACTCT	PAX7	0	emb
73	AP10_AACCGACAGAGG	MYH7	0	emb
74	AP10_AACCGACAGAGG	MYH4	0	emb
75	AP10_AACCGACAGAGG	MEG3	1.64966	emb
76	AP10_AACCGACAGAGG	PAX7	0	emb
77	AP10_AACCGCGAGACG	MYH7	0	emb
78	AP10_AACCGCGAGACG	MYH4	0	emb
79	AP10_AACCGCGAGACG	MEG3	3.12951	emb
80	AP10_AACCGCGAGACG	PAX7	0	emb
81	AP10_AACCGCTTCCGC	MYH7	0	emb
82	AP10_AACCGCTTCCGC	MYH4	0	emb
83	AP10_AACCGCTTCCGC	MEG3	1.67106	emb
84	AP10_AACCGCTTCCGC	PAX7	0	emb
85	AP10_AACGATGACGAC	MYH7	0	emb
86	AP10_AACGATGACGAC	MYH4	0	emb
87	AP10_AACGATGACGAC	MEG3	3.10303	emb
88	AP10_AACGATGACGAC	PAX7	0	emb
89	AP10_AACGCAAGTAAC	MYH7	0	emb
90	AP10_AACGCAAGTAAC	MYH4	0	emb
91	AP10_AACGCAAGTAAC	MEG3	1.48323	emb
92	AP10_AACGCAAGTAAC	PAX7	1.48323	emb
93	AP10_AACGCAGTGTGG	MYH7	0	emb
94	AP10_AACGCAGTGTGG	MYH4	0	emb
95	AP10_AACGCAGTGTGG	MEG3	2.88834	emb
96	AP10_AACGCAGTGTGG	PAX7	0	emb
97	AP10_AACGCATTAGAG	MYH7	0	emb
98	AP10_AACGCATTAGAG	MYH4	0	emb
99	AP10_AACGCATTAGAG	MEG3	2.69159	emb
100	AP10_AACGCATTAGAG	PAX7	0	emb
101	AP10_AACGCTTTTGCC	MYH7	0	emb
102	AP10_AACGCTTTTGCC	MYH4	0	emb
103	AP10_AACGCTTTTGCC	MEG3	1.74422	emb
104	AP10_AACGCTTTTGCC	PAX7	0	emb
105	AP10_AACGTCGTAGCA	MYH7	0	emb
106	AP10_AACGTCGTAGCA	MYH4	0	emb
107	AP10_AACGTCGTAGCA	MEG3	2.54047	emb
108	AP10_AACGTCGTAGCA	PAX7	0	emb
109	AP10_AACGTCTGCTCG	MYH7	0	emb
110	AP10_AACGTCTGCTCG	MYH4	0	emb
111	AP10_AACGTCTGCTCG	MEG3	2.90859	emb
112	AP10_AACGTCTGCTCG	PAX7	1.91354	emb
113	AP10_AACTCGCTTCGA	MYH7	0	emb
114	AP10_AACTCGCTTCGA	MYH4	0	emb
115	AP10_AACTCGCTTCGA	MEG3	2.66476	emb
116	AP10_AACTCGCTTCGA	PAX7	0	emb
117	AP10_AACTCTAAGTAT	MYH7	0	emb
118	AP10_AACTCTAAGTAT	MYH4	0	emb
119	AP10_AACTCTAAGTAT	MEG3	2.34549	emb
120	AP10_AACTCTAAGTAT	PAX7	0	emb
121	AP10_AAGAACCGCAGG	MYH7	0	emb
122	AP10_AAGAACCGCAGG	MYH4	0	emb
123	AP10_AAGAACCGCAGG	MEG3	1.32689	emb
124	AP10_AAGAACCGCAGG	PAX7	0	emb
125	AP10_AAGAATACGATC	MYH7	0	emb
126	AP10_AAGAATACGATC	MYH4	0	emb
127	AP10_AAGAATACGATC	MEG3	2.51965	emb
128	AP10_AAGAATACGATC	PAX7	0	emb
129	AP10_AAGATCATTGGG	MYH7	0	emb
130	AP10_AAGATCATTGGG	MYH4	0	emb
131	AP10_AAGATCATTGGG	MEG3	0	emb
132	AP10_AAGATCATTGGG	PAX7	0	emb
133	AP10_AAGCCATGGAGG	MYH7	0	emb
134	AP10_AAGCCATGGAGG	MYH4	0	emb
135	AP10_AAGCCATGGAGG	MEG3	1.58694	emb
136	AP10_AAGCCATGGAGG	PAX7	0	emb
137	AP10_AAGCCTATGTTC	MYH7	0	emb
138	AP10_AAGCCTATGTTC	MYH4	0	emb
139	AP10_AAGCCTATGTTC	MEG3	2.37194	emb
140	AP10_AAGCCTATGTTC	PAX7	0	emb
141	AP10_AAGCGCATCCTT	MYH7	0	emb
142	AP10_AAGCGCATCCTT	MYH4	0	emb
143	AP10_AAGCGCATCCTT	MEG3	0	emb
144	AP10_AAGCGCATCCTT	PAX7	0	emb
145	AP10_AAGCTCCCACAG	MYH7	0	emb
146	AP10_AAGCTCCCACAG	MYH4	0	emb
147	AP10_AAGCTCCCACAG	MEG3	0	emb
148	AP10_AAGCTCCCACAG	PAX7	0	emb
149	AP10_AAGGACAGCAGC	MYH7	0	emb
150	AP10_AAGGACAGCAGC	MYH4	0	emb
151	AP10_AAGGACAGCAGC	MEG3	3.86121	emb
152	AP10_AAGGACAGCAGC	PAX7	0	emb
153	AP10_AAGGCACTACCC	MYH7	0	emb
154	AP10_AAGGCACTACCC	MYH4	0	emb
155	AP10_AAGGCACTACCC	MEG3	0	emb
156	AP10_AAGGCACTACCC	PAX7	0	emb
157	AP10_AAGGCCGCTTCC	MYH7	0	emb
158	AP10_AAGGCCGCTTCC	MYH4	0	emb
159	AP10_AAGGCCGCTTCC	MEG3	0	emb
160	AP10_AAGGCCGCTTCC	PAX7	0	emb
161	AP10_AAGGCGCCTTCG	MYH7	0	emb
162	AP10_AAGGCGCCTTCG	MYH4	0	emb
163	AP10_AAGGCGCCTTCG	MEG3	3.32653	emb
164	AP10_AAGGCGCCTTCG	PAX7	0	emb
165	AP10_AAGGGATATTGT	MYH7	0	emb
166	AP10_AAGGGATATTGT	MYH4	0	emb
167	AP10_AAGGGATATTGT	MEG3	1.48534	emb
168	AP10_AAGGGATATTGT	PAX7	0	emb
169	AP10_AAGGTCACCTGG	MYH7	0	emb
170	AP10_AAGGTCACCTGG	MYH4	0	emb
171	AP10_AAGGTCACCTGG	MEG3	1.9272	emb
172	AP10_AAGGTCACCTGG	PAX7	0	emb
173	AP10_AAGTATCATGCG	MYH7	0	emb
174	AP10_AAGTATCATGCG	MYH4	0	emb
175	AP10_AAGTATCATGCG	MEG3	0	emb
176	AP10_AAGTATCATGCG	PAX7	0	emb
177	AP10_AAGTCATTCGAT	MYH7	0	emb
178	AP10_AAGTCATTCGAT	MYH4	0	emb
179	AP10_AAGTCATTCGAT	MEG3	2.75348	emb
180	AP10_AAGTCATTCGAT	PAX7	0	emb
181	AP10_AAGTTCCACGCG	MYH7	0	emb
182	AP10_AAGTTCCACGCG	MYH4	0	emb
183	AP10_AAGTTCCACGCG	MEG3	2.313	emb
184	AP10_AAGTTCCACGCG	PAX7	0	emb
185	AP10_AAGTTCCCCTGT	MYH7	0	emb
186	AP10_AAGTTCCCCTGT	MYH4	0	emb
187	AP10_AAGTTCCCCTGT	MEG3	2.93554	emb
188	AP10_AAGTTCCCCTGT	PAX7	0	emb
189	AP10_AATACGGGCTAA	MYH7	0	emb
190	AP10_AATACGGGCTAA	MYH4	0	emb
191	AP10_AATACGGGCTAA	MEG3	0	emb
192	AP10_AATACGGGCTAA	PAX7	1.72919	emb
193	AP10_AATATCCAGGAC	MYH7	0	emb
194	AP10_AATATCCAGGAC	MYH4	0	emb
195	AP10_AATATCCAGGAC	MEG3	2.81917	emb
196	AP10_AATATCCAGGAC	PAX7	1.42373	emb
197	AP10_AATCAGAAGTTT	MYH7	0	emb
198	AP10_AATCAGAAGTTT	MYH4	0	emb
199	AP10_AATCAGAAGTTT	MEG3	2.44511	emb
200	AP10_AATCAGAAGTTT	PAX7	0	emb
201	AP10_AATCAGGATTAA	MYH7	0	emb
202	AP10_AATCAGGATTAA	MYH4	0	emb
203	AP10_AATCAGGATTAA	MEG3	2.94085	emb
204	AP10_AATCAGGATTAA	PAX7	0	emb
205	AP10_AATCAGGGGCAG	MYH7	0	emb
206	AP10_AATCAGGGGCAG	MYH4	0	emb
207	AP10_AATCAGGGGCAG	MEG3	0	emb
208	AP10_AATCAGGGGCAG	PAX7	0	emb
209	AP10_AATCAGTTTCGT	MYH7	0	emb
210	AP10_AATCAGTTTCGT	MYH4	0	emb
211	AP10_AATCAGTTTCGT	MEG3	3.06523	emb
212	AP10_AATCAGTTTCGT	PAX7	0	emb
213	AP10_AATCCCCTATTC	MYH7	0	emb
214	AP10_AATCCCCTATTC	MYH4	0	emb
215	AP10_AATCCCCTATTC	MEG3	0	emb
216	AP10_AATCCCCTATTC	PAX7	1.38412	emb
217	AP10_AATCGTGGCTTG	MYH7	0	emb
218	AP10_AATCGTGGCTTG	MYH4	0	emb
219	AP10_AATCGTGGCTTG	MEG3	0	emb
220	AP10_AATCGTGGCTTG	PAX7	1.5345	emb
221	AP10_AATCTCATCGAG	MYH7	0	emb
222	AP10_AATCTCATCGAG	MYH4	0	emb
223	AP10_AATCTCATCGAG	MEG3	2.5855	emb
224	AP10_AATCTCATCGAG	PAX7	0	emb
225	AP10_AATCTGAGCTAT	MYH7	0	emb
226	AP10_AATCTGAGCTAT	MYH4	0	emb
227	AP10_AATCTGAGCTAT	MEG3	2.21411	emb
228	AP10_AATCTGAGCTAT	PAX7	0	emb
229	AP10_AATGAAGATGGA	MYH7	0	emb
230	AP10_AATGAAGATGGA	MYH4	0	emb
231	AP10_AATGAAGATGGA	MEG3	2.19439	emb
232	AP10_AATGAAGATGGA	PAX7	0	emb
233	AP10_AATGAGAACGCG	MYH7	0	emb
234	AP10_AATGAGAACGCG	MYH4	0	emb
235	AP10_AATGAGAACGCG	MEG3	2.7654	emb
236	AP10_AATGAGAACGCG	PAX7	1.38055	emb
237	AP10_AATGAGGGCGCA	MYH7	0	emb
238	AP10_AATGAGGGCGCA	MYH4	0	emb
239	AP10_AATGAGGGCGCA	MEG3	1.24991	emb
240	AP10_AATGAGGGCGCA	PAX7	0	emb
241	AP10_AATGATGGCTAA	MYH7	0	emb
242	AP10_AATGATGGCTAA	MYH4	0	emb
243	AP10_AATGATGGCTAA	MEG3	2.10723	emb
244	AP10_AATGATGGCTAA	PAX7	0	emb
245	AP10_AATGATTGTAAT	MYH7	0	emb
246	AP10_AATGATTGTAAT	MYH4	0	emb
247	AP10_AATGATTGTAAT	MEG3	0	emb
248	AP10_AATGATTGTAAT	PAX7	0	emb
249	AP10_AATGCAAATGGT	MYH7	0	emb
250	AP10_AATGCAAATGGT	MYH4	0	emb
251	AP10_AATGCAAATGGT	MEG3	1.66966	emb
252	AP10_AATGCAAATGGT	PAX7	0	emb
253	AP10_AATGGCCAGTTC	MYH7	0	emb
254	AP10_AATGGCCAGTTC	MYH4	0	emb
255	AP10_AATGGCCAGTTC	MEG3	0	emb
256	AP10_AATGGCCAGTTC	PAX7	0	emb
257	AP10_AATGGCCATCCC	MYH7	0	emb
258	AP10_AATGGCCATCCC	MYH4	0	emb
259	AP10_AATGGCCATCCC	MEG3	0	emb
260	AP10_AATGGCCATCCC	PAX7	0	emb
261	AP10_AATTCATCCAAA	MYH7	0	emb
262	AP10_AATTCATCCAAA	MYH4	0	emb
263	AP10_AATTCATCCAAA	MEG3	0	emb
264	AP10_AATTCATCCAAA	PAX7	0	emb
265	AP10_AATTGCAACCTG	MYH7	0	emb
266	AP10_AATTGCAACCTG	MYH4	0	emb
267	AP10_AATTGCAACCTG	MEG3	2.73362	emb
268	AP10_AATTGCAACCTG	PAX7	0	emb
269	AP10_AATTGCACATGC	MYH7	0	emb
270	AP10_AATTGCACATGC	MYH4	0	emb
271	AP10_AATTGCACATGC	MEG3	2.50464	emb
272	AP10_AATTGCACATGC	PAX7	0	emb
273	AP10_AATTGCCGCCAG	MYH7	0	emb
274	AP10_AATTGCCGCCAG	MYH4	0	emb
275	AP10_AATTGCCGCCAG	MEG3	1.24991	emb
276	AP10_AATTGCCGCCAG	PAX7	1.78843	emb
277	AP10_AATTGCTGATTC	MYH7	0	emb
278	AP10_AATTGCTGATTC	MYH4	0	emb
279	AP10_AATTGCTGATTC	MEG3	2.59807	emb
280	AP10_AATTGCTGATTC	PAX7	0	emb
281	AP10_AATTGTAGGACC	MYH7	0	emb
282	AP10_AATTGTAGGACC	MYH4	0	emb
283	AP10_AATTGTAGGACC	MEG3	1.81677	emb
284	AP10_AATTGTAGGACC	PAX7	0	emb
285	AP10_ACAAATTAACGT	MYH7	0	emb
286	AP10_ACAAATTAACGT	MYH4	0	emb
287	AP10_ACAAATTAACGT	MEG3	2.37946	emb
288	AP10_ACAAATTAACGT	PAX7	1.77488	emb
289	AP10_ACAAGAGCCTTT	MYH7	0	emb
290	AP10_ACAAGAGCCTTT	MYH4	0	emb
291	AP10_ACAAGAGCCTTT	MEG3	2.32069	emb
292	AP10_ACAAGAGCCTTT	PAX7	0	emb
293	AP10_ACAATTGAATTA	MYH7	0	emb
294	AP10_ACAATTGAATTA	MYH4	0	emb
295	AP10_ACAATTGAATTA	MEG3	1.98451	emb
296	AP10_ACAATTGAATTA	PAX7	0	emb
297	AP10_ACACAATTTTTC	MYH7	0	emb
298	AP10_ACACAATTTTTC	MYH4	0	emb
299	AP10_ACACAATTTTTC	MEG3	1.66966	emb
300	AP10_ACACAATTTTTC	PAX7	0	emb
301	AP10_ACACCGCAATGC	MYH7	0	emb
302	AP10_ACACCGCAATGC	MYH4	0	emb
303	AP10_ACACCGCAATGC	MEG3	3.17099	emb
304	AP10_ACACCGCAATGC	PAX7	0	emb
305	AP10_ACACGAGGCACC	MYH7	0	emb
306	AP10_ACACGAGGCACC	MYH4	0	emb
307	AP10_ACACGAGGCACC	MEG3	1.15303	emb
308	AP10_ACACGAGGCACC	PAX7	1.6744	emb
309	AP10_ACACGGTTTCAA	MYH7	0	emb
310	AP10_ACACGGTTTCAA	MYH4	0	emb
311	AP10_ACACGGTTTCAA	MEG3	2.85045	emb
312	AP10_ACACGGTTTCAA	PAX7	0	emb
313	AP10_ACACGTGGCGCG	MYH7	0	emb
314	AP10_ACACGTGGCGCG	MYH4	0	emb
315	AP10_ACACGTGGCGCG	MEG3	1.98668	emb
316	AP10_ACACGTGGCGCG	PAX7	0	emb
317	AP10_ACACGTTCCCCG	MYH7	0	emb
318	AP10_ACACGTTCCCCG	MYH4	0	emb
319	AP10_ACACGTTCCCCG	MEG3	0	emb
320	AP10_ACACGTTCCCCG	PAX7	0	emb
321	AP10_ACAGAAAGGTCA	MYH7	0	emb
322	AP10_ACAGAAAGGTCA	MYH4	0	emb
323	AP10_ACAGAAAGGTCA	MEG3	2.81042	emb
324	AP10_ACAGAAAGGTCA	PAX7	0	emb
325	AP10_ACAGAAGCGTTG	MYH7	0	emb
326	AP10_ACAGAAGCGTTG	MYH4	0	emb
327	AP10_ACAGAAGCGTTG	MEG3	1.7052	emb
328	AP10_ACAGAAGCGTTG	PAX7	0	emb
329	AP10_ACAGGTCGGGCA	MYH7	0	emb
330	AP10_ACAGGTCGGGCA	MYH4	0	emb
331	AP10_ACAGGTCGGGCA	MEG3	2.84789	emb
332	AP10_ACAGGTCGGGCA	PAX7	0	emb
333	AP10_ACAGTTCCCGCT	MYH7	0	emb
334	AP10_ACAGTTCCCGCT	MYH4	0	emb
335	AP10_ACAGTTCCCGCT	MEG3	2.71104	emb
336	AP10_ACAGTTCCCGCT	PAX7	0	emb
337	AP10_ACATTACCCTTG	MYH7	0	emb
338	AP10_ACATTACCCTTG	MYH4	0	emb
339	AP10_ACATTACCCTTG	MEG3	1.73416	emb
340	AP10_ACATTACCCTTG	PAX7	0	emb
341	AP10_ACCAACGTAATT	MYH7	0	emb
342	AP10_ACCAACGTAATT	MYH4	0	emb
343	AP10_ACCAACGTAATT	MEG3	2.95511	emb
344	AP10_ACCAACGTAATT	PAX7	0	emb
345	AP10_ACCAACTGTGGT	MYH7	0	emb
346	AP10_ACCAACTGTGGT	MYH4	0	emb
347	AP10_ACCAACTGTGGT	MEG3	1.72995	emb
348	AP10_ACCAACTGTGGT	PAX7	0	emb
349	AP10_ACCAATCACGCG	MYH7	0	emb
350	AP10_ACCAATCACGCG	MYH4	0	emb
351	AP10_ACCAATCACGCG	MEG3	2.17513	emb
352	AP10_ACCAATCACGCG	PAX7	1.58958	emb
353	AP10_ACCAATGCGAGA	MYH7	0	emb
354	AP10_ACCAATGCGAGA	MYH4	0	emb
355	AP10_ACCAATGCGAGA	MEG3	0	emb
356	AP10_ACCAATGCGAGA	PAX7	0	emb
357	AP10_ACCAGCGACAAT	MYH7	0	emb
358	AP10_ACCAGCGACAAT	MYH4	0	emb
359	AP10_ACCAGCGACAAT	MEG3	0	emb
360	AP10_ACCAGCGACAAT	PAX7	0	emb
361	AP10_ACCCAAAAGACG	MYH7	0	emb
362	AP10_ACCCAAAAGACG	MYH4	0	emb
363	AP10_ACCCAAAAGACG	MEG3	2.78665	emb
364	AP10_ACCCAAAAGACG	PAX7	0	emb
365	AP10_ACCCAGTCGGCC	MYH7	0	emb
366	AP10_ACCCAGTCGGCC	MYH4	0	emb
367	AP10_ACCCAGTCGGCC	MEG3	1.57681	emb
368	AP10_ACCCAGTCGGCC	PAX7	0	emb
369	AP10_ACCCCCAACAGG	MYH7	0	emb
370	AP10_ACCCCCAACAGG	MYH4	0	emb
371	AP10_ACCCCCAACAGG	MEG3	0	emb
372	AP10_ACCCCCAACAGG	PAX7	0	emb
373	AP10_ACCCGCTTGAAC	MYH7	1.4759	emb
374	AP10_ACCCGCTTGAAC	MYH4	0	emb
375	AP10_ACCCGCTTGAAC	MEG3	0	emb
376	AP10_ACCCGCTTGAAC	PAX7	0	emb
377	AP10_ACCGGTATAAGG	MYH7	0	emb
378	AP10_ACCGGTATAAGG	MYH4	0	emb
379	AP10_ACCGGTATAAGG	MEG3	2.15701	emb
380	AP10_ACCGGTATAAGG	PAX7	0	emb
381	AP10_ACCGTAACCCAC	MYH7	0	emb
382	AP10_ACCGTAACCCAC	MYH4	0	emb
383	AP10_ACCGTAACCCAC	MEG3	0	emb
384	AP10_ACCGTAACCCAC	PAX7	0	emb
385	AP10_ACCGTAATGAGG	MYH7	0	emb
386	AP10_ACCGTAATGAGG	MYH4	0	emb
387	AP10_ACCGTAATGAGG	MEG3	1.89027	emb
388	AP10_ACCGTAATGAGG	PAX7	0	emb
389	AP10_ACCGTATCCTCA	MYH7	0	emb
390	AP10_ACCGTATCCTCA	MYH4	0	emb
391	AP10_ACCGTATCCTCA	MEG3	0	emb
392	AP10_ACCGTATCCTCA	PAX7	0	emb
393	AP10_ACCGTGGATCCC	MYH7	0	emb
394	AP10_ACCGTGGATCCC	MYH4	0	emb
395	AP10_ACCGTGGATCCC	MEG3	3.08593	emb
396	AP10_ACCGTGGATCCC	PAX7	0	emb
397	AP10_ACCTCGTACGAC	MYH7	0	emb
398	AP10_ACCTCGTACGAC	MYH4	0	emb
399	AP10_ACCTCGTACGAC	MEG3	1.79594	emb
400	AP10_ACCTCGTACGAC	PAX7	1.79594	emb
401	AP10_ACCTGACACGCA	MYH7	0	emb
402	AP10_ACCTGACACGCA	MYH4	0	emb
403	AP10_ACCTGACACGCA	MEG3	0	emb
404	AP10_ACCTGACACGCA	PAX7	0	emb
405	AP10_ACCTTCTCGAAC	MYH7	0	emb
406	AP10_ACCTTCTCGAAC	MYH4	0	emb
407	AP10_ACCTTCTCGAAC	MEG3	1.67176	emb
408	AP10_ACCTTCTCGAAC	PAX7	0	emb
409	AP10_ACGAATACACCT	MYH7	0	emb
410	AP10_ACGAATACACCT	MYH4	0	emb
411	AP10_ACGAATACACCT	MEG3	0	emb
412	AP10_ACGAATACACCT	PAX7	0	emb
413	AP10_ACGAATCGCCAT	MYH7	0	emb
414	AP10_ACGAATCGCCAT	MYH4	0	emb
415	AP10_ACGAATCGCCAT	MEG3	2.03341	emb
416	AP10_ACGAATCGCCAT	PAX7	0	emb
417	AP10_ACGACTACATTT	MYH7	0	emb
418	AP10_ACGACTACATTT	MYH4	0	emb
419	AP10_ACGACTACATTT	MEG3	3.39254	emb
420	AP10_ACGACTACATTT	PAX7	0	emb
421	AP10_ACGAGAAATACT	MYH7	0	emb
422	AP10_ACGAGAAATACT	MYH4	0	emb
423	AP10_ACGAGAAATACT	MEG3	0	emb
424	AP10_ACGAGAAATACT	PAX7	0	emb
425	AP10_ACGAGATCATAG	MYH7	0	emb
426	AP10_ACGAGATCATAG	MYH4	0	emb
427	AP10_ACGAGATCATAG	MEG3	2.5193	emb
428	AP10_ACGAGATCATAG	PAX7	0	emb
429	AP10_ACGATAAGCTCC	MYH7	0	emb
430	AP10_ACGATAAGCTCC	MYH4	0	emb
431	AP10_ACGATAAGCTCC	MEG3	2.70668	emb
432	AP10_ACGATAAGCTCC	PAX7	0	emb
433	AP10_ACGCGACGATTG	MYH7	0	emb
434	AP10_ACGCGACGATTG	MYH4	0	emb
435	AP10_ACGCGACGATTG	MEG3	2.75725	emb
436	AP10_ACGCGACGATTG	PAX7	0	emb
437	AP10_ACGCTAAATATA	MYH7	0	emb
438	AP10_ACGCTAAATATA	MYH4	0	emb
439	AP10_ACGCTAAATATA	MEG3	1.53564	emb
440	AP10_ACGCTAAATATA	PAX7	0	emb
441	AP10_ACGGAGTTCTCT	MYH7	0	emb
442	AP10_ACGGAGTTCTCT	MYH4	0	emb
443	AP10_ACGGAGTTCTCT	MEG3	2.35537	emb
444	AP10_ACGGAGTTCTCT	PAX7	0	emb
445	AP10_ACGGGCATCGAG	MYH7	0	emb
446	AP10_ACGGGCATCGAG	MYH4	0	emb
447	AP10_ACGGGCATCGAG	MEG3	3.19593	emb
448	AP10_ACGGGCATCGAG	PAX7	0	emb
449	AP10_ACGGGCTTACGG	MYH7	0	emb
450	AP10_ACGGGCTTACGG	MYH4	0	emb
451	AP10_ACGGGCTTACGG	MEG3	0	emb
452	AP10_ACGGGCTTACGG	PAX7	0	emb
453	AP10_ACGGGGAAATCG	MYH7	0	emb
454	AP10_ACGGGGAAATCG	MYH4	0	emb
455	AP10_ACGGGGAAATCG	MEG3	0	emb
456	AP10_ACGGGGAAATCG	PAX7	0	emb
457	AP10_ACGGGGGAGAGA	MYH7	0	emb
458	AP10_ACGGGGGAGAGA	MYH4	0	emb
459	AP10_ACGGGGGAGAGA	MEG3	2.21593	emb
460	AP10_ACGGGGGAGAGA	PAX7	2.41702	emb
461	AP10_ACGGGGGCTTGG	MYH7	0	emb
462	AP10_ACGGGGGCTTGG	MYH4	0	emb
463	AP10_ACGGGGGCTTGG	MEG3	2.48972	emb
464	AP10_ACGGGGGCTTGG	PAX7	0	emb
465	AP10_ACGGTCTTGAAA	MYH7	0	emb
466	AP10_ACGGTCTTGAAA	MYH4	0	emb
467	AP10_ACGGTCTTGAAA	MEG3	1.88173	emb
468	AP10_ACGGTCTTGAAA	PAX7	0	emb
469	AP10_ACGGTGCGAGGG	MYH7	0	emb
470	AP10_ACGGTGCGAGGG	MYH4	0	emb
471	AP10_ACGGTGCGAGGG	MEG3	1.7876	emb
472	AP10_ACGGTGCGAGGG	PAX7	0	emb
473	AP10_ACGGTGGTCGAC	MYH7	0	emb
474	AP10_ACGGTGGTCGAC	MYH4	0	emb
475	AP10_ACGGTGGTCGAC	MEG3	1.81937	emb
476	AP10_ACGGTGGTCGAC	PAX7	1.81937	emb
477	AP10_ACGGTTATCTGA	MYH7	0	emb
478	AP10_ACGGTTATCTGA	MYH4	0	emb
479	AP10_ACGGTTATCTGA	MEG3	2.21157	emb
480	AP10_ACGGTTATCTGA	PAX7	0	emb
481	AP10_ACGTACGGAAGG	MYH7	0	emb
482	AP10_ACGTACGGAAGG	MYH4	0	emb
483	AP10_ACGTACGGAAGG	MEG3	1.84628	emb
484	AP10_ACGTACGGAAGG	PAX7	0	emb
485	AP10_ACGTACTCTACC	MYH7	0	emb
486	AP10_ACGTACTCTACC	MYH4	0	emb
487	AP10_ACGTACTCTACC	MEG3	0	emb
488	AP10_ACGTACTCTACC	PAX7	0	emb
489	AP10_ACGTAGCTCGGA	MYH7	0	emb
490	AP10_ACGTAGCTCGGA	MYH4	0	emb
491	AP10_ACGTAGCTCGGA	MEG3	3.62323	emb
492	AP10_ACGTAGCTCGGA	PAX7	0	emb
493	AP10_ACGTCCTTATGA	MYH7	0	emb
494	AP10_ACGTCCTTATGA	MYH4	0	emb
495	AP10_ACGTCCTTATGA	MEG3	1.88979	emb
496	AP10_ACGTCCTTATGA	PAX7	0	emb
497	AP10_ACGTTAAGATCG	MYH7	0	emb
498	AP10_ACGTTAAGATCG	MYH4	0	emb
499	AP10_ACGTTAAGATCG	MEG3	1.74305	emb
500	AP10_ACGTTAAGATCG	PAX7	0	emb
501	AP10_ACGTTGACGTAG	MYH7	0	emb
502	AP10_ACGTTGACGTAG	MYH4	0	emb
503	AP10_ACGTTGACGTAG	MEG3	0	emb
504	AP10_ACGTTGACGTAG	PAX7	0	emb
505	AP10_ACTAGCGTAACG	MYH7	0	emb
506	AP10_ACTAGCGTAACG	MYH4	0	emb
507	AP10_ACTAGCGTAACG	MEG3	0	emb
508	AP10_ACTAGCGTAACG	PAX7	0	emb
509	AP10_ACTAGGATGAGG	MYH7	0	emb
510	AP10_ACTAGGATGAGG	MYH4	0	emb
511	AP10_ACTAGGATGAGG	MEG3	1.69605	emb
512	AP10_ACTAGGATGAGG	PAX7	0	emb
513	AP10_ACTCAGCAAGGG	MYH7	0	emb
514	AP10_ACTCAGCAAGGG	MYH4	0	emb
515	AP10_ACTCAGCAAGGG	MEG3	1.72766	emb
516	AP10_ACTCAGCAAGGG	PAX7	0	emb
517	AP10_ACTCCCGACCGT	MYH7	0	emb
518	AP10_ACTCCCGACCGT	MYH4	0	emb
519	AP10_ACTCCCGACCGT	MEG3	3.08997	emb
520	AP10_ACTCCCGACCGT	PAX7	0	emb
521	AP10_ACTCCCTCGACA	MYH7	0	emb
522	AP10_ACTCCCTCGACA	MYH4	0	emb
523	AP10_ACTCCCTCGACA	MEG3	2.58041	emb
524	AP10_ACTCCCTCGACA	PAX7	0	emb
525	AP10_ACTCCGAGACTA	MYH7	0	emb
526	AP10_ACTCCGAGACTA	MYH4	0	emb
527	AP10_ACTCCGAGACTA	MEG3	2.68478	emb
528	AP10_ACTCCGAGACTA	PAX7	0	emb
529	AP10_ACTCCGATCCGA	MYH7	0	emb
530	AP10_ACTCCGATCCGA	MYH4	0	emb
531	AP10_ACTCCGATCCGA	MEG3	2.26199	emb
532	AP10_ACTCCGATCCGA	PAX7	0	emb
533	AP10_ACTCGTTTATCC	MYH7	0	emb
534	AP10_ACTCGTTTATCC	MYH4	0	emb
535	AP10_ACTCGTTTATCC	MEG3	3.08393	emb
536	AP10_ACTCGTTTATCC	PAX7	0	emb
537	AP10_ACTCTGGACCAA	MYH7	0	emb
538	AP10_ACTCTGGACCAA	MYH4	0	emb
539	AP10_ACTCTGGACCAA	MEG3	1.53937	emb
540	AP10_ACTCTGGACCAA	PAX7	1.53937	emb
541	AP10_ACTCTTAATTTC	MYH7	0	emb
542	AP10_ACTCTTAATTTC	MYH4	0	emb
543	AP10_ACTCTTAATTTC	MEG3	1.90036	emb
544	AP10_ACTCTTAATTTC	PAX7	0	emb
545	AP10_ACTGATCAAGAA	MYH7	0	emb
546	AP10_ACTGATCAAGAA	MYH4	0	emb
547	AP10_ACTGATCAAGAA	MEG3	0	emb
548	AP10_ACTGATCAAGAA	PAX7	1.65409	emb
549	AP10_ACTGCCGTAGCT	MYH7	0	emb
550	AP10_ACTGCCGTAGCT	MYH4	0	emb
551	AP10_ACTGCCGTAGCT	MEG3	0	emb
552	AP10_ACTGCCGTAGCT	PAX7	0	emb
553	AP10_ACTGGCATCGGC	MYH7	0	emb
554	AP10_ACTGGCATCGGC	MYH4	0	emb
555	AP10_ACTGGCATCGGC	MEG3	2.71961	emb
556	AP10_ACTGGCATCGGC	PAX7	1.51372	emb
557	AP10_ACTGGTTTTATG	MYH7	0	emb
558	AP10_ACTGGTTTTATG	MYH4	0	emb
559	AP10_ACTGGTTTTATG	MEG3	0	emb
560	AP10_ACTGGTTTTATG	PAX7	1.88362	emb
561	AP10_ACTTAACAATCA	MYH7	0	emb
562	AP10_ACTTAACAATCA	MYH4	0	emb
563	AP10_ACTTAACAATCA	MEG3	2.11874	emb
564	AP10_ACTTAACAATCA	PAX7	0	emb
565	AP10_ACTTCATAGATA	MYH7	0	emb
566	AP10_ACTTCATAGATA	MYH4	0	emb
567	AP10_ACTTCATAGATA	MEG3	1.65786	emb
568	AP10_ACTTCATAGATA	PAX7	0	emb
569	AP10_ACTTGGTCGGGA	MYH7	0	emb
570	AP10_ACTTGGTCGGGA	MYH4	0	emb
571	AP10_ACTTGGTCGGGA	MEG3	2.91848	emb
572	AP10_ACTTGGTCGGGA	PAX7	0	emb
573	AP10_ACTTGTGCGCTA	MYH7	0	emb
574	AP10_ACTTGTGCGCTA	MYH4	0	emb
575	AP10_ACTTGTGCGCTA	MEG3	1.81591	emb
576	AP10_ACTTGTGCGCTA	PAX7	0	emb
577	AP10_ACTTTCTGAACG	MYH7	0	emb
578	AP10_ACTTTCTGAACG	MYH4	0	emb
579	AP10_ACTTTCTGAACG	MEG3	1.76277	emb
580	AP10_ACTTTCTGAACG	PAX7	0	emb
581	AP10_ACTTTCTTAGTT	MYH7	0	emb
582	AP10_ACTTTCTTAGTT	MYH4	0	emb
583	AP10_ACTTTCTTAGTT	MEG3	1.56939	emb
584	AP10_ACTTTCTTAGTT	PAX7	0	emb
585	AP10_ACTTTTATGGAC	MYH7	0	emb
586	AP10_ACTTTTATGGAC	MYH4	0	emb
587	AP10_ACTTTTATGGAC	MEG3	2.2015	emb
588	AP10_ACTTTTATGGAC	PAX7	0	emb
589	AP10_ACTTTTGACTTA	MYH7	0	emb
590	AP10_ACTTTTGACTTA	MYH4	0	emb
591	AP10_ACTTTTGACTTA	MEG3	2.89882	emb
592	AP10_ACTTTTGACTTA	PAX7	0	emb
593	AP10_AGAACATACTAT	MYH7	0	emb
594	AP10_AGAACATACTAT	MYH4	0	emb
595	AP10_AGAACATACTAT	MEG3	2.91738	emb
596	AP10_AGAACATACTAT	PAX7	0	emb
597	AP10_AGAACGGGTCAA	MYH7	0	emb
598	AP10_AGAACGGGTCAA	MYH4	0	emb
599	AP10_AGAACGGGTCAA	MEG3	0	emb
600	AP10_AGAACGGGTCAA	PAX7	0	emb
601	AP10_AGAATTGCTGCA	MYH7	0	emb
602	AP10_AGAATTGCTGCA	MYH4	0	emb
603	AP10_AGAATTGCTGCA	MEG3	2.81828	emb
604	AP10_AGAATTGCTGCA	PAX7	0	emb
605	AP10_AGAATTGGCATA	MYH7	0	emb
606	AP10_AGAATTGGCATA	MYH4	0	emb
607	AP10_AGAATTGGCATA	MEG3	3.49118	emb
608	AP10_AGAATTGGCATA	PAX7	0	emb
609	AP10_AGACAGCCCCCC	MYH7	0	emb
610	AP10_AGACAGCCCCCC	MYH4	0	emb
611	AP10_AGACAGCCCCCC	MEG3	0	emb
612	AP10_AGACAGCCCCCC	PAX7	0	emb
613	AP10_AGACAGTATGTC	MYH7	0	emb
614	AP10_AGACAGTATGTC	MYH4	0	emb
615	AP10_AGACAGTATGTC	MEG3	2.11777	emb
616	AP10_AGACAGTATGTC	PAX7	0	emb
617	AP10_AGACCCGCGCCC	MYH7	0	emb
618	AP10_AGACCCGCGCCC	MYH4	0	emb
619	AP10_AGACCCGCGCCC	MEG3	2.44994	emb
620	AP10_AGACCCGCGCCC	PAX7	0	emb
621	AP10_AGACGCGCGAGG	MYH7	0	emb
622	AP10_AGACGCGCGAGG	MYH4	0	emb
623	AP10_AGACGCGCGAGG	MEG3	2.35738	emb
624	AP10_AGACGCGCGAGG	PAX7	1.43217	emb
625	AP10_AGACGGTTATTA	MYH7	0	emb
626	AP10_AGACGGTTATTA	MYH4	0	emb
627	AP10_AGACGGTTATTA	MEG3	1.23657	emb
628	AP10_AGACGGTTATTA	PAX7	1.23657	emb
629	AP10_AGAGAAGGCACA	MYH7	0	emb
630	AP10_AGAGAAGGCACA	MYH4	0	emb
631	AP10_AGAGAAGGCACA	MEG3	0	emb
632	AP10_AGAGAAGGCACA	PAX7	0	emb
633	AP10_AGAGAGCCGGAG	MYH7	0	emb
634	AP10_AGAGAGCCGGAG	MYH4	0	emb
635	AP10_AGAGAGCCGGAG	MEG3	3.08942	emb
636	AP10_AGAGAGCCGGAG	PAX7	1.83115	emb
637	AP10_AGAGCATACATG	MYH7	0	emb
638	AP10_AGAGCATACATG	MYH4	0	emb
639	AP10_AGAGCATACATG	MEG3	2.42562	emb
640	AP10_AGAGCATACATG	PAX7	0	emb
641	AP10_AGAGCTTTCCGT	MYH7	0	emb
642	AP10_AGAGCTTTCCGT	MYH4	0	emb
643	AP10_AGAGCTTTCCGT	MEG3	2.83382	emb
644	AP10_AGAGCTTTCCGT	PAX7	0	emb
645	AP10_AGAGGAGTTGGC	MYH7	0	emb
646	AP10_AGAGGAGTTGGC	MYH4	0	emb
647	AP10_AGAGGAGTTGGC	MEG3	0	emb
648	AP10_AGAGGAGTTGGC	PAX7	0	emb
649	AP10_AGAGTTGAGCGC	MYH7	0	emb
650	AP10_AGAGTTGAGCGC	MYH4	0	emb
651	AP10_AGAGTTGAGCGC	MEG3	2.65682	emb
652	AP10_AGAGTTGAGCGC	PAX7	0	emb
653	AP10_AGAGTTTAGCAG	MYH7	0	emb
654	AP10_AGAGTTTAGCAG	MYH4	0	emb
655	AP10_AGAGTTTAGCAG	MEG3	0	emb
656	AP10_AGAGTTTAGCAG	PAX7	0	emb
657	AP10_AGATACTGGAGG	MYH7	0	emb
658	AP10_AGATACTGGAGG	MYH4	0	emb
659	AP10_AGATACTGGAGG	MEG3	2.44608	emb
660	AP10_AGATACTGGAGG	PAX7	0	emb
661	AP10_AGATCAGCGGCC	MYH7	0	emb
662	AP10_AGATCAGCGGCC	MYH4	0	emb
663	AP10_AGATCAGCGGCC	MEG3	2.14794	emb
664	AP10_AGATCAGCGGCC	PAX7	0	emb
665	AP10_AGATGACCCGCG	MYH7	0	emb
666	AP10_AGATGACCCGCG	MYH4	0	emb
667	AP10_AGATGACCCGCG	MEG3	2.09401	emb
668	AP10_AGATGACCCGCG	PAX7	1.51704	emb
669	AP10_AGCAAGCAAAGG	MYH7	0	emb
670	AP10_AGCAAGCAAAGG	MYH4	0	emb
671	AP10_AGCAAGCAAAGG	MEG3	2.59731	emb
672	AP10_AGCAAGCAAAGG	PAX7	0	emb
673	AP10_AGCACCAGGACA	MYH7	0	emb
674	AP10_AGCACCAGGACA	MYH4	0	emb
675	AP10_AGCACCAGGACA	MEG3	0	emb
676	AP10_AGCACCAGGACA	PAX7	0	emb
677	AP10_AGCACCCATTAT	MYH7	0	emb
678	AP10_AGCACCCATTAT	MYH4	0	emb
679	AP10_AGCACCCATTAT	MEG3	1.98262	emb
680	AP10_AGCACCCATTAT	PAX7	0	emb
681	AP10_AGCACGATCAGA	MYH7	0	emb
682	AP10_AGCACGATCAGA	MYH4	0	emb
683	AP10_AGCACGATCAGA	MEG3	2.38124	emb
684	AP10_AGCACGATCAGA	PAX7	0	emb
685	AP10_AGCACTTCAATG	MYH7	0	emb
686	AP10_AGCACTTCAATG	MYH4	0	emb
687	AP10_AGCACTTCAATG	MEG3	0	emb
688	AP10_AGCACTTCAATG	PAX7	0	emb
689	AP10_AGCACTTCCTGG	MYH7	0	emb
690	AP10_AGCACTTCCTGG	MYH4	0	emb
691	AP10_AGCACTTCCTGG	MEG3	1.90667	emb
692	AP10_AGCACTTCCTGG	PAX7	0	emb
693	AP10_AGCATTTAGACC	MYH7	0	emb
694	AP10_AGCATTTAGACC	MYH4	0	emb
695	AP10_AGCATTTAGACC	MEG3	2.84128	emb
696	AP10_AGCATTTAGACC	PAX7	1.85305	emb
697	AP10_AGCCAAATTCAT	MYH7	0	emb
698	AP10_AGCCAAATTCAT	MYH4	0	emb
699	AP10_AGCCAAATTCAT	MEG3	0	emb
700	AP10_AGCCAAATTCAT	PAX7	0	emb
701	AP10_AGCCAGCGACCA	MYH7	0	emb
702	AP10_AGCCAGCGACCA	MYH4	0	emb
703	AP10_AGCCAGCGACCA	MEG3	2.89021	emb
704	AP10_AGCCAGCGACCA	PAX7	0	emb
705	AP10_AGCCAGCTTTGG	MYH7	0	emb
706	AP10_AGCCAGCTTTGG	MYH4	0	emb
707	AP10_AGCCAGCTTTGG	MEG3	1.85124	emb
708	AP10_AGCCAGCTTTGG	PAX7	0	emb
709	AP10_AGCCAGGCCAAC	MYH7	0	emb
710	AP10_AGCCAGGCCAAC	MYH4	0	emb
711	AP10_AGCCAGGCCAAC	MEG3	3.26251	emb
712	AP10_AGCCAGGCCAAC	PAX7	0	emb
713	AP10_AGCCGCTCCCCT	MYH7	0	emb
714	AP10_AGCCGCTCCCCT	MYH4	0	emb
715	AP10_AGCCGCTCCCCT	MEG3	1.53937	emb
716	AP10_AGCCGCTCCCCT	PAX7	0	emb
717	AP10_AGCCGTTAGTAG	MYH7	0	emb
718	AP10_AGCCGTTAGTAG	MYH4	0	emb
719	AP10_AGCCGTTAGTAG	MEG3	2.97547	emb
720	AP10_AGCCGTTAGTAG	PAX7	0	emb
721	AP10_AGCGCACGAGGT	MYH7	0	emb
722	AP10_AGCGCACGAGGT	MYH4	0	emb
723	AP10_AGCGCACGAGGT	MEG3	1.7497	emb
724	AP10_AGCGCACGAGGT	PAX7	0	emb
725	AP10_AGCGCATCTTTT	MYH7	0	emb
726	AP10_AGCGCATCTTTT	MYH4	0	emb
727	AP10_AGCGCATCTTTT	MEG3	2.35666	emb
728	AP10_AGCGCATCTTTT	PAX7	0	emb
729	AP10_AGCGCGCCGCTA	MYH7	0	emb
730	AP10_AGCGCGCCGCTA	MYH4	0	emb
731	AP10_AGCGCGCCGCTA	MEG3	3.06718	emb
732	AP10_AGCGCGCCGCTA	PAX7	2.41954	emb
733	AP10_AGCGGCGGCTCT	MYH7	0	emb
734	AP10_AGCGGCGGCTCT	MYH4	0	emb
735	AP10_AGCGGCGGCTCT	MEG3	0	emb
736	AP10_AGCGGCGGCTCT	PAX7	1.55421	emb
737	AP10_AGCTAGGGTGTC	MYH7	0	emb
738	AP10_AGCTAGGGTGTC	MYH4	0	emb
739	AP10_AGCTAGGGTGTC	MEG3	2.51319	emb
740	AP10_AGCTAGGGTGTC	PAX7	0	emb
741	AP10_AGCTGCAATTAG	MYH7	0	emb
742	AP10_AGCTGCAATTAG	MYH4	0	emb
743	AP10_AGCTGCAATTAG	MEG3	1.28454	emb
744	AP10_AGCTGCAATTAG	PAX7	0	emb
745	AP10_AGGAAAATCGGA	MYH7	0	emb
746	AP10_AGGAAAATCGGA	MYH4	0	emb
747	AP10_AGGAAAATCGGA	MEG3	1.93959	emb
748	AP10_AGGAAAATCGGA	PAX7	0	emb
749	AP10_AGGACCCTAAGA	MYH7	0	emb
750	AP10_AGGACCCTAAGA	MYH4	0	emb
751	AP10_AGGACCCTAAGA	MEG3	2.42141	emb
752	AP10_AGGACCCTAAGA	PAX7	0	emb
753	AP10_AGGACGGATGTG	MYH7	0	emb
754	AP10_AGGACGGATGTG	MYH4	0	emb
755	AP10_AGGACGGATGTG	MEG3	0	emb
756	AP10_AGGACGGATGTG	PAX7	0	emb
757	AP10_AGGCCCTTATAT	MYH7	0	emb
758	AP10_AGGCCCTTATAT	MYH4	0	emb
759	AP10_AGGCCCTTATAT	MEG3	0	emb
760	AP10_AGGCCCTTATAT	PAX7	0	emb
761	AP10_AGGCCGAACCGC	MYH7	0	emb
762	AP10_AGGCCGAACCGC	MYH4	0	emb
763	AP10_AGGCCGAACCGC	MEG3	2.22766	emb
764	AP10_AGGCCGAACCGC	PAX7	0	emb
765	AP10_AGGCCTCATATA	MYH7	0	emb
766	AP10_AGGCCTCATATA	MYH4	0	emb
767	AP10_AGGCCTCATATA	MEG3	2.25776	emb
768	AP10_AGGCCTCATATA	PAX7	0	emb
769	AP10_AGGCGTAATTGT	MYH7	0	emb
770	AP10_AGGCGTAATTGT	MYH4	0	emb
771	AP10_AGGCGTAATTGT	MEG3	0	emb
772	AP10_AGGCGTAATTGT	PAX7	0	emb
773	AP10_AGGCGTTGTTGG	MYH7	0	emb
774	AP10_AGGCGTTGTTGG	MYH4	0	emb
775	AP10_AGGCGTTGTTGG	MEG3	2.49719	emb
776	AP10_AGGCGTTGTTGG	PAX7	1.88314	emb
777	AP10_AGGGGAGAGCGG	MYH7	0	emb
778	AP10_AGGGGAGAGCGG	MYH4	0	emb
779	AP10_AGGGGAGAGCGG	MEG3	0	emb
780	AP10_AGGGGAGAGCGG	PAX7	0	emb
781	AP10_AGGGTAATGTTT	MYH7	0	emb
782	AP10_AGGGTAATGTTT	MYH4	0	emb
783	AP10_AGGGTAATGTTT	MEG3	2.45625	emb
784	AP10_AGGGTAATGTTT	PAX7	0	emb
785	AP10_AGGGTAGAGTAC	MYH7	0	emb
786	AP10_AGGGTAGAGTAC	MYH4	0	emb
787	AP10_AGGGTAGAGTAC	MEG3	2.77212	emb
788	AP10_AGGGTAGAGTAC	PAX7	1.79134	emb
789	AP10_AGGGTTCCTAGC	MYH7	0	emb
790	AP10_AGGGTTCCTAGC	MYH4	0	emb
791	AP10_AGGGTTCCTAGC	MEG3	2.43128	emb
792	AP10_AGGGTTCCTAGC	PAX7	0	emb
793	AP10_AGGTCTAGGGCC	MYH7	0	emb
794	AP10_AGGTCTAGGGCC	MYH4	0	emb
795	AP10_AGGTCTAGGGCC	MEG3	1.4464	emb
796	AP10_AGGTCTAGGGCC	PAX7	1.4464	emb
797	AP10_AGGTTCCATTCT	MYH7	0	emb
798	AP10_AGGTTCCATTCT	MYH4	0	emb
799	AP10_AGGTTCCATTCT	MEG3	1.91798	emb
800	AP10_AGGTTCCATTCT	PAX7	0	emb
801	AP10_AGGTTCGGCAGG	MYH7	0	emb
802	AP10_AGGTTCGGCAGG	MYH4	0	emb
803	AP10_AGGTTCGGCAGG	MEG3	2.52633	emb
804	AP10_AGGTTCGGCAGG	PAX7	2.52633	emb
805	AP10_AGGTTTACGTGG	MYH7	0	emb
806	AP10_AGGTTTACGTGG	MYH4	0	emb
807	AP10_AGGTTTACGTGG	MEG3	0	emb
808	AP10_AGGTTTACGTGG	PAX7	0	emb
809	AP10_AGTAACAGGAGG	MYH7	0	emb
810	AP10_AGTAACAGGAGG	MYH4	0	emb
811	AP10_AGTAACAGGAGG	MEG3	0	emb
812	AP10_AGTAACAGGAGG	PAX7	0	emb
813	AP10_AGTAGTGAGCAG	MYH7	0	emb
814	AP10_AGTAGTGAGCAG	MYH4	0	emb
815	AP10_AGTAGTGAGCAG	MEG3	1.86864	emb
816	AP10_AGTAGTGAGCAG	PAX7	0	emb
817	AP10_AGTATTATTATC	MYH7	0	emb
818	AP10_AGTATTATTATC	MYH4	0	emb
819	AP10_AGTATTATTATC	MEG3	1.73263	emb
820	AP10_AGTATTATTATC	PAX7	0	emb
821	AP10_AGTATTCCCCGG	MYH7	0	emb
822	AP10_AGTATTCCCCGG	MYH4	0	emb
823	AP10_AGTATTCCCCGG	MEG3	2.20461	emb
824	AP10_AGTATTCCCCGG	PAX7	0	emb
825	AP10_AGTATTTAGTGG	MYH7	0	emb
826	AP10_AGTATTTAGTGG	MYH4	0	emb
827	AP10_AGTATTTAGTGG	MEG3	2.25241	emb
828	AP10_AGTATTTAGTGG	PAX7	0	emb
829	AP10_AGTCAAGTGTCG	MYH7	0	emb
830	AP10_AGTCAAGTGTCG	MYH4	0	emb
831	AP10_AGTCAAGTGTCG	MEG3	0	emb
832	AP10_AGTCAAGTGTCG	PAX7	0	emb
833	AP10_AGTCTTAAATAG	MYH7	0	emb
834	AP10_AGTCTTAAATAG	MYH4	0	emb
835	AP10_AGTCTTAAATAG	MEG3	1.60752	emb
836	AP10_AGTCTTAAATAG	PAX7	1.09701	emb
837	AP10_AGTGAATCACCG	MYH7	0	emb
838	AP10_AGTGAATCACCG	MYH4	0	emb
839	AP10_AGTGAATCACCG	MEG3	2.16562	emb
840	AP10_AGTGAATCACCG	PAX7	0	emb
841	AP10_AGTGGATTCTGG	MYH7	0	emb
842	AP10_AGTGGATTCTGG	MYH4	0	emb
843	AP10_AGTGGATTCTGG	MEG3	2.18803	emb
844	AP10_AGTGGATTCTGG	PAX7	0	emb
845	AP10_AGTGTCTGGTTT	MYH7	0	emb
846	AP10_AGTGTCTGGTTT	MYH4	0	emb
847	AP10_AGTGTCTGGTTT	MEG3	2.41628	emb
848	AP10_AGTGTCTGGTTT	PAX7	0	emb
849	AP10_AGTGTGGAGAGG	MYH7	0	emb
850	AP10_AGTGTGGAGAGG	MYH4	0	emb
851	AP10_AGTGTGGAGAGG	MEG3	2.4882	emb
852	AP10_AGTGTGGAGAGG	PAX7	0	emb
853	AP10_AGTTACGAGGAG	MYH7	0	emb
854	AP10_AGTTACGAGGAG	MYH4	0	emb
855	AP10_AGTTACGAGGAG	MEG3	1.8327	emb
856	AP10_AGTTACGAGGAG	PAX7	0	emb
857	AP10_AGTTAGTCTCTC	MYH7	0	emb
858	AP10_AGTTAGTCTCTC	MYH4	0	emb
859	AP10_AGTTAGTCTCTC	MEG3	2.27012	emb
860	AP10_AGTTAGTCTCTC	PAX7	1.35931	emb
861	AP10_AGTTTCGATTGG	MYH7	0	emb
862	AP10_AGTTTCGATTGG	MYH4	0	emb
863	AP10_AGTTTCGATTGG	MEG3	1.74033	emb
864	AP10_AGTTTCGATTGG	PAX7	1.20885	emb
865	AP10_AGTTTGACCAAG	MYH7	0	emb
866	AP10_AGTTTGACCAAG	MYH4	0	emb
867	AP10_AGTTTGACCAAG	MEG3	1.83957	emb
868	AP10_AGTTTGACCAAG	PAX7	0	emb
869	AP10_ATAAAGGAGCCA	MYH7	0	emb
870	AP10_ATAAAGGAGCCA	MYH4	0	emb
871	AP10_ATAAAGGAGCCA	MEG3	0	emb
872	AP10_ATAAAGGAGCCA	PAX7	0	emb
873	AP10_ATAACCAAATTT	MYH7	0	emb
874	AP10_ATAACCAAATTT	MYH4	0	emb
875	AP10_ATAACCAAATTT	MEG3	0	emb
876	AP10_ATAACCAAATTT	PAX7	1.40977	emb
877	AP10_ATAACGCTAAAG	MYH7	0	emb
878	AP10_ATAACGCTAAAG	MYH4	0	emb
879	AP10_ATAACGCTAAAG	MEG3	2.94667	emb
880	AP10_ATAACGCTAAAG	PAX7	0	emb
881	AP10_ATAAGCCCCCAA	MYH7	0	emb
882	AP10_ATAAGCCCCCAA	MYH4	0	emb
883	AP10_ATAAGCCCCCAA	MEG3	0	emb
884	AP10_ATAAGCCCCCAA	PAX7	0	emb
885	AP10_ATAAGTGAGCCT	MYH7	0	emb
886	AP10_ATAAGTGAGCCT	MYH4	0	emb
887	AP10_ATAAGTGAGCCT	MEG3	0	emb
888	AP10_ATAAGTGAGCCT	PAX7	1.58617	emb
889	AP10_ATAATTTTATAA	MYH7	0	emb
890	AP10_ATAATTTTATAA	MYH4	0	emb
891	AP10_ATAATTTTATAA	MEG3	1.81721	emb
892	AP10_ATAATTTTATAA	PAX7	0	emb
893	AP10_ATACCCTAACCT	MYH7	0	emb
894	AP10_ATACCCTAACCT	MYH4	0	emb
895	AP10_ATACCCTAACCT	MEG3	2.00259	emb
896	AP10_ATACCCTAACCT	PAX7	0	emb
897	AP10_ATACCGGCACCG	MYH7	0	emb
898	AP10_ATACCGGCACCG	MYH4	0	emb
899	AP10_ATACCGGCACCG	MEG3	2.82422	emb
900	AP10_ATACCGGCACCG	PAX7	0	emb
901	AP10_ATACGCGACTCT	MYH7	0	emb
902	AP10_ATACGCGACTCT	MYH4	0	emb
903	AP10_ATACGCGACTCT	MEG3	2.45236	emb
904	AP10_ATACGCGACTCT	PAX7	0	emb
905	AP10_ATACTTTTTTGG	MYH7	0	emb
906	AP10_ATACTTTTTTGG	MYH4	0	emb
907	AP10_ATACTTTTTTGG	MEG3	1.48613	emb
908	AP10_ATACTTTTTTGG	PAX7	0	emb
909	AP10_ATAGCTGTTTGA	MYH7	0	emb
910	AP10_ATAGCTGTTTGA	MYH4	0	emb
911	AP10_ATAGCTGTTTGA	MEG3	2.50644	emb
912	AP10_ATAGCTGTTTGA	PAX7	0	emb
913	AP10_ATAGGGTTGATC	MYH7	0	emb
914	AP10_ATAGGGTTGATC	MYH4	0	emb
915	AP10_ATAGGGTTGATC	MEG3	1.74891	emb
916	AP10_ATAGGGTTGATC	PAX7	1.74891	emb
917	AP10_ATATAACGCTCG	MYH7	0	emb
918	AP10_ATATAACGCTCG	MYH4	0	emb
919	AP10_ATATAACGCTCG	MEG3	0	emb
920	AP10_ATATAACGCTCG	PAX7	0	emb
921	AP10_ATATAATATAGG	MYH7	0	emb
922	AP10_ATATAATATAGG	MYH4	0	emb
923	AP10_ATATAATATAGG	MEG3	1.3455	emb
924	AP10_ATATAATATAGG	PAX7	0	emb
925	AP10_ATATACAGTTGG	MYH7	0	emb
926	AP10_ATATACAGTTGG	MYH4	0	emb
927	AP10_ATATACAGTTGG	MEG3	2.6164	emb
928	AP10_ATATACAGTTGG	PAX7	0	emb
929	AP10_ATATGCTATCAG	MYH7	0	emb
930	AP10_ATATGCTATCAG	MYH4	0	emb
931	AP10_ATATGCTATCAG	MEG3	2.34464	emb
932	AP10_ATATGCTATCAG	PAX7	0	emb
933	AP10_ATATGGAGGACC	MYH7	0	emb
934	AP10_ATATGGAGGACC	MYH4	0	emb
935	AP10_ATATGGAGGACC	MEG3	2.33363	emb
936	AP10_ATATGGAGGACC	PAX7	0	emb
937	AP10_ATATTAGGAATT	MYH7	0	emb
938	AP10_ATATTAGGAATT	MYH4	0	emb
939	AP10_ATATTAGGAATT	MEG3	1.80246	emb
940	AP10_ATATTAGGAATT	PAX7	0	emb
941	AP10_ATCAACCAATCG	MYH7	0	emb
942	AP10_ATCAACCAATCG	MYH4	0	emb
943	AP10_ATCAACCAATCG	MEG3	1.9401	emb
944	AP10_ATCAACCAATCG	PAX7	0	emb
945	AP10_ATCAAGGGATGG	MYH7	0	emb
946	AP10_ATCAAGGGATGG	MYH4	0	emb
947	AP10_ATCAAGGGATGG	MEG3	0	emb
948	AP10_ATCAAGGGATGG	PAX7	1.9751	emb
949	AP10_ATCACCTATCCT	MYH7	0	emb
950	AP10_ATCACCTATCCT	MYH4	0	emb
951	AP10_ATCACCTATCCT	MEG3	2.86474	emb
952	AP10_ATCACCTATCCT	PAX7	0	emb
953	AP10_ATCAGGCGGACA	MYH7	0	emb
954	AP10_ATCAGGCGGACA	MYH4	0	emb
955	AP10_ATCAGGCGGACA	MEG3	0	emb
956	AP10_ATCAGGCGGACA	PAX7	0	emb
957	AP10_ATCATCAGCTAT	MYH7	0	emb
958	AP10_ATCATCAGCTAT	MYH4	0	emb
959	AP10_ATCATCAGCTAT	MEG3	2.79808	emb
960	AP10_ATCATCAGCTAT	PAX7	0	emb
961	AP10_ATCCCGTCGTGG	MYH7	0	emb
962	AP10_ATCCCGTCGTGG	MYH4	0	emb
963	AP10_ATCCCGTCGTGG	MEG3	1.60275	emb
964	AP10_ATCCCGTCGTGG	PAX7	0	emb
965	AP10_ATCCCTGAACAC	MYH7	0	emb
966	AP10_ATCCCTGAACAC	MYH4	0	emb
967	AP10_ATCCCTGAACAC	MEG3	2.87011	emb
968	AP10_ATCCCTGAACAC	PAX7	0	emb
969	AP10_ATCCGACTATCG	MYH7	0	emb
970	AP10_ATCCGACTATCG	MYH4	0	emb
971	AP10_ATCCGACTATCG	MEG3	2.52052	emb
972	AP10_ATCCGACTATCG	PAX7	0	emb
973	AP10_ATCCGCTCAGGC	MYH7	0	emb
974	AP10_ATCCGCTCAGGC	MYH4	0	emb
975	AP10_ATCCGCTCAGGC	MEG3	2.44945	emb
976	AP10_ATCCGCTCAGGC	PAX7	0	emb
977	AP10_ATCCTAGTGGCT	MYH7	0	emb
978	AP10_ATCCTAGTGGCT	MYH4	0	emb
979	AP10_ATCCTAGTGGCT	MEG3	0	emb
980	AP10_ATCCTAGTGGCT	PAX7	2.82821	emb
981	AP10_ATCCTTCTACCT	MYH7	0	emb
982	AP10_ATCCTTCTACCT	MYH4	0	emb
983	AP10_ATCCTTCTACCT	MEG3	0	emb
984	AP10_ATCCTTCTACCT	PAX7	0	emb
985	AP10_ATCGAGAAGCGG	MYH7	0	emb
986	AP10_ATCGAGAAGCGG	MYH4	0	emb
987	AP10_ATCGAGAAGCGG	MEG3	2.4631	emb
988	AP10_ATCGAGAAGCGG	PAX7	0	emb
989	AP10_ATCGCGTGTATG	MYH7	0	emb
990	AP10_ATCGCGTGTATG	MYH4	0	emb
991	AP10_ATCGCGTGTATG	MEG3	1.83623	emb
992	AP10_ATCGCGTGTATG	PAX7	0	emb
993	AP10_ATCGCTAATTTT	MYH7	0	emb
994	AP10_ATCGCTAATTTT	MYH4	0	emb
995	AP10_ATCGCTAATTTT	MEG3	0	emb
996	AP10_ATCGCTAATTTT	PAX7	0	emb
997	AP10_ATCGCTGTAGAG	MYH7	0	emb
998	AP10_ATCGCTGTAGAG	MYH4	0	emb
999	AP10_ATCGCTGTAGAG	MEG3	0	emb
1000	AP10_ATCGCTGTAGAG	PAX7	0	emb
1001	AP10_ATGAAATATTGA	MYH7	0	emb
1002	AP10_ATGAAATATTGA	MYH4	0	emb
1003	AP10_ATGAAATATTGA	MEG3	0	emb
1004	AP10_ATGAAATATTGA	PAX7	1.83912	emb
1005	AP10_ATGAAGCATAGG	MYH7	0	emb
1006	AP10_ATGAAGCATAGG	MYH4	0	emb
1007	AP10_ATGAAGCATAGG	MEG3	2.05151	emb
1008	AP10_ATGAAGCATAGG	PAX7	0	emb
1009	AP10_ATGATCCGTAAA	MYH7	0	emb
1010	AP10_ATGATCCGTAAA	MYH4	0	emb
1011	AP10_ATGATCCGTAAA	MEG3	0	emb
1012	AP10_ATGATCCGTAAA	PAX7	0	emb
1013	AP10_ATGCCAGTGGGA	MYH7	0	emb
1014	AP10_ATGCCAGTGGGA	MYH4	0	emb
1015	AP10_ATGCCAGTGGGA	MEG3	1.56879	emb
1016	AP10_ATGCCAGTGGGA	PAX7	0	emb
1017	AP10_ATGCGGTTCCTT	MYH7	0	emb
1018	AP10_ATGCGGTTCCTT	MYH4	0	emb
1019	AP10_ATGCGGTTCCTT	MEG3	2.34991	emb
1020	AP10_ATGCGGTTCCTT	PAX7	0	emb
1021	AP10_ATGCTTTCCCGC	MYH7	0	emb
1022	AP10_ATGCTTTCCCGC	MYH4	0	emb
1023	AP10_ATGCTTTCCCGC	MEG3	2.25585	emb
1024	AP10_ATGCTTTCCCGC	PAX7	1.66235	emb
1025	AP10_ATGGGTGTTAGT	MYH7	0	emb
1026	AP10_ATGGGTGTTAGT	MYH4	0	emb
1027	AP10_ATGGGTGTTAGT	MEG3	2.54777	emb
1028	AP10_ATGGGTGTTAGT	PAX7	0	emb
1029	AP10_ATGGTGAGATCG	MYH7	0	emb
1030	AP10_ATGGTGAGATCG	MYH4	0	emb
1031	AP10_ATGGTGAGATCG	MEG3	1.87609	emb
1032	AP10_ATGGTGAGATCG	PAX7	0	emb
1033	AP10_ATGTAGTGTAGG	MYH7	0	emb
1034	AP10_ATGTAGTGTAGG	MYH4	0	emb
1035	AP10_ATGTAGTGTAGG	MEG3	0	emb
1036	AP10_ATGTAGTGTAGG	PAX7	0	emb
1037	AP10_ATGTCAACCTCC	MYH7	0	emb
1038	AP10_ATGTCAACCTCC	MYH4	0	emb
1039	AP10_ATGTCAACCTCC	MEG3	1.74852	emb
1040	AP10_ATGTCAACCTCC	PAX7	0	emb
1041	AP10_ATGTTTAGTGCT	MYH7	0	emb
1042	AP10_ATGTTTAGTGCT	MYH4	0	emb
1043	AP10_ATGTTTAGTGCT	MEG3	1.7566	emb
1044	AP10_ATGTTTAGTGCT	PAX7	1.2227	emb
1045	AP10_ATTAAGGAGTCG	MYH7	0	emb
1046	AP10_ATTAAGGAGTCG	MYH4	0	emb
1047	AP10_ATTAAGGAGTCG	MEG3	1.67141	emb
1048	AP10_ATTAAGGAGTCG	PAX7	0	emb
1049	AP10_ATTCAGAGTACC	MYH7	0	emb
1050	AP10_ATTCAGAGTACC	MYH4	0	emb
1051	AP10_ATTCAGAGTACC	MEG3	2.89954	emb
1052	AP10_ATTCAGAGTACC	PAX7	0	emb
1053	AP10_ATTCATCCCTGA	MYH7	0	emb
1054	AP10_ATTCATCCCTGA	MYH4	0	emb
1055	AP10_ATTCATCCCTGA	MEG3	0	emb
1056	AP10_ATTCATCCCTGA	PAX7	0	emb
1057	AP10_ATTCATTGTGTT	MYH7	0	emb
1058	AP10_ATTCATTGTGTT	MYH4	0	emb
1059	AP10_ATTCATTGTGTT	MEG3	1.27741	emb
1060	AP10_ATTCATTGTGTT	PAX7	1.82045	emb
1061	AP10_ATTCCCGGTGAG	MYH7	0	emb
1062	AP10_ATTCCCGGTGAG	MYH4	0	emb
1063	AP10_ATTCCCGGTGAG	MEG3	1.31163	emb
1064	AP10_ATTCCCGGTGAG	PAX7	0	emb
1065	AP10_ATTCCCTACAAA	MYH7	0	emb
1066	AP10_ATTCCCTACAAA	MYH4	0	emb
1067	AP10_ATTCCCTACAAA	MEG3	0	emb
1068	AP10_ATTCCCTACAAA	PAX7	0	emb
1069	AP10_ATTCGCTTCTTC	MYH7	0	emb
1070	AP10_ATTCGCTTCTTC	MYH4	0	emb
1071	AP10_ATTCGCTTCTTC	MEG3	1.32102	emb
1072	AP10_ATTCGCTTCTTC	PAX7	0	emb
1073	AP10_ATTCGGCTCGTG	MYH7	0	emb
1074	AP10_ATTCGGCTCGTG	MYH4	0	emb
1075	AP10_ATTCGGCTCGTG	MEG3	1.90424	emb
1076	AP10_ATTCGGCTCGTG	PAX7	1.90424	emb
1077	AP10_ATTCTCTGATGT	MYH7	0	emb
1078	AP10_ATTCTCTGATGT	MYH4	0	emb
1079	AP10_ATTCTCTGATGT	MEG3	2.2058	emb
1080	AP10_ATTCTCTGATGT	PAX7	0	emb
1081	AP10_ATTGAACTAACT	MYH7	0	emb
1082	AP10_ATTGAACTAACT	MYH4	0	emb
1083	AP10_ATTGAACTAACT	MEG3	2.92931	emb
1084	AP10_ATTGAACTAACT	PAX7	0	emb
1085	AP10_ATTGTCGCTTTG	MYH7	0	emb
1086	AP10_ATTGTCGCTTTG	MYH4	0	emb
1087	AP10_ATTGTCGCTTTG	MEG3	2.70744	emb
1088	AP10_ATTGTCGCTTTG	PAX7	1.50357	emb
1089	AP10_ATTGTTAAGTTC	MYH7	0	emb
1090	AP10_ATTGTTAAGTTC	MYH4	0	emb
1091	AP10_ATTGTTAAGTTC	MEG3	1.39865	emb
1092	AP10_ATTGTTAAGTTC	PAX7	1.96001	emb
1093	AP10_ATTTAGGTGCGC	MYH7	0	emb
1094	AP10_ATTTAGGTGCGC	MYH4	0	emb
1095	AP10_ATTTAGGTGCGC	MEG3	1.97831	emb
1096	AP10_ATTTAGGTGCGC	PAX7	0	emb
1097	AP10_ATTTAGTTGTTG	MYH7	0	emb
1098	AP10_ATTTAGTTGTTG	MYH4	0	emb
1099	AP10_ATTTAGTTGTTG	MEG3	1.74774	emb
1100	AP10_ATTTAGTTGTTG	PAX7	0	emb
1101	AP10_ATTTGGCATGTG	MYH7	0	emb
1102	AP10_ATTTGGCATGTG	MYH4	0	emb
1103	AP10_ATTTGGCATGTG	MEG3	2.93858	emb
1104	AP10_ATTTGGCATGTG	PAX7	0	emb
1105	AP10_ATTTTATACCGA	MYH7	0	emb
1106	AP10_ATTTTATACCGA	MYH4	0	emb
1107	AP10_ATTTTATACCGA	MEG3	1.74422	emb
1108	AP10_ATTTTATACCGA	PAX7	0	emb
1109	AP10_ATTTTCGGTATT	MYH7	0	emb
1110	AP10_ATTTTCGGTATT	MYH4	0	emb
1111	AP10_ATTTTCGGTATT	MEG3	4.10109	emb
1112	AP10_ATTTTCGGTATT	PAX7	0	emb
1113	AP10_ATTTTGGCCCCC	MYH7	0	emb
1114	AP10_ATTTTGGCCCCC	MYH4	0	emb
1115	AP10_ATTTTGGCCCCC	MEG3	2.5311	emb
1116	AP10_ATTTTGGCCCCC	PAX7	0	emb
1117	AP10_ATTTTTGTTTAG	MYH7	0	emb
1118	AP10_ATTTTTGTTTAG	MYH4	0	emb
1119	AP10_ATTTTTGTTTAG	MEG3	2.10691	emb
1120	AP10_ATTTTTGTTTAG	PAX7	0	emb
1121	AP10_CAAACACGCCGT	MYH7	0	emb
1122	AP10_CAAACACGCCGT	MYH4	0	emb
1123	AP10_CAAACACGCCGT	MEG3	2.69262	emb
1124	AP10_CAAACACGCCGT	PAX7	0	emb
1125	AP10_CAAACTCAGGAT	MYH7	0	emb
1126	AP10_CAAACTCAGGAT	MYH4	0	emb
1127	AP10_CAAACTCAGGAT	MEG3	2.31739	emb
1128	AP10_CAAACTCAGGAT	PAX7	2.68946	emb
1129	AP10_CAACAGGAGTTT	MYH7	0	emb
1130	AP10_CAACAGGAGTTT	MYH4	0	emb
1131	AP10_CAACAGGAGTTT	MEG3	1.57271	emb
1132	AP10_CAACAGGAGTTT	PAX7	1.57271	emb
1133	AP10_CAACCGTTATAA	MYH7	0	emb
1134	AP10_CAACCGTTATAA	MYH4	0	emb
1135	AP10_CAACCGTTATAA	MEG3	1.37544	emb
1136	AP10_CAACCGTTATAA	PAX7	0	emb
1137	AP10_CAACGCAATCTG	MYH7	0	emb
1138	AP10_CAACGCAATCTG	MYH4	0	emb
1139	AP10_CAACGCAATCTG	MEG3	1.16595	emb
1140	AP10_CAACGCAATCTG	PAX7	0	emb
1141	AP10_CAACTAGCGTAG	MYH7	0	emb
1142	AP10_CAACTAGCGTAG	MYH4	0	emb
1143	AP10_CAACTAGCGTAG	MEG3	2.59272	emb
1144	AP10_CAACTAGCGTAG	PAX7	0	emb
1145	AP10_CAACTTAACTGG	MYH7	0	emb
1146	AP10_CAACTTAACTGG	MYH4	0	emb
1147	AP10_CAACTTAACTGG	MEG3	1.58463	emb
1148	AP10_CAACTTAACTGG	PAX7	0	emb
1149	AP10_CAACTTGTTTAA	MYH7	0	emb
1150	AP10_CAACTTGTTTAA	MYH4	0	emb
1151	AP10_CAACTTGTTTAA	MEG3	1.52797	emb
1152	AP10_CAACTTGTTTAA	PAX7	0	emb
1153	AP10_CAAGATGGAAGT	MYH7	0	emb
1154	AP10_CAAGATGGAAGT	MYH4	0	emb
1155	AP10_CAAGATGGAAGT	MEG3	0	emb
1156	AP10_CAAGATGGAAGT	PAX7	0	emb
1157	AP10_CAAGTAGCAGTA	MYH7	0	emb
1158	AP10_CAAGTAGCAGTA	MYH4	0	emb
1159	AP10_CAAGTAGCAGTA	MEG3	2.14128	emb
1160	AP10_CAAGTAGCAGTA	PAX7	0	emb
1161	AP10_CAAGTTGCCTAG	MYH7	0	emb
1162	AP10_CAAGTTGCCTAG	MYH4	0	emb
1163	AP10_CAAGTTGCCTAG	MEG3	2.89687	emb
1164	AP10_CAAGTTGCCTAG	PAX7	0	emb
1165	AP10_CAATAGCAGATC	MYH7	0	emb
1166	AP10_CAATAGCAGATC	MYH4	0	emb
1167	AP10_CAATAGCAGATC	MEG3	1.81247	emb
1168	AP10_CAATAGCAGATC	PAX7	0	emb
1169	AP10_CAATAGCAGTAG	MYH7	0	emb
1170	AP10_CAATAGCAGTAG	MYH4	0	emb
1171	AP10_CAATAGCAGTAG	MEG3	1.88055	emb
1172	AP10_CAATAGCAGTAG	PAX7	0	emb
1173	AP10_CAATAGTGGATT	MYH7	0	emb
1174	AP10_CAATAGTGGATT	MYH4	0	emb
1175	AP10_CAATAGTGGATT	MEG3	2.49719	emb
1176	AP10_CAATAGTGGATT	PAX7	0	emb
1177	AP10_CAATCGTATTGT	MYH7	0	emb
1178	AP10_CAATCGTATTGT	MYH4	0	emb
1179	AP10_CAATCGTATTGT	MEG3	1.73724	emb
1180	AP10_CAATCGTATTGT	PAX7	0	emb
1181	AP10_CAATGGCACGTC	MYH7	0	emb
1182	AP10_CAATGGCACGTC	MYH4	0	emb
1183	AP10_CAATGGCACGTC	MEG3	1.46429	emb
1184	AP10_CAATGGCACGTC	PAX7	0	emb
1185	AP10_CAATTACTGTTT	MYH7	0	emb
1186	AP10_CAATTACTGTTT	MYH4	0	emb
1187	AP10_CAATTACTGTTT	MEG3	0	emb
1188	AP10_CAATTACTGTTT	PAX7	0	emb
1189	AP10_CAATTATGTGGG	MYH7	0	emb
1190	AP10_CAATTATGTGGG	MYH4	0	emb
1191	AP10_CAATTATGTGGG	MEG3	1.79762	emb
1192	AP10_CAATTATGTGGG	PAX7	0	emb
1193	AP10_CACAACCTCAAG	MYH7	0	emb
1194	AP10_CACAACCTCAAG	MYH4	0	emb
1195	AP10_CACAACCTCAAG	MEG3	1.15318	emb
1196	AP10_CACAACCTCAAG	PAX7	1.15318	emb
1197	AP10_CACACTGATTTT	MYH7	0	emb
1198	AP10_CACACTGATTTT	MYH4	0	emb
1199	AP10_CACACTGATTTT	MEG3	0	emb
1200	AP10_CACACTGATTTT	PAX7	0	emb
1201	AP10_CACAGATGTGTC	MYH7	0	emb
1202	AP10_CACAGATGTGTC	MYH4	0	emb
1203	AP10_CACAGATGTGTC	MEG3	1.53765	emb
1204	AP10_CACAGATGTGTC	PAX7	1.53765	emb
1205	AP10_CACAGCGGCTTC	MYH7	0	emb
1206	AP10_CACAGCGGCTTC	MYH4	0	emb
1207	AP10_CACAGCGGCTTC	MEG3	1.74461	emb
1208	AP10_CACAGCGGCTTC	PAX7	0	emb
1209	AP10_CACATTTCAGAC	MYH7	0	emb
1210	AP10_CACATTTCAGAC	MYH4	0	emb
1211	AP10_CACATTTCAGAC	MEG3	0	emb
1212	AP10_CACATTTCAGAC	PAX7	1.63421	emb
1213	AP10_CACCCAACGAAT	MYH7	0	emb
1214	AP10_CACCCAACGAAT	MYH4	0	emb
1215	AP10_CACCCAACGAAT	MEG3	1.70226	emb
1216	AP10_CACCCAACGAAT	PAX7	0	emb
1217	AP10_CACCCGGGATAG	MYH7	0	emb
1218	AP10_CACCCGGGATAG	MYH4	0	emb
1219	AP10_CACCCGGGATAG	MEG3	2.1905	emb
1220	AP10_CACCCGGGATAG	PAX7	0	emb
1221	AP10_CACGCAGAAGTA	MYH7	0	emb
1222	AP10_CACGCAGAAGTA	MYH4	0	emb
1223	AP10_CACGCAGAAGTA	MEG3	3.10049	emb
1224	AP10_CACGCAGAAGTA	PAX7	0	emb
1225	AP10_CACGGTTCTTTT	MYH7	0	emb
1226	AP10_CACGGTTCTTTT	MYH4	0	emb
1227	AP10_CACGGTTCTTTT	MEG3	0	emb
1228	AP10_CACGGTTCTTTT	PAX7	0	emb
1229	AP10_CACGTCACATGC	MYH7	0	emb
1230	AP10_CACGTCACATGC	MYH4	0	emb
1231	AP10_CACGTCACATGC	MEG3	1.84224	emb
1232	AP10_CACGTCACATGC	PAX7	0	emb
1233	AP10_CACGTTAGTCTT	MYH7	0	emb
1234	AP10_CACGTTAGTCTT	MYH4	0	emb
1235	AP10_CACGTTAGTCTT	MEG3	2.53627	emb
1236	AP10_CACGTTAGTCTT	PAX7	0	emb
1237	AP10_CACTAAGAGCCG	MYH7	0	emb
1238	AP10_CACTAAGAGCCG	MYH4	0	emb
1239	AP10_CACTAAGAGCCG	MEG3	2.10375	emb
1240	AP10_CACTAAGAGCCG	PAX7	0	emb
1241	AP10_CACTACCTCTTT	MYH7	0	emb
1242	AP10_CACTACCTCTTT	MYH4	0	emb
1243	AP10_CACTACCTCTTT	MEG3	0	emb
1244	AP10_CACTACCTCTTT	PAX7	0	emb
1245	AP10_CACTTTCACTGG	MYH7	0	emb
1246	AP10_CACTTTCACTGG	MYH4	0	emb
1247	AP10_CACTTTCACTGG	MEG3	2.06944	emb
1248	AP10_CACTTTCACTGG	PAX7	0	emb
1249	AP10_CAGAACCGGTGG	MYH7	0	emb
1250	AP10_CAGAACCGGTGG	MYH4	0	emb
1251	AP10_CAGAACCGGTGG	MEG3	0	emb
1252	AP10_CAGAACCGGTGG	PAX7	0	emb
1253	AP10_CAGACCCGGACT	MYH7	0	emb
1254	AP10_CAGACCCGGACT	MYH4	0	emb
1255	AP10_CAGACCCGGACT	MEG3	0	emb
1256	AP10_CAGACCCGGACT	PAX7	0	emb
1257	AP10_CAGAGCTTCAGG	MYH7	0	emb
1258	AP10_CAGAGCTTCAGG	MYH4	0	emb
1259	AP10_CAGAGCTTCAGG	MEG3	0	emb
1260	AP10_CAGAGCTTCAGG	PAX7	0	emb
1261	AP10_CAGCACGGGACT	MYH7	0	emb
1262	AP10_CAGCACGGGACT	MYH4	0	emb
1263	AP10_CAGCACGGGACT	MEG3	2.8002	emb
1264	AP10_CAGCACGGGACT	PAX7	0	emb
1265	AP10_CAGCGAGGCGTG	MYH7	0	emb
1266	AP10_CAGCGAGGCGTG	MYH4	0	emb
1267	AP10_CAGCGAGGCGTG	MEG3	3.23437	emb
1268	AP10_CAGCGAGGCGTG	PAX7	0	emb
1269	AP10_CAGGAAGGGTTG	MYH7	0	emb
1270	AP10_CAGGAAGGGTTG	MYH4	0	emb
1271	AP10_CAGGAAGGGTTG	MEG3	0	emb
1272	AP10_CAGGAAGGGTTG	PAX7	0	emb
1273	AP10_CAGGAATCTCTC	MYH7	0	emb
1274	AP10_CAGGAATCTCTC	MYH4	0	emb
1275	AP10_CAGGAATCTCTC	MEG3	0	emb
1276	AP10_CAGGAATCTCTC	PAX7	0	emb
1277	AP10_CAGGACATTATT	MYH7	0	emb
1278	AP10_CAGGACATTATT	MYH4	0	emb
1279	AP10_CAGGACATTATT	MEG3	0	emb
1280	AP10_CAGGACATTATT	PAX7	0	emb
1281	AP10_CAGGAGGGACTC	MYH7	0	emb
1282	AP10_CAGGAGGGACTC	MYH4	0	emb
1283	AP10_CAGGAGGGACTC	MEG3	2.24634	emb
1284	AP10_CAGGAGGGACTC	PAX7	0	emb
1285	AP10_CAGGGACGCGAG	MYH7	0	emb
1286	AP10_CAGGGACGCGAG	MYH4	0	emb
1287	AP10_CAGGGACGCGAG	MEG3	1.95818	emb
1288	AP10_CAGGGACGCGAG	PAX7	0	emb
1289	AP10_CAGGGTCATTTT	MYH7	0	emb
1290	AP10_CAGGGTCATTTT	MYH4	0	emb
1291	AP10_CAGGGTCATTTT	MEG3	1.64661	emb
1292	AP10_CAGGGTCATTTT	PAX7	0	emb
1293	AP10_CAGGTTCACGCC	MYH7	0	emb
1294	AP10_CAGGTTCACGCC	MYH4	0	emb
1295	AP10_CAGGTTCACGCC	MEG3	0	emb
1296	AP10_CAGGTTCACGCC	PAX7	0	emb
1297	AP10_CAGGTTCCTTCT	MYH7	0	emb
1298	AP10_CAGGTTCCTTCT	MYH4	0	emb
1299	AP10_CAGGTTCCTTCT	MEG3	1.08976	emb
1300	AP10_CAGGTTCCTTCT	PAX7	0	emb
1301	AP10_CAGGTTTTGCTC	MYH7	1.09808	emb
1302	AP10_CAGGTTTTGCTC	MYH4	0	emb
1303	AP10_CAGGTTTTGCTC	MEG3	2.39717	emb
1304	AP10_CAGGTTTTGCTC	PAX7	0	emb
1305	AP10_CAGTCCCAGATA	MYH7	0	emb
1306	AP10_CAGTCCCAGATA	MYH4	0	emb
1307	AP10_CAGTCCCAGATA	MEG3	0	emb
1308	AP10_CAGTCCCAGATA	PAX7	0	emb
1309	AP10_CAGTGGTTATTT	MYH7	0	emb
1310	AP10_CAGTGGTTATTT	MYH4	0	emb
1311	AP10_CAGTGGTTATTT	MEG3	2.21472	emb
1312	AP10_CAGTGGTTATTT	PAX7	0	emb
1313	AP10_CAGTTCCCTGAG	MYH7	0	emb
1314	AP10_CAGTTCCCTGAG	MYH4	0	emb
1315	AP10_CAGTTCCCTGAG	MEG3	1.65512	emb
1316	AP10_CAGTTCCCTGAG	PAX7	0	emb
1317	AP10_CAGTTCCGCTGA	MYH7	0	emb
1318	AP10_CAGTTCCGCTGA	MYH4	0	emb
1319	AP10_CAGTTCCGCTGA	MEG3	2.50472	emb
1320	AP10_CAGTTCCGCTGA	PAX7	0	emb
1321	AP10_CAGTTCGGATCA	MYH7	0	emb
1322	AP10_CAGTTCGGATCA	MYH4	0	emb
1323	AP10_CAGTTCGGATCA	MEG3	0	emb
1324	AP10_CAGTTCGGATCA	PAX7	0	emb
1325	AP10_CAGTTTGGTTGT	MYH7	0	emb
1326	AP10_CAGTTTGGTTGT	MYH4	0	emb
1327	AP10_CAGTTTGGTTGT	MEG3	0	emb
1328	AP10_CAGTTTGGTTGT	PAX7	0	emb
1329	AP10_CATAAACCAACG	MYH7	0	emb
1330	AP10_CATAAACCAACG	MYH4	0	emb
1331	AP10_CATAAACCAACG	MEG3	2.82472	emb
1332	AP10_CATAAACCAACG	PAX7	0	emb
1333	AP10_CATAAGAGCCCA	MYH7	0	emb
1334	AP10_CATAAGAGCCCA	MYH4	0	emb
1335	AP10_CATAAGAGCCCA	MEG3	2.41721	emb
1336	AP10_CATAAGAGCCCA	PAX7	0	emb
1337	AP10_CATAAGCTATCG	MYH7	0	emb
1338	AP10_CATAAGCTATCG	MYH4	0	emb
1339	AP10_CATAAGCTATCG	MEG3	0	emb
1340	AP10_CATAAGCTATCG	PAX7	0	emb
1341	AP10_CATCAATGTTAT	MYH7	0	emb
1342	AP10_CATCAATGTTAT	MYH4	0	emb
1343	AP10_CATCAATGTTAT	MEG3	1.35717	emb
1344	AP10_CATCAATGTTAT	PAX7	0	emb
1345	AP10_CATCACGCAGCT	MYH7	0	emb
1346	AP10_CATCACGCAGCT	MYH4	0	emb
1347	AP10_CATCACGCAGCT	MEG3	0	emb
1348	AP10_CATCACGCAGCT	PAX7	0	emb
1349	AP10_CATCAGACACCT	MYH7	0	emb
1350	AP10_CATCAGACACCT	MYH4	0	emb
1351	AP10_CATCAGACACCT	MEG3	1.4346	emb
1352	AP10_CATCAGACACCT	PAX7	1.4346	emb
1353	AP10_CATCCACAATTC	MYH7	0	emb
1354	AP10_CATCCACAATTC	MYH4	0	emb
1355	AP10_CATCCACAATTC	MEG3	2.3811	emb
1356	AP10_CATCCACAATTC	PAX7	0	emb
1357	AP10_CATCGCGCTTGA	MYH7	0	emb
1358	AP10_CATCGCGCTTGA	MYH4	0	emb
1359	AP10_CATCGCGCTTGA	MEG3	0	emb
1360	AP10_CATCGCGCTTGA	PAX7	0	emb
1361	AP10_CATCGTTCGTCC	MYH7	0	emb
1362	AP10_CATCGTTCGTCC	MYH4	0	emb
1363	AP10_CATCGTTCGTCC	MEG3	3.19441	emb
1364	AP10_CATCGTTCGTCC	PAX7	0	emb
1365	AP10_CATGACATGCTG	MYH7	0	emb
1366	AP10_CATGACATGCTG	MYH4	0	emb
1367	AP10_CATGACATGCTG	MEG3	1.7415	emb
1368	AP10_CATGACATGCTG	PAX7	0	emb
1369	AP10_CATGACATTGCT	MYH7	0	emb
1370	AP10_CATGACATTGCT	MYH4	0	emb
1371	AP10_CATGACATTGCT	MEG3	0	emb
1372	AP10_CATGACATTGCT	PAX7	0	emb
1373	AP10_CATGATTTGTTT	MYH7	0	emb
1374	AP10_CATGATTTGTTT	MYH4	0	emb
1375	AP10_CATGATTTGTTT	MEG3	0	emb
1376	AP10_CATGATTTGTTT	PAX7	0	emb
1377	AP10_CATGCCACATCC	MYH7	0	emb
1378	AP10_CATGCCACATCC	MYH4	0	emb
1379	AP10_CATGCCACATCC	MEG3	2.24937	emb
1380	AP10_CATGCCACATCC	PAX7	0	emb
1381	AP10_CATGCCATCCCG	MYH7	0	emb
1382	AP10_CATGCCATCCCG	MYH4	0	emb
1383	AP10_CATGCCATCCCG	MEG3	2.40428	emb
1384	AP10_CATGCCATCCCG	PAX7	1.47174	emb
1385	AP10_CATGGGTTCTCA	MYH7	0	emb
1386	AP10_CATGGGTTCTCA	MYH4	0	emb
1387	AP10_CATGGGTTCTCA	MEG3	0	emb
1388	AP10_CATGGGTTCTCA	PAX7	0	emb
1389	AP10_CATGTATTAGCT	MYH7	0	emb
1390	AP10_CATGTATTAGCT	MYH4	0	emb
1391	AP10_CATGTATTAGCT	MEG3	2.31871	emb
1392	AP10_CATGTATTAGCT	PAX7	0	emb
1393	AP10_CATGTCTCGGCC	MYH7	0	emb
1394	AP10_CATGTCTCGGCC	MYH4	0	emb
1395	AP10_CATGTCTCGGCC	MEG3	0	emb
1396	AP10_CATGTCTCGGCC	PAX7	0	emb
1397	AP10_CATTAAAGGTTC	MYH7	0	emb
1398	AP10_CATTAAAGGTTC	MYH4	0	emb
1399	AP10_CATTAAAGGTTC	MEG3	2.54214	emb
1400	AP10_CATTAAAGGTTC	PAX7	0	emb
1401	AP10_CATTACTATCCG	MYH7	0	emb
1402	AP10_CATTACTATCCG	MYH4	0	emb
1403	AP10_CATTACTATCCG	MEG3	1.89714	emb
1404	AP10_CATTACTATCCG	PAX7	1.06089	emb
1405	AP10_CATTCCTACCCT	MYH7	0	emb
1406	AP10_CATTCCTACCCT	MYH4	0	emb
1407	AP10_CATTCCTACCCT	MEG3	1.91304	emb
1408	AP10_CATTCCTACCCT	PAX7	2.52951	emb
1409	AP10_CATTCGAAATCT	MYH7	0	emb
1410	AP10_CATTCGAAATCT	MYH4	0	emb
1411	AP10_CATTCGAAATCT	MEG3	1.86678	emb
1412	AP10_CATTCGAAATCT	PAX7	0	emb
1413	AP10_CATTCGCAGCGG	MYH7	0	emb
1414	AP10_CATTCGCAGCGG	MYH4	0	emb
1415	AP10_CATTCGCAGCGG	MEG3	2.90587	emb
1416	AP10_CATTCGCAGCGG	PAX7	0	emb
1417	AP10_CATTGAATTTAG	MYH7	0	emb
1418	AP10_CATTGAATTTAG	MYH4	0	emb
1419	AP10_CATTGAATTTAG	MEG3	2.91738	emb
1420	AP10_CATTGAATTTAG	PAX7	0	emb
1421	AP10_CATTGAGAATTG	MYH7	0	emb
1422	AP10_CATTGAGAATTG	MYH4	0	emb
1423	AP10_CATTGAGAATTG	MEG3	1.76438	emb
1424	AP10_CATTGAGAATTG	PAX7	0	emb
1425	AP10_CATTGGGTTCAG	MYH7	0	emb
1426	AP10_CATTGGGTTCAG	MYH4	0	emb
1427	AP10_CATTGGGTTCAG	MEG3	0	emb
1428	AP10_CATTGGGTTCAG	PAX7	0	emb
1429	AP10_CATTTCCGGGCC	MYH7	0	emb
1430	AP10_CATTTCCGGGCC	MYH4	0	emb
1431	AP10_CATTTCCGGGCC	MEG3	1.48034	emb
1432	AP10_CATTTCCGGGCC	PAX7	0	emb
1433	AP10_CATTTTTGGGTG	MYH7	0	emb
1434	AP10_CATTTTTGGGTG	MYH4	0	emb
1435	AP10_CATTTTTGGGTG	MEG3	1.92745	emb
1436	AP10_CATTTTTGGGTG	PAX7	0	emb
1437	AP10_CATTTTTTTCAT	MYH7	0	emb
1438	AP10_CATTTTTTTCAT	MYH4	0	emb
1439	AP10_CATTTTTTTCAT	MEG3	0	emb
1440	AP10_CATTTTTTTCAT	PAX7	2.45527	emb
1441	AP10_CATTTTTTTTCA	MYH7	0	emb
1442	AP10_CATTTTTTTTCA	MYH4	0	emb
1443	AP10_CATTTTTTTTCA	MEG3	1.45768	emb
1444	AP10_CATTTTTTTTCA	PAX7	2.38766	emb
1445	AP10_CCAAACAACCCC	MYH7	0	emb
1446	AP10_CCAAACAACCCC	MYH4	0	emb
1447	AP10_CCAAACAACCCC	MEG3	1.59113	emb
1448	AP10_CCAAACAACCCC	PAX7	0	emb
1449	AP10_CCAAGTCTATCG	MYH7	0	emb
1450	AP10_CCAAGTCTATCG	MYH4	0	emb
1451	AP10_CCAAGTCTATCG	MEG3	1.93401	emb
1452	AP10_CCAAGTCTATCG	PAX7	0	emb
1453	AP10_CCAATAGACTAA	MYH7	0	emb
1454	AP10_CCAATAGACTAA	MYH4	0	emb
1455	AP10_CCAATAGACTAA	MEG3	0	emb
1456	AP10_CCAATAGACTAA	PAX7	0	emb
1457	AP10_CCACAGGATGGC	MYH7	0	emb
1458	AP10_CCACAGGATGGC	MYH4	0	emb
1459	AP10_CCACAGGATGGC	MEG3	2.53206	emb
1460	AP10_CCACAGGATGGC	PAX7	0	emb
1461	AP10_CCACGAAGGACG	MYH7	0	emb
1462	AP10_CCACGAAGGACG	MYH4	0	emb
1463	AP10_CCACGAAGGACG	MEG3	1.916	emb
1464	AP10_CCACGAAGGACG	PAX7	1.916	emb
1465	AP10_CCACGTTTGCTA	MYH7	0	emb
1466	AP10_CCACGTTTGCTA	MYH4	0	emb
1467	AP10_CCACGTTTGCTA	MEG3	0	emb
1468	AP10_CCACGTTTGCTA	PAX7	0	emb
1469	AP10_CCACTCCGACAA	MYH7	0	emb
1470	AP10_CCACTCCGACAA	MYH4	0	emb
1471	AP10_CCACTCCGACAA	MEG3	2.52633	emb
1472	AP10_CCACTCCGACAA	PAX7	0	emb
1473	AP10_CCAGGACGCGAC	MYH7	0	emb
1474	AP10_CCAGGACGCGAC	MYH4	0	emb
1475	AP10_CCAGGACGCGAC	MEG3	2.78808	emb
1476	AP10_CCAGGACGCGAC	PAX7	0	emb
1477	AP10_CCAGGCAATAGG	MYH7	0	emb
1478	AP10_CCAGGCAATAGG	MYH4	0	emb
1479	AP10_CCAGGCAATAGG	MEG3	0	emb
1480	AP10_CCAGGCAATAGG	PAX7	0	emb
1481	AP10_CCAGTCAACCAT	MYH7	0	emb
1482	AP10_CCAGTCAACCAT	MYH4	0	emb
1483	AP10_CCAGTCAACCAT	MEG3	2.00731	emb
1484	AP10_CCAGTCAACCAT	PAX7	0	emb
1485	AP10_CCATCATGCCTC	MYH7	0	emb
1486	AP10_CCATCATGCCTC	MYH4	0	emb
1487	AP10_CCATCATGCCTC	MEG3	2.67844	emb
1488	AP10_CCATCATGCCTC	PAX7	0	emb
1489	AP10_CCATGACAAATG	MYH7	0	emb
1490	AP10_CCATGACAAATG	MYH4	0	emb
1491	AP10_CCATGACAAATG	MEG3	0	emb
1492	AP10_CCATGACAAATG	PAX7	0	emb
1493	AP10_CCATGCAGCTCC	MYH7	0	emb
1494	AP10_CCATGCAGCTCC	MYH4	0	emb
1495	AP10_CCATGCAGCTCC	MEG3	1.66235	emb
1496	AP10_CCATGCAGCTCC	PAX7	0	emb
1497	AP10_CCCAAACCCCTT	MYH7	0	emb
1498	AP10_CCCAAACCCCTT	MYH4	0	emb
1499	AP10_CCCAAACCCCTT	MEG3	2.2252	emb
1500	AP10_CCCAAACCCCTT	PAX7	0	emb
1501	AP10_CCCAAGCGATAG	MYH7	0	emb
1502	AP10_CCCAAGCGATAG	MYH4	0	emb
1503	AP10_CCCAAGCGATAG	MEG3	1.77406	emb
1504	AP10_CCCAAGCGATAG	PAX7	0	emb
1505	AP10_CCCACCATGGTC	MYH7	0	emb
1506	AP10_CCCACCATGGTC	MYH4	0	emb
1507	AP10_CCCACCATGGTC	MEG3	1.89122	emb
1508	AP10_CCCACCATGGTC	PAX7	0	emb
1509	AP10_CCCACGCAAGGA	MYH7	0	emb
1510	AP10_CCCACGCAAGGA	MYH4	0	emb
1511	AP10_CCCACGCAAGGA	MEG3	2.44704	emb
1512	AP10_CCCACGCAAGGA	PAX7	0	emb
1513	AP10_CCCACTAAGTTC	MYH7	0	emb
1514	AP10_CCCACTAAGTTC	MYH4	0	emb
1515	AP10_CCCACTAAGTTC	MEG3	1.25509	emb
1516	AP10_CCCACTAAGTTC	PAX7	0	emb
1517	AP10_CCCAGACATCTC	MYH7	0	emb
1518	AP10_CCCAGACATCTC	MYH4	0	emb
1519	AP10_CCCAGACATCTC	MEG3	2.10312	emb
1520	AP10_CCCAGACATCTC	PAX7	0	emb
1521	AP10_CCCAGCATATTC	MYH7	0	emb
1522	AP10_CCCAGCATATTC	MYH4	0	emb
1523	AP10_CCCAGCATATTC	MEG3	0	emb
1524	AP10_CCCAGCATATTC	PAX7	1.62301	emb
1525	AP10_CCCAGCTTTGAG	MYH7	0	emb
1526	AP10_CCCAGCTTTGAG	MYH4	0	emb
1527	AP10_CCCAGCTTTGAG	MEG3	2.38831	emb
1528	AP10_CCCAGCTTTGAG	PAX7	1.0916	emb
1529	AP10_CCCAGTTACTCA	MYH7	0	emb
1530	AP10_CCCAGTTACTCA	MYH4	0	emb
1531	AP10_CCCAGTTACTCA	MEG3	0	emb
1532	AP10_CCCAGTTACTCA	PAX7	0	emb
1533	AP10_CCCCAGACTCCT	MYH7	0	emb
1534	AP10_CCCCAGACTCCT	MYH4	0	emb
1535	AP10_CCCCAGACTCCT	MEG3	1.06635	emb
1536	AP10_CCCCAGACTCCT	PAX7	0	emb
1537	AP10_CCCCAGTATCCG	MYH7	0	emb
1538	AP10_CCCCAGTATCCG	MYH4	0	emb
1539	AP10_CCCCAGTATCCG	MEG3	1.71335	emb
1540	AP10_CCCCAGTATCCG	PAX7	0	emb
1541	AP10_CCCCCACATCAA	MYH7	0	emb
1542	AP10_CCCCCACATCAA	MYH4	0	emb
1543	AP10_CCCCCACATCAA	MEG3	2.35839	emb
1544	AP10_CCCCCACATCAA	PAX7	0	emb
1545	AP10_CCCCGGAGTGCA	MYH7	0	emb
1546	AP10_CCCCGGAGTGCA	MYH4	0	emb
1547	AP10_CCCCGGAGTGCA	MEG3	1.68451	emb
1548	AP10_CCCCGGAGTGCA	PAX7	0	emb
1549	AP10_CCCGAGTAAAGA	MYH7	0	emb
1550	AP10_CCCGAGTAAAGA	MYH4	0	emb
1551	AP10_CCCGAGTAAAGA	MEG3	2.18698	emb
1552	AP10_CCCGAGTAAAGA	PAX7	1.60022	emb
1553	AP10_CCCGCCTGATAA	MYH7	0	emb
1554	AP10_CCCGCCTGATAA	MYH4	0	emb
1555	AP10_CCCGCCTGATAA	MEG3	0	emb
1556	AP10_CCCGCCTGATAA	PAX7	0	emb
1557	AP10_CCCGGCAGCCTT	MYH7	0	emb
1558	AP10_CCCGGCAGCCTT	MYH4	0	emb
1559	AP10_CCCGGCAGCCTT	MEG3	0	emb
1560	AP10_CCCGGCAGCCTT	PAX7	1.26541	emb
1561	AP10_CCCGGTGCACTA	MYH7	0	emb
1562	AP10_CCCGGTGCACTA	MYH4	0	emb
1563	AP10_CCCGGTGCACTA	MEG3	0	emb
1564	AP10_CCCGGTGCACTA	PAX7	0	emb
1565	AP10_CCCGTCAGAATT	MYH7	0	emb
1566	AP10_CCCGTCAGAATT	MYH4	0	emb
1567	AP10_CCCGTCAGAATT	MEG3	1.92796	emb
1568	AP10_CCCGTCAGAATT	PAX7	0	emb
1569	AP10_CCCTAACTCACG	MYH7	2.16142	emb
1570	AP10_CCCTAACTCACG	MYH4	0	emb
1571	AP10_CCCTAACTCACG	MEG3	3.32834	emb
1572	AP10_CCCTAACTCACG	PAX7	0	emb
1573	AP10_CCCTCATAAAGT	MYH7	0	emb
1574	AP10_CCCTCATAAAGT	MYH4	0	emb
1575	AP10_CCCTCATAAAGT	MEG3	1.51829	emb
1576	AP10_CCCTCATAAAGT	PAX7	1.51829	emb
1577	AP10_CCCTGGCTAACT	MYH7	0	emb
1578	AP10_CCCTGGCTAACT	MYH4	0	emb
1579	AP10_CCCTGGCTAACT	MEG3	3.1141	emb
1580	AP10_CCCTGGCTAACT	PAX7	0	emb
1581	AP10_CCCTTTGGATCG	MYH7	0	emb
1582	AP10_CCCTTTGGATCG	MYH4	0	emb
1583	AP10_CCCTTTGGATCG	MEG3	3.61482	emb
1584	AP10_CCCTTTGGATCG	PAX7	0	emb
1585	AP10_CCGAAGTGTCGT	MYH7	0	emb
1586	AP10_CCGAAGTGTCGT	MYH4	0	emb
1587	AP10_CCGAAGTGTCGT	MEG3	1.48376	emb
1588	AP10_CCGAAGTGTCGT	PAX7	0	emb
1589	AP10_CCGATAGAAGGA	MYH7	0	emb
1590	AP10_CCGATAGAAGGA	MYH4	0	emb
1591	AP10_CCGATAGAAGGA	MEG3	0	emb
1592	AP10_CCGATAGAAGGA	PAX7	0	emb
1593	AP10_CCGATTCTGCTG	MYH7	0	emb
1594	AP10_CCGATTCTGCTG	MYH4	0	emb
1595	AP10_CCGATTCTGCTG	MEG3	0	emb
1596	AP10_CCGATTCTGCTG	PAX7	0	emb
1597	AP10_CCGCTCTCCTCT	MYH7	0	emb
1598	AP10_CCGCTCTCCTCT	MYH4	0	emb
1599	AP10_CCGCTCTCCTCT	MEG3	1.49412	emb
1600	AP10_CCGCTCTCCTCT	PAX7	1.49412	emb
1601	AP10_CCGGAACAGGAG	MYH7	0	emb
1602	AP10_CCGGAACAGGAG	MYH4	0	emb
1603	AP10_CCGGAACAGGAG	MEG3	2.9155	emb
1604	AP10_CCGGAACAGGAG	PAX7	0	emb
1605	AP10_CCGGAAGATCCG	MYH7	0	emb
1606	AP10_CCGGAAGATCCG	MYH4	0	emb
1607	AP10_CCGGAAGATCCG	MEG3	0	emb
1608	AP10_CCGGAAGATCCG	PAX7	0	emb
1609	AP10_CCGGAAGTGGCC	MYH7	0	emb
1610	AP10_CCGGAAGTGGCC	MYH4	0	emb
1611	AP10_CCGGAAGTGGCC	MEG3	1.7063	emb
1612	AP10_CCGGAAGTGGCC	PAX7	0	emb
1613	AP10_CCGGAGAAATGA	MYH7	0	emb
1614	AP10_CCGGAGAAATGA	MYH4	0	emb
1615	AP10_CCGGAGAAATGA	MEG3	2.45918	emb
1616	AP10_CCGGAGAAATGA	PAX7	0	emb
1617	AP10_CCGGAGAGTTCT	MYH7	0	emb
1618	AP10_CCGGAGAGTTCT	MYH4	0	emb
1619	AP10_CCGGAGAGTTCT	MEG3	0	emb
1620	AP10_CCGGAGAGTTCT	PAX7	0	emb
1621	AP10_CCGGATTGGCCC	MYH7	0	emb
1622	AP10_CCGGATTGGCCC	MYH4	0	emb
1623	AP10_CCGGATTGGCCC	MEG3	0	emb
1624	AP10_CCGGATTGGCCC	PAX7	0	emb
1625	AP10_CCGGGCCACCAG	MYH7	0	emb
1626	AP10_CCGGGCCACCAG	MYH4	0	emb
1627	AP10_CCGGGCCACCAG	MEG3	1.80777	emb
1628	AP10_CCGGGCCACCAG	PAX7	0	emb
1629	AP10_CCGGTTACCCAA	MYH7	0	emb
1630	AP10_CCGGTTACCCAA	MYH4	0	emb
1631	AP10_CCGGTTACCCAA	MEG3	2.92781	emb
1632	AP10_CCGGTTACCCAA	PAX7	0	emb
1633	AP10_CCGGTTACCGTT	MYH7	0	emb
1634	AP10_CCGGTTACCGTT	MYH4	0	emb
1635	AP10_CCGGTTACCGTT	MEG3	0	emb
1636	AP10_CCGGTTACCGTT	PAX7	0	emb
1637	AP10_CCGTAGTCATTA	MYH7	0	emb
1638	AP10_CCGTAGTCATTA	MYH4	0	emb
1639	AP10_CCGTAGTCATTA	MEG3	0	emb
1640	AP10_CCGTAGTCATTA	PAX7	1.593	emb
1641	AP10_CCGTCCTTCACG	MYH7	0	emb
1642	AP10_CCGTCCTTCACG	MYH4	0	emb
1643	AP10_CCGTCCTTCACG	MEG3	0	emb
1644	AP10_CCGTCCTTCACG	PAX7	0	emb
1645	AP10_CCGTCTGAGGGT	MYH7	0	emb
1646	AP10_CCGTCTGAGGGT	MYH4	0	emb
1647	AP10_CCGTCTGAGGGT	MEG3	1.86425	emb
1648	AP10_CCGTCTGAGGGT	PAX7	0	emb
1649	AP10_CCGTGCTTGGTG	MYH7	0	emb
1650	AP10_CCGTGCTTGGTG	MYH4	0	emb
1651	AP10_CCGTGCTTGGTG	MEG3	1.52515	emb
1652	AP10_CCGTGCTTGGTG	PAX7	0	emb
1653	AP10_CCGTTATCTGCC	MYH7	0	emb
1654	AP10_CCGTTATCTGCC	MYH4	0	emb
1655	AP10_CCGTTATCTGCC	MEG3	2.78736	emb
1656	AP10_CCGTTATCTGCC	PAX7	0	emb
1657	AP10_CCTAGCAAATCT	MYH7	0	emb
1658	AP10_CCTAGCAAATCT	MYH4	0	emb
1659	AP10_CCTAGCAAATCT	MEG3	3.03129	emb
1660	AP10_CCTAGCAAATCT	PAX7	0	emb
1661	AP10_CCTAGCTCCGAA	MYH7	0	emb
1662	AP10_CCTAGCTCCGAA	MYH4	0	emb
1663	AP10_CCTAGCTCCGAA	MEG3	2.52298	emb
1664	AP10_CCTAGCTCCGAA	PAX7	0	emb
1665	AP10_CCTATGGCTGGG	MYH7	0	emb
1666	AP10_CCTATGGCTGGG	MYH4	0	emb
1667	AP10_CCTATGGCTGGG	MEG3	1.70299	emb
1668	AP10_CCTATGGCTGGG	PAX7	2.30065	emb
1669	AP10_CCTCAAGTACGT	MYH7	0	emb
1670	AP10_CCTCAAGTACGT	MYH4	0	emb
1671	AP10_CCTCAAGTACGT	MEG3	1.75839	emb
1672	AP10_CCTCAAGTACGT	PAX7	0	emb
1673	AP10_CCTCCGGCCGAA	MYH7	0	emb
1674	AP10_CCTCCGGCCGAA	MYH4	0	emb
1675	AP10_CCTCCGGCCGAA	MEG3	1.10411	emb
1676	AP10_CCTCCGGCCGAA	PAX7	0	emb
1677	AP10_CCTCCTATTATC	MYH7	0	emb
1678	AP10_CCTCCTATTATC	MYH4	0	emb
1679	AP10_CCTCCTATTATC	MEG3	0	emb
1680	AP10_CCTCCTATTATC	PAX7	0	emb
1681	AP10_CCTCGGCCGGGG	MYH7	0	emb
1682	AP10_CCTCGGCCGGGG	MYH4	0	emb
1683	AP10_CCTCGGCCGGGG	MEG3	1.2432	emb
1684	AP10_CCTCGGCCGGGG	PAX7	0	emb
1685	AP10_CCTGCATACTGG	MYH7	0	emb
1686	AP10_CCTGCATACTGG	MYH4	0	emb
1687	AP10_CCTGCATACTGG	MEG3	2.46065	emb
1688	AP10_CCTGCATACTGG	PAX7	1.84943	emb
1689	AP10_CCTGGACATTGA	MYH7	0	emb
1690	AP10_CCTGGACATTGA	MYH4	0	emb
1691	AP10_CCTGGACATTGA	MEG3	3.279	emb
1692	AP10_CCTGGACATTGA	PAX7	0	emb
1693	AP10_CCTGGACGATTC	MYH7	0	emb
1694	AP10_CCTGGACGATTC	MYH4	0	emb
1695	AP10_CCTGGACGATTC	MEG3	2.87958	emb
1696	AP10_CCTGGACGATTC	PAX7	0	emb
1697	AP10_CCTGGCTCTCAC	MYH7	0	emb
1698	AP10_CCTGGCTCTCAC	MYH4	0	emb
1699	AP10_CCTGGCTCTCAC	MEG3	2.44271	emb
1700	AP10_CCTGGCTCTCAC	PAX7	0	emb
1701	AP10_CCTGGTCGAGGT	MYH7	0	emb
1702	AP10_CCTGGTCGAGGT	MYH4	0	emb
1703	AP10_CCTGGTCGAGGT	MEG3	1.23329	emb
1704	AP10_CCTGGTCGAGGT	PAX7	0	emb
1705	AP10_CCTGTCCCGGCG	MYH7	0	emb
1706	AP10_CCTGTCCCGGCG	MYH4	0	emb
1707	AP10_CCTGTCCCGGCG	MEG3	1.87562	emb
1708	AP10_CCTGTCCCGGCG	PAX7	0	emb
1709	AP10_CCTGTGGTTGGC	MYH7	0	emb
1710	AP10_CCTGTGGTTGGC	MYH4	0	emb
1711	AP10_CCTGTGGTTGGC	MEG3	2.51974	emb
1712	AP10_CCTGTGGTTGGC	PAX7	0	emb
1713	AP10_CCTTAACACGCG	MYH7	0	emb
1714	AP10_CCTTAACACGCG	MYH4	0	emb
1715	AP10_CCTTAACACGCG	MEG3	0	emb
1716	AP10_CCTTAACACGCG	PAX7	0	emb
1717	AP10_CCTTACAAGAGC	MYH7	0	emb
1718	AP10_CCTTACAAGAGC	MYH4	0	emb
1719	AP10_CCTTACAAGAGC	MEG3	1.61104	emb
1720	AP10_CCTTACAAGAGC	PAX7	0	emb
1721	AP10_CCTTAGTTTTTC	MYH7	0	emb
1722	AP10_CCTTAGTTTTTC	MYH4	0	emb
1723	AP10_CCTTAGTTTTTC	MEG3	0	emb
1724	AP10_CCTTAGTTTTTC	PAX7	1.35717	emb
1725	AP10_CCTTCGATACGC	MYH7	0	emb
1726	AP10_CCTTCGATACGC	MYH4	0	emb
1727	AP10_CCTTCGATACGC	MEG3	2.13369	emb
1728	AP10_CCTTCGATACGC	PAX7	0	emb
1729	AP10_CCTTCTACTAGA	MYH7	0	emb
1730	AP10_CCTTCTACTAGA	MYH4	0	emb
1731	AP10_CCTTCTACTAGA	MEG3	2.49361	emb
1732	AP10_CCTTCTACTAGA	PAX7	0	emb
1733	AP10_CCTTGAGCATTC	MYH7	0	emb
1734	AP10_CCTTGAGCATTC	MYH4	0	emb
1735	AP10_CCTTGAGCATTC	MEG3	0	emb
1736	AP10_CCTTGAGCATTC	PAX7	0	emb
1737	AP10_CCTTGTATTATT	MYH7	0	emb
1738	AP10_CCTTGTATTATT	MYH4	0	emb
1739	AP10_CCTTGTATTATT	MEG3	1.40026	emb
1740	AP10_CCTTGTATTATT	PAX7	0	emb
1741	AP10_CCTTGTGTCGCG	MYH7	0	emb
1742	AP10_CCTTGTGTCGCG	MYH4	0	emb
1743	AP10_CCTTGTGTCGCG	MEG3	1.83734	emb
1744	AP10_CCTTGTGTCGCG	PAX7	0	emb
1745	AP10_CCTTTCCATAGG	MYH7	0	emb
1746	AP10_CCTTTCCATAGG	MYH4	0	emb
1747	AP10_CCTTTCCATAGG	MEG3	2.55732	emb
1748	AP10_CCTTTCCATAGG	PAX7	0	emb
1749	AP10_CCTTTTGCTGCT	MYH7	0	emb
1750	AP10_CCTTTTGCTGCT	MYH4	0	emb
1751	AP10_CCTTTTGCTGCT	MEG3	2.98732	emb
1752	AP10_CCTTTTGCTGCT	PAX7	0	emb
1753	AP10_CCTTTTGGTGTC	MYH7	0	emb
1754	AP10_CCTTTTGGTGTC	MYH4	0	emb
1755	AP10_CCTTTTGGTGTC	MEG3	2.43507	emb
1756	AP10_CCTTTTGGTGTC	PAX7	1.82589	emb
1757	AP10_CCTTTTTCTCTT	MYH7	0	emb
1758	AP10_CCTTTTTCTCTT	MYH4	0	emb
1759	AP10_CCTTTTTCTCTT	MEG3	2.81503	emb
1760	AP10_CCTTTTTCTCTT	PAX7	0	emb
1761	AP10_CGAAAGGCTCGA	MYH7	0	emb
1762	AP10_CGAAAGGCTCGA	MYH4	0	emb
1763	AP10_CGAAAGGCTCGA	MEG3	0	emb
1764	AP10_CGAAAGGCTCGA	PAX7	1.58865	emb
1765	AP10_CGAACCGGTTTG	MYH7	0	emb
1766	AP10_CGAACCGGTTTG	MYH4	0	emb
1767	AP10_CGAACCGGTTTG	MEG3	2.40093	emb
1768	AP10_CGAACCGGTTTG	PAX7	0	emb
1769	AP10_CGAACGCCACAT	MYH7	0	emb
1770	AP10_CGAACGCCACAT	MYH4	0	emb
1771	AP10_CGAACGCCACAT	MEG3	2.64135	emb
1772	AP10_CGAACGCCACAT	PAX7	0	emb
1773	AP10_CGAAGGGAATCG	MYH7	0	emb
1774	AP10_CGAAGGGAATCG	MYH4	0	emb
1775	AP10_CGAAGGGAATCG	MEG3	0	emb
1776	AP10_CGAAGGGAATCG	PAX7	0	emb
1777	AP10_CGAAGGTAGGTG	MYH7	0	emb
1778	AP10_CGAAGGTAGGTG	MYH4	0	emb
1779	AP10_CGAAGGTAGGTG	MEG3	2.94198	emb
1780	AP10_CGAAGGTAGGTG	PAX7	0	emb
1781	AP10_CGAAGTGAGTGA	MYH7	0	emb
1782	AP10_CGAAGTGAGTGA	MYH4	0	emb
1783	AP10_CGAAGTGAGTGA	MEG3	2.37194	emb
1784	AP10_CGAAGTGAGTGA	PAX7	0	emb
1785	AP10_CGAATATACAGT	MYH7	0	emb
1786	AP10_CGAATATACAGT	MYH4	0	emb
1787	AP10_CGAATATACAGT	MEG3	2.38392	emb
1788	AP10_CGAATATACAGT	PAX7	0	emb
1789	AP10_CGAATCGCTGCC	MYH7	0	emb
1790	AP10_CGAATCGCTGCC	MYH4	0	emb
1791	AP10_CGAATCGCTGCC	MEG3	0	emb
1792	AP10_CGAATCGCTGCC	PAX7	0	emb
1793	AP10_CGAATGACAAGT	MYH7	0	emb
1794	AP10_CGAATGACAAGT	MYH4	0	emb
1795	AP10_CGAATGACAAGT	MEG3	1.96554	emb
1796	AP10_CGAATGACAAGT	PAX7	0	emb
1797	AP10_CGACAGATTTCC	MYH7	0	emb
1798	AP10_CGACAGATTTCC	MYH4	0	emb
1799	AP10_CGACAGATTTCC	MEG3	2.34081	emb
1800	AP10_CGACAGATTTCC	PAX7	0	emb
1801	AP10_CGACCCATAGTC	MYH7	0	emb
1802	AP10_CGACCCATAGTC	MYH4	0	emb
1803	AP10_CGACCCATAGTC	MEG3	1.82458	emb
1804	AP10_CGACCCATAGTC	PAX7	0	emb
1805	AP10_CGACCCTGAGAT	MYH7	0	emb
1806	AP10_CGACCCTGAGAT	MYH4	0	emb
1807	AP10_CGACCCTGAGAT	MEG3	3.0574	emb
1808	AP10_CGACCCTGAGAT	PAX7	0	emb
1809	AP10_CGACCGGTTGGG	MYH7	0	emb
1810	AP10_CGACCGGTTGGG	MYH4	0	emb
1811	AP10_CGACCGGTTGGG	MEG3	0	emb
1812	AP10_CGACCGGTTGGG	PAX7	1.93832	emb
1813	AP10_CGACGAGCCAGG	MYH7	0	emb
1814	AP10_CGACGAGCCAGG	MYH4	0	emb
1815	AP10_CGACGAGCCAGG	MEG3	1.80289	emb
1816	AP10_CGACGAGCCAGG	PAX7	0	emb
1817	AP10_CGACGCAGCAGA	MYH7	0	emb
1818	AP10_CGACGCAGCAGA	MYH4	0	emb
1819	AP10_CGACGCAGCAGA	MEG3	2.55212	emb
1820	AP10_CGACGCAGCAGA	PAX7	0	emb
1821	AP10_CGACTAGGCCGC	MYH7	0	emb
1822	AP10_CGACTAGGCCGC	MYH4	0	emb
1823	AP10_CGACTAGGCCGC	MEG3	2.8114	emb
1824	AP10_CGACTAGGCCGC	PAX7	0	emb
1825	AP10_CGACTAGTGTGG	MYH7	0	emb
1826	AP10_CGACTAGTGTGG	MYH4	0	emb
1827	AP10_CGACTAGTGTGG	MEG3	2.09871	emb
1828	AP10_CGACTAGTGTGG	PAX7	0	emb
1829	AP10_CGACTCCTACTT	MYH7	0	emb
1830	AP10_CGACTCCTACTT	MYH4	0	emb
1831	AP10_CGACTCCTACTT	MEG3	2.15532	emb
1832	AP10_CGACTCCTACTT	PAX7	0	emb
1833	AP10_CGACTGAAACGG	MYH7	0	emb
1834	AP10_CGACTGAAACGG	MYH4	0	emb
1835	AP10_CGACTGAAACGG	MEG3	1.47123	emb
1836	AP10_CGACTGAAACGG	PAX7	0	emb
1837	AP10_CGAGCGCAAAGA	MYH7	0	emb
1838	AP10_CGAGCGCAAAGA	MYH4	0	emb
1839	AP10_CGAGCGCAAAGA	MEG3	0	emb
1840	AP10_CGAGCGCAAAGA	PAX7	1.30827	emb
1841	AP10_CGAGCGTTAGCC	MYH7	0	emb
1842	AP10_CGAGCGTTAGCC	MYH4	0	emb
1843	AP10_CGAGCGTTAGCC	MEG3	1.40488	emb
1844	AP10_CGAGCGTTAGCC	PAX7	0	emb
1845	AP10_CGATAATTTCCT	MYH7	0	emb
1846	AP10_CGATAATTTCCT	MYH4	0	emb
1847	AP10_CGATAATTTCCT	MEG3	2.92458	emb
1848	AP10_CGATAATTTCCT	PAX7	0	emb
1849	AP10_CGATCCTTCCTG	MYH7	0	emb
1850	AP10_CGATCCTTCCTG	MYH4	0	emb
1851	AP10_CGATCCTTCCTG	MEG3	2.37212	emb
1852	AP10_CGATCCTTCCTG	PAX7	0	emb
1853	AP10_CGATCGATTCCG	MYH7	0	emb
1854	AP10_CGATCGATTCCG	MYH4	0	emb
1855	AP10_CGATCGATTCCG	MEG3	0	emb
1856	AP10_CGATCGATTCCG	PAX7	0	emb
1857	AP10_CGATCTCCTGAT	MYH7	0	emb
1858	AP10_CGATCTCCTGAT	MYH4	0	emb
1859	AP10_CGATCTCCTGAT	MEG3	3.21849	emb
1860	AP10_CGATCTCCTGAT	PAX7	2.19687	emb
1861	AP10_CGATTTGACATT	MYH7	0	emb
1862	AP10_CGATTTGACATT	MYH4	0	emb
1863	AP10_CGATTTGACATT	MEG3	2.0743	emb
1864	AP10_CGATTTGACATT	PAX7	0	emb
1865	AP10_CGATTTTGCGAT	MYH7	0	emb
1866	AP10_CGATTTTGCGAT	MYH4	0	emb
1867	AP10_CGATTTTGCGAT	MEG3	2.9796	emb
1868	AP10_CGATTTTGCGAT	PAX7	0	emb
1869	AP10_CGCAGCTAGCGG	MYH7	0	emb
1870	AP10_CGCAGCTAGCGG	MYH4	0	emb
1871	AP10_CGCAGCTAGCGG	MEG3	2.35883	emb
1872	AP10_CGCAGCTAGCGG	PAX7	1.43338	emb
1873	AP10_CGCAGGCTTTGT	MYH7	0	emb
1874	AP10_CGCAGGCTTTGT	MYH4	0	emb
1875	AP10_CGCAGGCTTTGT	MEG3	2.08255	emb
1876	AP10_CGCAGGCTTTGT	PAX7	2.08255	emb
1877	AP10_CGCATCAAACTT	MYH7	0	emb
1878	AP10_CGCATCAAACTT	MYH4	0	emb
1879	AP10_CGCATCAAACTT	MEG3	1.97563	emb
1880	AP10_CGCATCAAACTT	PAX7	0	emb
1881	AP10_CGCATCACCCTA	MYH7	0	emb
1882	AP10_CGCATCACCCTA	MYH4	0	emb
1883	AP10_CGCATCACCCTA	MEG3	3.03505	emb
1884	AP10_CGCATCACCCTA	PAX7	0	emb
1885	AP10_CGCATCCCACTG	MYH7	0	emb
1886	AP10_CGCATCCCACTG	MYH4	0	emb
1887	AP10_CGCATCCCACTG	MEG3	2.76408	emb
1888	AP10_CGCATCCCACTG	PAX7	0	emb
1889	AP10_CGCATTATTCAG	MYH7	0	emb
1890	AP10_CGCATTATTCAG	MYH4	0	emb
1891	AP10_CGCATTATTCAG	MEG3	1.93908	emb
1892	AP10_CGCATTATTCAG	PAX7	0	emb
1893	AP10_CGCATTGTCCCA	MYH7	0	emb
1894	AP10_CGCATTGTCCCA	MYH4	0	emb
1895	AP10_CGCATTGTCCCA	MEG3	1.67141	emb
1896	AP10_CGCATTGTCCCA	PAX7	0	emb
1897	AP10_CGCCAGCAAACA	MYH7	0	emb
1898	AP10_CGCCAGCAAACA	MYH4	0	emb
1899	AP10_CGCCAGCAAACA	MEG3	2.5018	emb
1900	AP10_CGCCAGCAAACA	PAX7	0	emb
1901	AP10_CGCCAGCACGTG	MYH7	0	emb
1902	AP10_CGCCAGCACGTG	MYH4	0	emb
1903	AP10_CGCCAGCACGTG	MEG3	0	emb
1904	AP10_CGCCAGCACGTG	PAX7	0	emb
1905	AP10_CGCCATAACGAG	MYH7	0	emb
1906	AP10_CGCCATAACGAG	MYH4	0	emb
1907	AP10_CGCCATAACGAG	MEG3	2.74763	emb
1908	AP10_CGCCATAACGAG	PAX7	0	emb
1909	AP10_CGCCATGGAGAA	MYH7	0	emb
1910	AP10_CGCCATGGAGAA	MYH4	0	emb
1911	AP10_CGCCATGGAGAA	MEG3	0	emb
1912	AP10_CGCCATGGAGAA	PAX7	0	emb
1913	AP10_CGCCCAGATCCA	MYH7	0	emb
1914	AP10_CGCCCAGATCCA	MYH4	0	emb
1915	AP10_CGCCCAGATCCA	MEG3	2.02509	emb
1916	AP10_CGCCCAGATCCA	PAX7	2.38556	emb
1917	AP10_CGCCCTATGCAC	MYH7	0	emb
1918	AP10_CGCCCTATGCAC	MYH4	0	emb
1919	AP10_CGCCCTATGCAC	MEG3	0	emb
1920	AP10_CGCCCTATGCAC	PAX7	0	emb
1921	AP10_CGCCGCGCATCA	MYH7	0	emb
1922	AP10_CGCCGCGCATCA	MYH4	0	emb
1923	AP10_CGCCGCGCATCA	MEG3	2.37813	emb
1924	AP10_CGCCGCGCATCA	PAX7	0	emb
1925	AP10_CGCCGCTTTTAA	MYH7	0	emb
1926	AP10_CGCCGCTTTTAA	MYH4	0	emb
1927	AP10_CGCCGCTTTTAA	MEG3	0	emb
1928	AP10_CGCCGCTTTTAA	PAX7	0	emb
1929	AP10_CGCCTCCCGTAA	MYH7	0	emb
1930	AP10_CGCCTCCCGTAA	MYH4	0	emb
1931	AP10_CGCCTCCCGTAA	MEG3	1.74266	emb
1932	AP10_CGCCTCCCGTAA	PAX7	0	emb
1933	AP10_CGCGAAAGCATG	MYH7	0	emb
1934	AP10_CGCGAAAGCATG	MYH4	0	emb
1935	AP10_CGCGAAAGCATG	MEG3	2.44511	emb
1936	AP10_CGCGAAAGCATG	PAX7	0	emb
1937	AP10_CGCGAACTGAAC	MYH7	0	emb
1938	AP10_CGCGAACTGAAC	MYH4	0	emb
1939	AP10_CGCGAACTGAAC	MEG3	2.16859	emb
1940	AP10_CGCGAACTGAAC	PAX7	0	emb
1941	AP10_CGCGTTTGGTGG	MYH7	0	emb
1942	AP10_CGCGTTTGGTGG	MYH4	0	emb
1943	AP10_CGCGTTTGGTGG	MEG3	0	emb
1944	AP10_CGCGTTTGGTGG	PAX7	1.608	emb
1945	AP10_CGCTAGTCGTTA	MYH7	0	emb
1946	AP10_CGCTAGTCGTTA	MYH4	0	emb
1947	AP10_CGCTAGTCGTTA	MEG3	2.66052	emb
1948	AP10_CGCTAGTCGTTA	PAX7	0	emb
1949	AP10_CGCTCCACATCG	MYH7	0	emb
1950	AP10_CGCTCCACATCG	MYH4	0	emb
1951	AP10_CGCTCCACATCG	MEG3	1.51482	emb
1952	AP10_CGCTCCACATCG	PAX7	0	emb
1953	AP10_CGCTCCCGACGC	MYH7	0	emb
1954	AP10_CGCTCCCGACGC	MYH4	0	emb
1955	AP10_CGCTCCCGACGC	MEG3	0	emb
1956	AP10_CGCTCCCGACGC	PAX7	1.64021	emb
1957	AP10_CGCTCGACCGCC	MYH7	0	emb
1958	AP10_CGCTCGACCGCC	MYH4	0	emb
1959	AP10_CGCTCGACCGCC	MEG3	0	emb
1960	AP10_CGCTCGACCGCC	PAX7	0	emb
1961	AP10_CGCTGGCCTCCC	MYH7	0	emb
1962	AP10_CGCTGGCCTCCC	MYH4	0	emb
1963	AP10_CGCTGGCCTCCC	MEG3	0	emb
1964	AP10_CGCTGGCCTCCC	PAX7	1.56101	emb
1965	AP10_CGCTGGGTCGTA	MYH7	0	emb
1966	AP10_CGCTGGGTCGTA	MYH4	0	emb
1967	AP10_CGCTGGGTCGTA	MEG3	1.3943	emb
1968	AP10_CGCTGGGTCGTA	PAX7	0	emb
1969	AP10_CGCTTGTACGCC	MYH7	0	emb
1970	AP10_CGCTTGTACGCC	MYH4	0	emb
1971	AP10_CGCTTGTACGCC	MEG3	0	emb
1972	AP10_CGCTTGTACGCC	PAX7	0	emb
1973	AP10_CGGAAGATTGAG	MYH7	0	emb
1974	AP10_CGGAAGATTGAG	MYH4	0	emb
1975	AP10_CGGAAGATTGAG	MEG3	1.287	emb
1976	AP10_CGGAAGATTGAG	PAX7	0	emb
1977	AP10_CGGACGTGTGCC	MYH7	0	emb
1978	AP10_CGGACGTGTGCC	MYH4	0	emb
1979	AP10_CGGACGTGTGCC	MEG3	3.27508	emb
1980	AP10_CGGACGTGTGCC	PAX7	0	emb
1981	AP10_CGGAGTGTGGTT	MYH7	0	emb
1982	AP10_CGGAGTGTGGTT	MYH4	0	emb
1983	AP10_CGGAGTGTGGTT	MEG3	1.66339	emb
1984	AP10_CGGAGTGTGGTT	PAX7	0	emb
1985	AP10_CGGATTCAGTCT	MYH7	0	emb
1986	AP10_CGGATTCAGTCT	MYH4	0	emb
1987	AP10_CGGATTCAGTCT	MEG3	0	emb
1988	AP10_CGGATTCAGTCT	PAX7	0	emb
1989	AP10_CGGATTGCCATT	MYH7	0	emb
1990	AP10_CGGATTGCCATT	MYH4	0	emb
1991	AP10_CGGATTGCCATT	MEG3	1.3706	emb
1992	AP10_CGGATTGCCATT	PAX7	0	emb
1993	AP10_CGGATTTGTTCG	MYH7	0	emb
1994	AP10_CGGATTTGTTCG	MYH4	0	emb
1995	AP10_CGGATTTGTTCG	MEG3	0	emb
1996	AP10_CGGATTTGTTCG	PAX7	0	emb
1997	AP10_CGGCACCGTTCT	MYH7	0	emb
1998	AP10_CGGCACCGTTCT	MYH4	0	emb
[truncated: 238,362+ more rows]

## Sheet: Table S2
Table S2. differentially expressed genes following SUZ12 knockdown as analyzed by RNA-seq.
	baseMean	log2FoldChange	lfcSE	stat	pvalue	padj	regulated
Prl2c3	7514.77	2.26213	0.0906141	24.9645	1.49e-137	2.72e-133	up
Ifit3	2138.55	-3.28814	0.137982	-23.8302	1.62e-125	1.49e-121	down
Ly6c1	14891.9	-1.94182	0.0842812	-23.0397	1.86e-117	1.14e-113	down
Ccn3	8650.67	-2.38259	0.106053	-22.4661	8.9e-112	4.07e-108	down
Prl2c2	6794.53	1.9052	0.106377	17.9099	9.88e-72	3.62e-68	up
Hdc	1376.31	-2.75	0.158866	-17.3102	3.94e-67	1.2e-63	down
Suz12	4813.39	-1.99864	0.117316	-17.0363	4.41e-65	1.15e-61	down
Ngfr	673.674	4.17501	0.256806	16.2574	1.98e-59	4.53e-56	up
Tmc3	3502.13	-2.17602	0.136686	-15.9198	4.61e-57	9.38e-54	down
Serping1	3499.92	-1.72377	0.109342	-15.7649	5.43e-56	9.93e-53	down
Stat1	9196.98	-1.55898	0.0989879	-15.7492	6.95e-56	1.16e-52	down
Nefl	8627.11	1.41464	0.090284	15.6688	2.47e-55	3.77e-52	up
Ifit3b	732.811	-3.78222	0.244346	-15.479	4.81e-54	6.77e-51	down
Ly6a	36300.8	-1.18196	0.0771869	-15.313	6.26e-53	8.19e-50	down
Smyd1	1734.36	-2.22199	0.145165	-15.3066	6.91e-53	8.43e-50	down
Dcn	8575.55	-1.57694	0.103452	-15.2431	1.83e-52	2.09e-49	down
Oasl2	2813	-1.85634	0.121817	-15.2387	1.96e-52	2.11e-49	down
Irf7	1335.13	-2.69794	0.183384	-14.712	5.4e-49	5.49e-46	down
Akap12	6981.54	1.51269	0.103913	14.5573	5.25e-48	5.05e-45	up
Tnc	83494.6	1.17665	0.0809198	14.5409	6.67e-48	6.1e-45	up
Ptprn	1331.55	2.46651	0.170809	14.4401	2.89e-47	2.52e-44	up
Xaf1	1864.76	-2.09978	0.147842	-14.2028	8.8e-46	7.32e-43	down
Col6a1	16912.8	-1.40454	0.099257	-14.1505	1.85e-45	1.48e-42	down
Gbp7	1444.31	-2.1552	0.154845	-13.9184	4.9e-44	3.73e-41	down
Apol9a	4316.42	-1.43611	0.10348	-13.8781	8.6e-44	6.29e-41	down
Ddx58	5509.91	-1.31767	0.0951971	-13.8415	1.43e-43	1.01e-40	down
Pla1a	10485.5	-1.10756	0.0829421	-13.3534	1.13e-40	7.67e-38	down
Gbp2	3088.08	-1.49737	0.114645	-13.0609	5.5e-39	3.6e-36	down
Stmn2	10061	1.13577	0.0873192	13.0071	1.11e-38	7.03e-36	up
Ptn	1697.72	-2.0816	0.161125	-12.9192	3.51e-38	2.14e-35	down
Myh3	21431.5	-1.08275	0.0846637	-12.7888	1.89e-37	1.12e-34	down
Irgm2	1189.06	-2.36785	0.185405	-12.7712	2.37e-37	1.36e-34	down
Usp18	617.226	-3.77846	0.300204	-12.5863	2.51e-36	1.39e-33	down
Col18a1	41246.7	1.12941	0.0901659	12.5259	5.39e-36	2.9e-33	up
Sgca	2943.74	-1.59331	0.128268	-12.4217	1.99e-35	1.04e-32	down
C1qtnf1	4890.25	-1.30504	0.10593	-12.3198	7.08e-35	3.6e-32	down
Pcolce2	7115.38	1.18335	0.0970823	12.1891	3.55e-34	1.76e-31	up
Gbp3	2428.72	-1.87632	0.154077	-12.1778	4.08e-34	1.97e-31	down
Mx2	604.307	-3.24177	0.266672	-12.1564	5.31e-34	2.49e-31	down
Phf11d	605.123	-2.7452	0.228077	-12.0363	2.29e-33	1.05e-30	down
Ube2l6	6378.01	-1.16076	0.0970142	-11.9649	5.43e-33	2.42e-30	down
Dusp27	2206.67	-1.51138	0.12867	-11.7462	7.39e-32	3.22e-29	down
Isg15	1618.63	-1.77739	0.153229	-11.5996	4.14e-31	1.76e-28	down
Uba7	1346.59	-1.81607	0.156844	-11.5788	5.28e-31	2.19e-28	down
Pltp	8265.62	-1.24957	0.10956	-11.4054	3.93e-30	1.6e-27	down
Npr3	511.45	2.7785	0.245889	11.2998	1.31e-29	5.23e-27	up
Islr	3875.41	-1.23254	0.110938	-11.1102	1.12e-28	4.36e-26	down
Anxa8	12303.1	0.911274	0.0824989	11.0459	2.29e-28	8.75e-26	up
Apol9b	4338.45	-1.13193	0.102812	-11.0097	3.43e-28	1.28e-25	down
Tppp3	17325.1	-0.939271	0.0855638	-10.9774	4.91e-28	1.8e-25	down
Nid2	13518.2	-0.873004	0.0798169	-10.9376	7.62e-28	2.73e-25	down
Lgals3bp	5977.75	-1.06879	0.0982856	-10.8744	1.53e-27	5.37e-25	down
Xdh	11027.7	-0.943142	0.086886	-10.8549	1.89e-27	6.52e-25	down
Ptgs2	4974.42	1.10102	0.101576	10.8394	2.24e-27	7.59e-25	up
Taldo1	12196.9	0.963943	0.0892913	10.7955	3.62e-27	1.2e-24	up
Sema7a	17060.5	0.879122	0.0821308	10.7039	9.76e-27	3.19e-24	up
Sema3b	12208.7	-1.04344	0.0978221	-10.6667	1.46e-26	4.68e-24	down
Col6a2	5599.1	-1.31678	0.12356	-10.657	1.62e-26	5.1e-24	down
Hmga1b	14936.5	0.943394	0.0886548	10.6412	1.92e-26	5.94e-24	up
Prg4	476.216	2.67737	0.252032	10.6231	2.33e-26	7.09e-24	up
Sspn	3628.77	-1.13033	0.106866	-10.5771	3.8e-26	1.14e-23	down
Nefm	2628.46	1.4194	0.134237	10.5739	3.94e-26	1.16e-23	up
Myom2	10030.8	-0.875334	0.0835937	-10.4713	1.17e-25	3.4e-23	down
Sgk1	7110.84	0.997472	0.0955648	10.4377	1.67e-25	4.77e-23	up
Alcam	9882.53	0.93498	0.0909211	10.2834	8.37e-25	2.36e-22	up
Serpinb2	1806.6	1.56696	0.152483	10.2763	9.01e-25	2.5e-22	up
H2-T23	7873.21	-1.01322	0.0987869	-10.2566	1.11e-24	2.99e-22	down
Parp3	7067.76	-0.914369	0.0891535	-10.2561	1.11e-24	2.99e-22	down
Lgals9	7185.55	-0.924678	0.0903824	-10.2307	1.44e-24	3.83e-22	down
Fosl1	5339.28	1.15578	0.113297	10.2014	1.95e-24	5.11e-22	up
C1qtnf3	8724.87	-0.903182	0.0886551	-10.1876	2.25e-24	5.81e-22	down
Ifi203	3541.39	-1.42414	0.140784	-10.1158	4.7e-24	1.19e-21	down
Lgr6	2384.2	1.36933	0.136061	10.0641	7.96e-24	2e-21	up
Gxylt1	4670.03	1.07613	0.10704	10.0536	8.86e-24	2.19e-21	up
Adgrd1	279.931	-3.31541	0.331635	-9.99716	1.57e-23	3.83e-21	down
H19	210999	-0.77414	0.0774603	-9.99402	1.62e-23	3.9e-21	down
Mmp13	170.771	5.47103	0.548609	9.97255	2.01e-23	4.78e-21	up
Dhx58	677.956	-2.11557	0.212237	-9.96797	2.1e-23	4.94e-21	down
Igtp	1103.12	-2.12686	0.214615	-9.91014	3.76e-23	8.71e-21	down
Cdh15	34984.5	-0.779401	0.0791042	-9.85284	6.66e-23	1.52e-20	down
Acsbg1	3378.8	1.10349	0.112316	9.82491	8.8e-23	1.99e-20	up
Thbs3	1890.3	-1.34571	0.137578	-9.78147	1.35e-22	3.02e-20	down
Ssc5d	5341.31	-1.04008	0.106571	-9.75955	1.68e-22	3.7e-20	down
Cst3	23750.6	-0.738917	0.0758788	-9.73812	2.07e-22	4.52e-20	down
Helz2	6307.59	-1.00874	0.103696	-9.72779	2.3e-22	4.94e-20	down
Vcam1	24184.1	-0.871805	0.0897333	-9.71552	2.59e-22	5.51e-20	down
Ccbe1	1423.45	1.57406	0.163134	9.64889	4.97e-22	1.05e-19	up
Gbp2b	2148.42	-1.38508	0.143601	-9.64536	5.14e-22	1.07e-19	down
Mmd	18692.2	0.766095	0.0795685	9.62811	6.08e-22	1.25e-19	up
Plin4	2528.69	-1.27255	0.132743	-9.5866	9.1e-22	1.85e-19	down
Pappa	1594.18	1.59552	0.167173	9.5441	1.37e-21	2.76e-19	up
Mybph	7277.99	-0.990328	0.104084	-9.51467	1.82e-21	3.63e-19	down
Areg	1062.72	1.75148	0.184353	9.50068	2.09e-21	4.1e-19	up
Ifi44	348.781	-2.73186	0.288162	-9.48031	2.54e-21	4.94e-19	down
Tor3a	7473.93	-0.902318	0.0956835	-9.43024	4.09e-21	7.88e-19	down
Fabp5	3358.81	1.03843	0.110624	9.387	6.17e-21	1.18e-18	up
Stat2	5358.25	-0.895762	0.0956862	-9.36145	7.86e-21	1.48e-18	down
Zwint	15984.7	0.726976	0.0778439	9.33889	9.74e-21	1.82e-18	up
C1qtnf6	8222.66	-0.892056	0.0964288	-9.25093	2.23e-20	4.11e-18	down
Serinc5	11082.3	-0.788275	0.0855433	-9.21492	3.12e-20	5.7e-18	down
Slc9a9	3254.29	-1.07908	0.117476	-9.18553	4.09e-20	7.42e-18	down
Nrap	2185.36	-1.16703	0.127365	-9.16286	5.05e-20	9.07e-18	down
Pmepa1	10545.1	0.8016	0.0875154	9.15953	5.21e-20	9.26e-18	up
Hmga2	18335.1	0.832006	0.0911496	9.12791	6.98e-20	1.23e-17	up
Wnt7b	386.748	2.7847	0.305352	9.11963	7.54e-20	1.31e-17	up
Fbln2	35219.8	0.719322	0.0792121	9.08096	1.08e-19	1.86e-17	up
Tenm4	312.132	2.84807	0.31408	9.06799	1.21e-19	2.07e-17	up
Gm42226	10552.8	0.772506	0.0855082	9.03429	1.65e-19	2.8e-17	up
Esd	37212.3	0.651819	0.0723264	9.01219	2.02e-19	3.39e-17	up
Tgm2	2632.23	-1.15025	0.127696	-9.00773	2.1e-19	3.5e-17	down
Thbd	5112.23	0.885366	0.0988173	8.95962	3.26e-19	5.37e-17	up
Ifit1	2780.01	-1.50551	0.168681	-8.92516	4.45e-19	7.27e-17	down
Glrb	2996.26	-1.24653	0.140489	-8.87285	7.13e-19	1.15e-16	down
Cck	2755.58	1.47196	0.167269	8.79993	1.37e-18	2.2e-16	up
F2r	14721.9	0.708654	0.0808528	8.76474	1.87e-18	2.98e-16	up
Prkaa1	10776.1	0.721848	0.0824669	8.75319	2.07e-18	3.27e-16	up
Tfrc	8833.78	0.885448	0.10142	8.73052	2.54e-18	3.97e-16	up
Mymk	4448.61	-0.900292	0.103164	-8.72678	2.62e-18	4.06e-16	down
Ncs1	7520.35	0.801067	0.0919476	8.71222	2.98e-18	4.58e-16	up
Cxcl10	946.418	-1.55392	0.17924	-8.6695	4.34e-18	6.62e-16	down
Parp10	3801.98	-0.979694	0.113124	-8.66035	4.7e-18	7.11e-16	down
Ifrd1	7876.35	0.766408	0.0885225	8.65778	4.81e-18	7.22e-16	up
Capn6	5028.88	-0.902666	0.104283	-8.65596	4.89e-18	7.27e-16	down
Ifi27	11636.4	-0.85208	0.0985063	-8.65001	5.15e-18	7.6e-16	down
Neb	8194.73	-1.17439	0.136033	-8.63313	5.97e-18	8.74e-16	down
Inhba	4748.84	0.913961	0.10597	8.62475	6.42e-18	9.33e-16	up
Actc1	10983.1	-0.828839	0.0961701	-8.61847	6.79e-18	9.78e-16	down
Serpinb1a	8214.81	-0.784994	0.0911888	-8.60845	7.41e-18	1.06e-15	down
Clcn5	20298.3	-0.813821	0.0946627	-8.59706	8.18e-18	1.16e-15	down
Aff4	14492.4	-0.967837	0.11267	-8.59004	8.69e-18	1.22e-15	down
Mgam	14116.6	-0.734341	0.0855016	-8.58862	8.8e-18	1.23e-15	down
Arf1	35426.9	0.65774	0.0766854	8.57713	9.73e-18	1.35e-15	up
Aldh3b1	4544.83	-0.96466	0.112826	-8.54997	1.23e-17	1.69e-15	down
Slc2a1	24547.2	0.730484	0.0854629	8.54738	1.26e-17	1.72e-15	up
Nacc2	6964.8	-0.777542	0.0910187	-8.54267	1.31e-17	1.78e-15	down
Mylpf	17680.3	-0.807037	0.094705	-8.52158	1.57e-17	2.12e-15	down
Parp14	2237.56	-1.15175	0.135176	-8.5204	1.59e-17	2.12e-15	down
Mcpt1	171.36	-3.74541	0.440596	-8.50079	1.88e-17	2.5e-15	down
Myh7	2165.35	-1.33316	0.156945	-8.49446	1.99e-17	2.62e-15	down
Spon2	1990.53	-1.18057	0.139089	-8.48787	2.1e-17	2.75e-15	down
Tspan32	907.163	-1.65833	0.195646	-8.47614	2.33e-17	3.02e-15	down
Tmem119	4040.76	-1.21129	0.143073	-8.46621	2.54e-17	3.27e-15	down
Fndc1	7407.58	-0.769844	0.0916499	-8.39984	4.47e-17	5.72e-15	down
Crip1	27702.1	-0.632547	0.0755193	-8.37597	5.48e-17	6.96e-15	down
Rtp4	1434.8	-1.38525	0.165503	-8.36991	5.77e-17	7.28e-15	down
Asns	6284.49	0.865946	0.103809	8.3417	7.32e-17	9.18e-15	up
Mxra8	17650.4	-0.68845	0.0825962	-8.33513	7.74e-17	9.64e-15	down
Mt1	29299.9	-0.647886	0.0777883	-8.32884	8.16e-17	1.01e-14	down
Hnrnpa1	76329.2	0.586055	0.0704205	8.32222	8.63e-17	1.06e-14	up
Grb14	454.318	2.06077	0.250226	8.23562	1.79e-16	2.18e-14	up
Ifit2	2936.36	-1.12685	0.136933	-8.22922	1.88e-16	2.28e-14	down
Cmbl	1166.25	-1.32614	0.161403	-8.21634	2.1e-16	2.53e-14	down
Irf9	2960.74	-1.15436	0.14061	-8.20969	2.22e-16	2.65e-14	down
Cavin2	4504.34	-0.840533	0.10261	-8.19151	2.58e-16	3.07e-14	down
Tmod1	2685.33	-1.00281	0.123771	-8.1021	5.4e-16	6.38e-14	down
Egr1	16387.7	-0.737763	0.0912043	-8.08912	6.01e-16	7.05e-14	down
Glt8d2	1041.71	-1.51045	0.187391	-8.06044	7.6e-16	8.86e-14	down
Epha1	3874.03	-0.87291	0.10834	-8.05713	7.81e-16	9.05e-14	down
Htra3	1544.26	-1.2489	0.155512	-8.03091	9.68e-16	1.11e-13	down
Actn3	21037.5	-0.684252	0.0852549	-8.02595	1.01e-15	1.15e-13	down
Hbegf	2111.69	1.06406	0.132644	8.02194	1.04e-15	1.18e-13	up
Pls3	46965.7	0.617979	0.0771482	8.01029	1.14e-15	1.29e-13	up
Myog	10577.9	-0.774479	0.0972553	-7.96336	1.67e-15	1.88e-13	down
Casq2	4070.53	-0.829135	0.104368	-7.94432	1.95e-15	2.18e-13	down
Irgm1	3585.39	-0.892812	0.112402	-7.94306	1.97e-15	2.19e-13	down
Herpud2	3575.66	-0.861075	0.108444	-7.94024	2.02e-15	2.22e-13	down
Tagln	11896.5	0.863316	0.108895	7.928	2.23e-15	2.44e-13	up
Dync1i1	6707.7	-0.76615	0.096933	-7.90391	2.7e-15	2.94e-13	down
Myo1b	6997.54	0.726672	0.0924155	7.8631	3.75e-15	4.06e-13	up
Itm2b	49665.2	-0.57387	0.0731932	-7.84048	4.49e-15	4.83e-13
Galnt15	468.157	-2.17602	0.277987	-7.82777	4.97e-15	5.31e-13	down
Ip6k3	1305.69	-1.20265	0.154207	-7.79894	6.24e-15	6.64e-13	down
Bst2	4043.38	-0.979385	0.125805	-7.78498	6.97e-15	7.38e-13	down
Myl4	3196.53	-1.01891	0.13091	-7.7833	7.07e-15	7.43e-13	down
Tgtp2	637.805	-1.71514	0.22171	-7.73596	1.03e-14	1.07e-12	down
Ccng1	17368.9	0.647699	0.0838066	7.7285	1.09e-14	1.13e-12	up
Tns2	23200.4	-0.576208	0.0748389	-7.69931	1.37e-14	1.41e-12
Parp9	2156.26	-1.0719	0.139223	-7.69916	1.37e-14	1.41e-12	down
Mmp2	38227.1	-0.602677	0.0785251	-7.67497	1.65e-14	1.69e-12	down
Lpl	3952.22	-0.851215	0.111044	-7.66556	1.78e-14	1.81e-12	down
Inpp5j	191.718	-3.05757	0.399088	-7.6614	1.84e-14	1.86e-12	down
Hcfc1r1	6659.32	-0.695669	0.0908436	-7.65787	1.89e-14	1.9e-12	down
Mpzl1	3107.68	0.851276	0.111204	7.65507	1.93e-14	1.93e-12	up
Diras2	543.869	-1.75023	0.228797	-7.64972	2.01e-14	2e-12	down
Myl1	7119.43	-0.743372	0.0972841	-7.64124	2.15e-14	2.13e-12	down
Cd82	39929.5	-0.64315	0.0842059	-7.63784	2.21e-14	2.17e-12	down
Ccdc141	9521.8	-0.723476	0.0947428	-7.63621	2.24e-14	2.19e-12	down
Trim25	4193.55	-0.824985	0.108053	-7.63501	2.26e-14	2.2e-12	down
Nap1l1	47912	0.551978	0.0724017	7.62383	2.46e-14	2.37e-12
Daam2	2785.84	-0.931903	0.122242	-7.62341	2.47e-14	2.37e-12	down
Bglap2	173.362	-3.16496	0.415138	-7.62388	2.46e-14	2.37e-12	down
Ccl2	19469.7	-0.701294	0.0921232	-7.61257	2.69e-14	2.56e-12	down
Adgre5	26144.2	-0.574067	0.0754551	-7.60806	2.78e-14	2.64e-12
Trp53i11	175.086	3.44175	0.453402	7.59094	3.18e-14	3e-12	up
Spop	14724.8	0.618826	0.0816196	7.58184	3.41e-14	3.2e-12	up
Mapk8ip1	5520.73	-0.810693	0.107106	-7.56909	3.76e-14	3.51e-12	down
Hmga1	16159.8	0.831103	0.109917	7.5612	3.99e-14	3.71e-12	up
Slc1a3	2597.72	-0.95353	0.126184	-7.55667	4.14e-14	3.82e-12	down
Cryab	12468.8	-0.654662	0.0868218	-7.54029	4.69e-14	4.31e-12	down
Cxcl9	158.618	-3.37628	0.449121	-7.51752	5.58e-14	5.11e-12	down
Rnf213	30536.9	-0.797085	0.106051	-7.51603	5.65e-14	5.14e-12	down
Klhl24	7565.94	-0.730017	0.0973816	-7.49646	6.56e-14	5.94e-12	down
Naa15	12608.7	0.673299	0.0899587	7.48453	7.18e-14	6.47e-12	up
Macrod1	2888.82	-0.907869	0.121417	-7.47729	7.59e-14	6.81e-12	down
Rcan2	4116.64	-0.75714	0.102167	-7.41084	1.26e-13	1.12e-11	down
Epop	540.472	1.91693	0.259021	7.40066	1.36e-13	1.2e-11	up
Mest	1720.09	1.02519	0.138592	7.39716	1.39e-13	1.22e-11	up
Bcat1	4340.88	0.759028	0.102607	7.39746	1.39e-13	1.22e-11	up
Ucp2	4336.49	-0.812836	0.109957	-7.39232	1.44e-13	1.26e-11	down
Clca3a2	364.983	-2.14077	0.289803	-7.38697	1.5e-13	1.31e-11	down
Colec10	638.714	-1.77405	0.240202	-7.38567	1.52e-13	1.32e-11	down
Nxf7	975.24	-1.32026	0.178808	-7.38367	1.54e-13	1.33e-11	down
Pik3ip1	2215.63	-0.969674	0.131491	-7.37445	1.65e-13	1.42e-11	down
Myl12b	28225.3	-0.569378	0.0774638	-7.35024	1.98e-13	1.69e-11
Herc6	1437.37	-1.12357	0.152888	-7.34898	2e-13	1.7e-11	down
Mndal	956.306	-1.34881	0.183602	-7.3464	2.04e-13	1.73e-11	down
Zim1	3507.01	-1.12637	0.153536	-7.33619	2.2e-13	1.85e-11	down
Krt19	1874.44	1.10253	0.150538	7.32392	2.41e-13	2.02e-11	up
Sdc4	13473	0.581449	0.0795202	7.31197	2.63e-13	2.2e-11	up
Eif2ak2	5883.96	-0.692995	0.0949047	-7.30201	2.83e-13	2.36e-11	down
Galnt7	3129.98	0.830322	0.113722	7.30136	2.85e-13	2.36e-11	up
Npm1	48443.4	0.524523	0.0720682	7.27815	3.38e-13	2.79e-11
Hmgcr	10431.5	0.628827	0.0864378	7.2749	3.47e-13	2.84e-11	up
Tubb3	9230.07	0.651406	0.0895853	7.27136	3.56e-13	2.91e-11	up
Znfx1	9616.52	-0.657071	0.0904569	-7.26391	3.76e-13	3.06e-11	down
Rab3il1	1049.54	-1.27058	0.175201	-7.25209	4.1e-13	3.32e-11	down
Tead2	7395.73	0.671614	0.0927851	7.23838	4.54e-13	3.65e-11	up
Chst2	5897.64	0.943623	0.130365	7.23832	4.54e-13	3.65e-11	up
Mt2	26904	-0.696617	0.0966856	-7.20497	5.81e-13	4.64e-11	down
Sox11	6502.38	0.696627	0.0967973	7.19676	6.17e-13	4.91e-11	up
Sntb1	3331.11	-0.914278	0.127286	-7.18287	6.83e-13	5.41e-11	down
Cmah	7013.5	-0.804183	0.111978	-7.18161	6.89e-13	5.43e-11	down
Vcan	22258.3	0.761724	0.106256	7.16874	7.57e-13	5.95e-11	up
Enpp2	739.471	1.44526	0.201632	7.16781	7.62e-13	5.96e-11	up
Rpgrip1	107.368	-3.99549	0.557805	-7.16288	7.9e-13	6.15e-11	down
Efnb2	4344.1	0.724046	0.101159	7.1575	8.22e-13	6.37e-11	up
Rps6ka4	15144.3	0.69071	0.0966039	7.14992	8.68e-13	6.7e-11	up
Cotl1	5280.37	0.756585	0.106222	7.12268	1.06e-12	8.14e-11	up
Oas2	163.153	-3.12154	0.438744	-7.11472	1.12e-12	8.59e-11	down
Epha4	1520.02	1.06762	0.150484	7.09459	1.3e-12	9.89e-11	up
Myh1	2981.4	0.820893	0.115814	7.08806	1.36e-12	1.03e-10	up
Etf1	22368	0.556005	0.0784456	7.08778	1.36e-12	1.03e-10
Actr2	23944	0.561844	0.0793831	7.07763	1.47e-12	1.1e-10
Nos2	2137.54	-1.11441	0.157653	-7.06877	1.56e-12	1.17e-10	down
Myc	3894.5	0.756264	0.10754	7.03237	2.03e-12	1.52e-10	up
Ifi27l2a	284.525	-2.34916	0.334128	-7.03071	2.05e-12	1.53e-10	down
Ifi35	3166.89	-0.841781	0.119886	-7.02153	2.19e-12	1.63e-10	down
Igdcc4	1601.09	-1.02929	0.146984	-7.00271	2.51e-12	1.85e-10	down
Dhcr24	9646.15	0.656103	0.0938857	6.98832	2.78e-12	2.04e-10	up
Nop58	12573.5	0.560593	0.0802338	6.98699	2.81e-12	2.05e-10
Sinhcaf	3014.16	0.790565	0.113148	6.98701	2.81e-12	2.05e-10	up
Whrn	2321.95	0.888933	0.127721	6.95998	3.4e-12	2.47e-10	up
Msn	127459	0.499757	0.0718625	6.95436	3.54e-12	2.56e-10
Gatm	15031.4	-0.595749	0.0856994	-6.95162	3.61e-12	2.6e-10	down
Gypc	7356.94	-0.634974	0.0915965	-6.9323	4.14e-12	2.97e-10	down
Adssl1	4563.25	-0.72635	0.105231	-6.90241	5.11e-12	3.66e-10	down
Ddx21	20556.1	0.536643	0.0778149	6.89641	5.33e-12	3.8e-10
Jag2	12082.3	0.646485	0.0938873	6.88576	5.75e-12	4.08e-10	up
Oas3	239.021	-2.70869	0.393428	-6.88486	5.78e-12	4.09e-10	down
Ly75	7176.08	0.66177	0.0962156	6.87799	6.07e-12	4.27e-10	up
Acta1	25194.5	-0.622282	0.0905653	-6.87108	6.37e-12	4.47e-10	down
Uckl1	3980.12	-0.712771	0.103778	-6.86825	6.5e-12	4.53e-10	down
Ddx39a	21314.6	0.604907	0.0880772	6.86792	6.51e-12	4.53e-10	up
Il1rap	2688.12	0.950549	0.138445	6.86592	6.61e-12	4.58e-10	up
Cxcl1	14507.1	-0.674665	0.0984316	-6.85415	7.17e-12	4.95e-10	down
Slc7a5	7689.49	0.629833	0.0919674	6.84844	7.47e-12	5.14e-10	up
Krt14	1223.7	1.25717	0.18364	6.84588	7.6e-12	5.21e-10	up
Amd1	7260.21	0.614872	0.0898871	6.84049	7.89e-12	5.38e-10	up
Cercam	4121.54	-0.744271	0.108808	-6.84025	7.91e-12	5.38e-10	down
Cd248	1791.29	-1.06638	0.156055	-6.83337	8.29e-12	5.62e-10	down
Cacng1	9025.62	-0.675832	0.098951	-6.82996	8.49e-12	5.74e-10	down
Ncl	72195.6	0.522204	0.0765043	6.82582	8.74e-12	5.88e-10
S100a4	76878.4	-0.534597	0.0783447	-6.82365	8.88e-12	5.95e-10
Arl4c	10521.2	0.580094	0.0852444	6.80507	1.01e-11	6.75e-10	up
Dusp9	606.117	1.66255	0.244632	6.79613	1.07e-11	7.15e-10	up
Ppp2r1a	32648.8	0.553781	0.081592	6.7872	1.14e-11	7.58e-10
Uchl1	1176.4	1.07853	0.159159	6.77646	1.23e-11	8.14e-10	up
Knop1	4317.11	0.697282	0.103086	6.76405	1.34e-11	8.83e-10	up
Iffo1	6348.05	-0.719288	0.1068	-6.7349	1.64e-11	1.08e-09	down
Col5a2	66778.2	0.491649	0.0730259	6.73253	1.67e-11	1.09e-09
Clca3b	1431.64	-1.12278	0.166825	-6.73027	1.69e-11	1.1e-09	down
Dtx3l	2001.59	-0.878837	0.130702	-6.72397	1.77e-11	1.15e-09	down
Plat	10983	-0.554702	0.0825061	-6.72316	1.78e-11	1.15e-09
Unc45b	790.821	-1.60178	0.238617	-6.71275	1.91e-11	1.23e-09	down
Ifi47	615.515	-1.42703	0.212709	-6.70887	1.96e-11	1.26e-09	down
Rarres2	238.056	-2.31492	0.345148	-6.70705	1.99e-11	1.27e-09	down
Il1rn	982.616	1.15791	0.172819	6.70016	2.08e-11	1.33e-09	up
Rcc2	28053.3	0.581722	0.0871153	6.67761	2.43e-11	1.54e-09	up
Hacd4	1953.69	-1.00363	0.150356	-6.67501	2.47e-11	1.57e-09	down
Apbb2	9555.88	0.602978	0.0907244	6.64626	3.01e-11	1.9e-09	up
P2rx6	1290.29	-1.13001	0.170112	-6.64273	3.08e-11	1.94e-09	down
Mpv17	4330.39	-0.678495	0.102361	-6.62848	3.39e-11	2.13e-09	down
Map3k7cl	527.99	-1.6114	0.243771	-6.61032	3.84e-11	2.4e-09	down
Srpx2	4322.2	-0.765881	0.1161	-6.59673	4.2e-11	2.62e-09	down
Fyttd1	6762.58	0.658403	0.0998795	6.59197	4.34e-11	2.69e-09	up
Stard4	3048.15	0.77545	0.117657	6.59079	4.37e-11	2.7e-09	up
Slc20a1	13252	0.549421	0.0834733	6.582	4.64e-11	2.86e-09
Uck2	9751.76	0.55409	0.0842111	6.57977	4.71e-11	2.89e-09
Gm6627	216.996	-3.22848	0.491551	-6.56795	5.1e-11	3.12e-09	down
Parp12	4803.95	-0.647944	0.0986727	-6.56659	5.15e-11	3.14e-09	down
Sema3c	6062.1	-0.659374	0.100736	-6.54554	5.93e-11	3.6e-09	down
Tpm3	42828.9	0.504054	0.0774331	6.50954	7.54e-11	4.56e-09
Ifi30	3087.55	-0.761211	0.116943	-6.50926	7.55e-11	4.56e-09	down
Akirin1	7010.3	0.589115	0.0905405	6.50664	7.68e-11	4.63e-09	up
H2-T22	6277.9	-0.62824	0.0966257	-6.50178	7.94e-11	4.76e-09	down
Ifi207	456.141	-1.65869	0.255341	-6.49599	8.25e-11	4.93e-09	down
Sh3glb1	60259.2	-0.524291	0.0809106	-6.47988	9.18e-11	5.47e-09
Lrp8	2847.27	0.937178	0.144922	6.46676	1e-10	5.95e-09	up
Fhl3	6740.59	0.637835	0.0987314	6.46031	1.04e-10	6.19e-09	up
Cbr2	14533.6	-0.662033	0.102587	-6.45335	1.09e-10	6.46e-09	down
Rflnb	1237.69	1.10637	0.171647	6.44563	1.15e-10	6.77e-09	up
Megf10	15508.1	0.605555	0.0939965	6.44232	1.18e-10	6.9e-09	up
Srxn1	4990.56	0.632059	0.0981259	6.44131	1.18e-10	6.93e-09	up
Ryr1	7739.02	-0.671312	0.104509	-6.42348	1.33e-10	7.76e-09	down
Trp53inp1	3362.12	-0.76841	0.119809	-6.41364	1.42e-10	8.26e-09	down
Nlrc3	633.784	-1.40154	0.218799	-6.40563	1.5e-10	8.67e-09	down
Ldlr	12066.4	0.623678	0.0976402	6.38751	1.69e-10	9.73e-09	up
Klhl41	2508.76	-0.768451	0.120483	-6.37811	1.79e-10	1.03e-08	down
C1s1	5302.1	-0.63731	0.100072	-6.36849	1.91e-10	1.1e-08	down
Dnm1	10214.3	-0.533797	0.0838714	-6.36448	1.96e-10	1.12e-08
Zfp664	7070.04	0.566715	0.0890431	6.3645	1.96e-10	1.12e-08
Tmem140	2909.23	-0.736699	0.115914	-6.35556	2.08e-10	1.18e-08	down
Efemp1	450.429	-1.59221	0.250821	-6.348	2.18e-10	1.24e-08	down
Gdpd5	3572.74	0.706929	0.11143	6.34418	2.24e-10	1.26e-08	up
Dusp5	2806.23	0.787918	0.124235	6.34214	2.27e-10	1.28e-08	up
Gm18795	2381.25	-0.778987	0.122842	-6.34138	2.28e-10	1.28e-08	down
Gm16638	421.088	-1.95109	0.308072	-6.33322	2.4e-10	1.34e-08	down
Col4a1	42880.4	0.506802	0.080381	6.305	2.88e-10	1.61e-08
Aen	4371.58	0.772523	0.122563	6.30308	2.92e-10	1.62e-08	up
Iigp1	124.603	-3.15052	0.500013	-6.30088	2.96e-10	1.64e-08	down
Gzme	492.159	-1.5554	0.246931	-6.29891	3e-10	1.65e-08	down
Adamtsl4	2684.6	-0.80684	0.128084	-6.29932	2.99e-10	1.65e-08	down
Ctsl	72712.7	0.438413	0.0696507	6.29445	3.08e-10	1.7e-08
Nfix	27697.9	-0.484125	0.0769357	-6.2926	3.12e-10	1.71e-08
Pfkl	39687.5	0.525973	0.0838305	6.27424	3.51e-10	1.92e-08
Scn5a	2868.33	0.784282	0.125026	6.27294	3.54e-10	1.93e-08	up
Carns1	1107.41	-1.12463	0.179544	-6.26382	3.76e-10	2.04e-08	down
Prelp	318.123	-1.96209	0.313268	-6.26328	3.77e-10	2.04e-08	down
Dram2	4905.45	-0.650995	0.103964	-6.26174	3.81e-10	2.06e-08	down
Garnl3	2494.45	-0.77802	0.124318	-6.25829	3.89e-10	2.1e-08	down
Thra	7541.56	-0.563633	0.0900746	-6.2574	3.91e-10	2.1e-08
Sorbs2	10173.5	-0.653857	0.104563	-6.25326	4.02e-10	2.15e-08	down
Hspd1	34505.9	0.46408	0.0744371	6.23452	4.53e-10	2.42e-08
Zbp1	692.874	-1.47233	0.236579	-6.22341	4.86e-10	2.59e-08	down
Plek	413.291	1.71714	0.276049	6.22041	4.96e-10	2.63e-08	up
Lamb2	21752.9	-0.518928	0.0834879	-6.2156	5.11e-10	2.7e-08
Sf3b3	27935.1	0.464768	0.0749017	6.20503	5.47e-10	2.88e-08
C1qtnf5	539.979	-1.6467	0.265888	-6.1932	5.9e-10	3.1e-08	down
Matn2	14735.3	-0.495271	0.0800331	-6.18832	6.08e-10	3.19e-08
Mcam	733.471	1.22746	0.198686	6.17791	6.5e-10	3.4e-08	up
Fcgrt	7786.67	-0.696426	0.112748	-6.17683	6.54e-10	3.41e-08	down
Ube3b	9964.07	0.518195	0.083917	6.17508	6.61e-10	3.44e-08
Mr1	2060.49	-0.792306	0.128331	-6.17394	6.66e-10	3.45e-08	down
Set	30933.8	0.46283	0.0749841	6.17237	6.73e-10	3.48e-08
Mylf-ps	2219.56	-0.86872	0.141086	-6.15738	7.4e-10	3.8e-08	down
Ndrg3	6066.69	-0.569529	0.0924964	-6.15732	7.4e-10	3.8e-08
Adora2b	2081.35	-0.815503	0.13265	-6.14777	7.86e-10	4.03e-08	down
Ei24	4585.85	0.613294	0.0997862	6.14608	7.94e-10	4.06e-08	up
Dkc1	4705.3	0.647433	0.105556	6.13356	8.59e-10	4.38e-08	up
Pigp	2815.08	-0.824142	0.134547	-6.12529	9.05e-10	4.6e-08	down
Mybbp1a	27616.6	0.468021	0.0765479	6.11409	9.71e-10	4.92e-08
Abi2	2463.87	0.793032	0.129717	6.11357	9.74e-10	4.93e-08	up
P2rx4	7615.61	-0.541514	0.0887421	-6.10211	1.05e-09	5.28e-08
Irx3	1754.03	1.01084	0.166007	6.08913	1.14e-09	5.69e-08	up
Pml	9558.21	-0.514716	0.0845313	-6.08906	1.14e-09	5.69e-08
Ptprv	848.636	-1.14832	0.188704	-6.0853	1.16e-09	5.81e-08	down
Hhip	1440.39	1.039	0.171003	6.07596	1.23e-09	6.15e-08	up
Sparc	189983	-0.473855	0.078121	-6.06566	1.31e-09	6.54e-08
Cav1	6606.35	-0.597173	0.0985141	-6.0618	1.35e-09	6.68e-08	down
Rnf144b	1163.04	1.00509	0.165934	6.05719	1.39e-09	6.83e-08	up
Gbp5	376.382	-1.63512	0.269933	-6.05751	1.38e-09	6.83e-08	down
Man2c1	6248.15	-0.55794	0.0921775	-6.05289	1.42e-09	7e-08
Iah1	2914.76	-0.704427	0.116649	-6.03887	1.55e-09	7.61e-08	down
Pmp22	9593.31	-0.512666	0.0851271	-6.02237	1.72e-09	8.41e-08
Txnrd1	33417.1	0.440587	0.0732627	6.0138	1.81e-09	8.84e-08
Tnfrsf12a	20837.5	0.541458	0.0901864	6.00377	1.93e-09	9.38e-08
Ak2	7767.46	0.572996	0.0954722	6.00171	1.95e-09	9.48e-08
Tm6sf1	298.548	-1.82017	0.303404	-5.99916	1.98e-09	9.6e-08	down
Wdr43	7736.83	0.563492	0.0939747	5.99622	2.02e-09	9.75e-08
Foxp4	7389.74	0.575011	0.0960186	5.98854	2.12e-09	1.02e-07
Ano5	3681.27	-0.658733	0.110155	-5.98006	2.23e-09	1.07e-07	down
Fam107b	3641.16	0.631554	0.105668	5.97679	2.28e-09	1.09e-07	up
Olfml3	3849.71	-0.693536	0.116298	-5.96342	2.47e-09	1.18e-07	down
Selenon	8912.16	0.509632	0.0854725	5.96253	2.48e-09	1.18e-07
Mical1	12283.4	-0.508211	0.0853511	-5.95436	2.61e-09	1.24e-07
Spn	2804.32	-0.692889	0.116521	-5.94648	2.74e-09	1.3e-07	down
Agpat3	15553.8	-0.531266	0.0893797	-5.94392	2.78e-09	1.32e-07
Cdh23	707.234	-1.23408	0.207695	-5.94177	2.82e-09	1.33e-07	down
Col8a1	7884.21	-0.544192	0.0916503	-5.9377	2.89e-09	1.36e-07
Ppid	7726.1	0.551714	0.09295	5.9356	2.93e-09	1.37e-07
Podxl	1290.97	1.09029	0.183691	5.93546	2.93e-09	1.37e-07	up
Cip2a	6596.59	0.549928	0.092805	5.92563	3.11e-09	1.45e-07
Ralgds	9905.09	-0.516581	0.0871745	-5.92582	3.11e-09	1.45e-07
Mtus1	1366.24	-0.913435	0.154144	-5.92586	3.11e-09	1.45e-07	down
Ifi204	4362.44	-0.698744	0.118171	-5.91297	3.36e-09	1.56e-07	down
Trim21	628.465	-1.23805	0.20975	-5.9025	3.58e-09	1.65e-07	down
Cnksr3	8849.2	-0.520142	0.0883214	-5.8892	3.88e-09	1.79e-07
Il1r1	3906.99	0.624435	0.106165	5.88174	4.06e-09	1.87e-07	up
Niban1	741.926	-1.17164	0.200104	-5.85517	4.77e-09	2.18e-07	down
Thbs2	41185.9	0.52032	0.0888595	5.85554	4.75e-09	2.18e-07
Ppa1	8038.58	0.513613	0.0878399	5.84715	5e-09	2.28e-07
Acot7	17111.8	0.455047	0.0778485	5.84529	5.06e-09	2.3e-07
Ctps	9773.55	0.492217	0.0842776	5.84042	5.21e-09	2.36e-07
Cmtm4	5763.14	0.553401	0.094816	5.83657	5.33e-09	2.41e-07
Nrbf2	1358.38	0.886798	0.152055	5.83208	5.47e-09	2.47e-07	up
Ifih1	1845.26	-0.824943	0.141509	-5.8296	5.56e-09	2.5e-07	down
Eif4a-ps4	8993.2	0.49335	0.0846979	5.82482	5.72e-09	2.57e-07
Chka	4762.45	0.649068	0.111584	5.81687	6e-09	2.69e-07	up
Lynx1	6651.7	-0.528336	0.0909112	-5.81156	6.19e-09	2.77e-07
Mmp12	54.285	9.28639	1.59949	5.80586	6.4e-09	2.86e-07	up
Cd55	2787.69	-0.794453	0.1373	-5.78624	7.2e-09	3.21e-07	down
Gm7040	206.91	2.08248	0.360426	5.77783	7.57e-09	3.36e-07	up
Sprr1a	782.816	1.15849	0.200555	5.77643	7.63e-09	3.38e-07	up
Sgcg	1699.24	-0.850102	0.147318	-5.77053	7.9e-09	3.48e-07	down
Col4a5	3421.2	-0.68095	0.117997	-5.77089	7.89e-09	3.48e-07	down
Phlda1	13201.8	0.521216	0.0903519	5.76873	7.99e-09	3.51e-07
Sec16b	2647.96	-0.73475	0.127419	-5.7664	8.1e-09	3.55e-07	down
Amdhd2	3521.89	-0.715884	0.124201	-5.7639	8.22e-09	3.6e-07	down
Htr1b	1337.11	0.87531	0.151878	5.76326	8.25e-09	3.6e-07	up
Pabpc1	171224	0.400574	0.0695732	5.7576	8.53e-09	3.72e-07
Cald1	73952.8	0.420621	0.0730648	5.75683	8.57e-09	3.73e-07
Pygm	764.538	-1.24705	0.21664	-5.75633	8.6e-09	3.73e-07	down
Txn1	35285.4	0.456098	0.0793066	5.75107	8.87e-09	3.84e-07
Tcn2	4079.42	-0.597237	0.103955	-5.74514	9.18e-09	3.96e-07	down
Tpsab1	421.263	-1.47901	0.257422	-5.74546	9.17e-09	3.96e-07	down
Tle2	2078.62	-0.748852	0.130367	-5.7442	9.24e-09	3.97e-07	down
Pde1b	592.858	-1.23667	0.215442	-5.74013	9.46e-09	4.05e-07	down
Pom121	6003.68	0.53647	0.0935172	5.73659	9.66e-09	4.13e-07
Ctsa	38137.3	-0.432073	0.0753715	-5.73258	9.89e-09	4.22e-07
Ctxn1	1304.02	0.99774	0.174194	5.72776	1.02e-08	4.33e-07	up
Gm5424	1408.44	0.862622	0.150738	5.72267	1.05e-08	4.45e-07	up
Vps37b	3528.71	0.665874	0.116428	5.71918	1.07e-08	4.53e-07	up
Haghl	1522.85	-0.868642	0.151993	-5.71499	1.1e-08	4.64e-07	down
Crebrf	2380.75	-0.733906	0.128494	-5.71162	1.12e-08	4.72e-07	down
Pla2r1	1649.8	-0.800756	0.140244	-5.70972	1.13e-08	4.76e-07	down
Dbf4	4001.63	0.62269	0.109174	5.70367	1.17e-08	4.92e-07	up
Eno1b	45654.6	0.445291	0.0782933	5.68747	1.29e-08	5.4e-07
Kpnb1	60677.7	0.409247	0.0719786	5.68567	1.3e-08	5.44e-07
Inava	1145.43	0.935592	0.164589	5.6844	1.31e-08	5.47e-07	up
Gm26533	854.717	-1.11445	0.19617	-5.68105	1.34e-08	5.57e-07	down
Capn5	2543.4	-0.679669	0.119744	-5.67602	1.38e-08	5.72e-07	down
Nop56	12790.5	0.540039	0.0951514	5.67558	1.38e-08	5.72e-07
Gm8225	49.6446	9.15735	1.6144	5.6723	1.41e-08	5.82e-07	up
Gm11843	1150.01	-1.10125	0.194288	-5.66812	1.44e-08	5.95e-07	down
Cpq	5336.25	-0.543899	0.096094	-5.66007	1.51e-08	6.22e-07
Abca1	3856.53	-0.659647	0.116699	-5.65254	1.58e-08	6.49e-07	down
Sdsl	239.788	-1.93799	0.343061	-5.64911	1.61e-08	6.6e-07	down
Pdlim7	18926.8	0.504231	0.0892661	5.64863	1.62e-08	6.61e-07
Wdr45	3512.4	-0.618065	0.109611	-5.63873	1.71e-08	6.98e-07	down
Eea1	10984.2	-0.533103	0.094825	-5.62197	1.89e-08	7.66e-07
Wdr19	3736.94	-0.642224	0.114242	-5.62161	1.89e-08	7.66e-07	down
Scn10a	216.217	-1.99208	0.354364	-5.62155	1.89e-08	7.66e-07	down
Gpx3	1773.36	-0.797597	0.141937	-5.61938	1.92e-08	7.74e-07	down
Mdm2	10394	0.472997	0.0841907	5.61816	1.93e-08	7.78e-07
Arhgdib	6138.62	-0.546191	0.0972647	-5.6155	1.96e-08	7.88e-07
Tprgl	9806.61	-0.470318	0.0838494	-5.60909	2.03e-08	8.16e-07
Mymx	933.638	-1.04903	0.187089	-5.6071	2.06e-08	8.24e-07	down
Akap6	5104.04	-0.657866	0.1176	-5.59412	2.22e-08	8.86e-07	down
Smarcd1	4324.71	0.574747	0.102806	5.59062	2.26e-08	9.02e-07
Cdh13	13067.3	-0.450176	0.0805708	-5.58734	2.31e-08	9.17e-07
Cad	17831.6	0.459812	0.0823356	5.58461	2.34e-08	9.3e-07
Rbm14	4865.97	0.543859	0.0975171	5.57706	2.45e-08	9.69e-07
Rtn2	5528.3	-0.557837	0.100154	-5.56981	2.55e-08	1.01e-06
Hdac5	17035.6	-0.449667	0.0807687	-5.56735	2.59e-08	1.02e-06
Tcta	1311.24	-0.849388	0.152596	-5.56625	2.6e-08	1.02e-06	down
Eno1	175692	0.389061	0.0700109	5.55715	2.74e-08	1.08e-06
Myl6b	1885.99	-0.91682	0.164998	-5.55654	2.75e-08	1.08e-06	down
Mtmr11	2276.23	-0.760887	0.136949	-5.55598	2.76e-08	1.08e-06	down
Pa2g4	24513.1	0.412096	0.0742513	5.55002	2.86e-08	1.11e-06
Mcoln1	6742.28	-0.501666	0.0904636	-5.5455	2.93e-08	1.14e-06
Hip1r	9812.24	0.479054	0.0864192	5.54338	2.97e-08	1.15e-06
Ntn1	15579.7	0.500866	0.0904224	5.53918	3.04e-08	1.18e-06
Kat2b	5610.67	-0.561047	0.101633	-5.52031	3.38e-08	1.31e-06
Tm4sf1	32259.3	0.419007	0.0759241	5.51876	3.41e-08	1.32e-06
Mmaa	1824.37	-0.748153	0.135808	-5.50891	3.61e-08	1.39e-06	down
Mx1	105.34	-2.87654	0.522309	-5.50735	3.64e-08	1.4e-06	down
Nagk	5823.49	-0.540938	0.0982706	-5.50458	3.7e-08	1.42e-06
Gm4735	53077.4	0.456772	0.0829871	5.50414	3.71e-08	1.42e-06
Gusb	8155.07	-0.480803	0.0874127	-5.50038	3.79e-08	1.45e-06
Rnf31	3724.46	-0.625384	0.113746	-5.49808	3.84e-08	1.46e-06	down
Ero1a	4882.15	0.543582	0.0989215	5.49508	3.91e-08	1.49e-06
Tsc22d2	7617	0.526595	0.0959462	5.48844	4.05e-08	1.54e-06
Phgdh	18622.8	0.472904	0.0861942	5.48649	4.1e-08	1.55e-06
Fyco1	5858.33	-0.632758	0.115332	-5.48639	4.1e-08	1.55e-06	down
Rnf167	2151	-0.780714	0.142325	-5.48545	4.12e-08	1.56e-06	down
Hlf	120.244	2.73096	0.498407	5.47938	4.27e-08	1.61e-06	up
Gm7361	4264.65	-0.640753	0.116954	-5.47868	4.29e-08	1.61e-06	down
Hsp90aa1	101412	0.395023	0.072107	5.4783	4.29e-08	1.61e-06
Grina	17194.8	-0.450394	0.082265	-5.47491	4.38e-08	1.64e-06
Srm	7255.21	0.560471	0.102386	5.4741	4.4e-08	1.64e-06
Fubp1	11104.8	0.464235	0.0848566	5.47082	4.48e-08	1.67e-06
Ttc9	3957.98	0.583616	0.106755	5.46685	4.58e-08	1.7e-06	up
Atp10d	1416.47	0.961817	0.175955	5.46627	4.6e-08	1.71e-06	up
Hmgb3	3894.18	0.618456	0.113262	5.4604	4.75e-08	1.76e-06	up
Zfp703	7876.91	0.523136	0.095823	5.45939	4.78e-08	1.77e-06
Pkp2	3220.61	0.654548	0.120004	5.45437	4.91e-08	1.81e-06	up
Tnfrsf10b	3074.82	0.632053	0.116117	5.44327	5.23e-08	1.93e-06	up
Serpinb6b	734.883	-1.09013	0.200474	-5.43775	5.4e-08	1.98e-06	down
Upp1	1217.7	0.949559	0.175146	5.42152	5.91e-08	2.17e-06	up
Adam8	3397.32	0.608071	0.112286	5.41538	6.12e-08	2.24e-06	up
Creb3l1	9285.18	0.492335	0.0909212	5.41496	6.13e-08	2.24e-06
Lmod3	1072.89	-0.899887	0.166206	-5.41429	6.15e-08	2.24e-06	down
Svep1	2236.5	-0.741221	0.136982	-5.41108	6.26e-08	2.28e-06	down
Timp2	107409	-0.374296	0.0692304	-5.40652	6.43e-08	2.33e-06
Adamts6	4584.82	0.684991	0.126778	5.40307	6.55e-08	2.37e-06	up
Adamts5	1714.12	-0.751339	0.139057	-5.40308	6.55e-08	2.37e-06	down
Il18rap	1422.49	0.798163	0.147927	5.39566	6.83e-08	2.46e-06	up
Jsrp1	3532.85	-0.726577	0.134676	-5.39499	6.85e-08	2.47e-06	down
Itgb3	9969.82	0.500314	0.0927425	5.39466	6.87e-08	2.47e-06
Rgcc	231.028	2.05044	0.380539	5.38826	7.11e-08	2.55e-06	up
Apc2	1245.7	-1.01009	0.187553	-5.38561	7.22e-08	2.59e-06	down
Plxna3	6517.06	-0.54675	0.101608	-5.38096	7.41e-08	2.65e-06
Uap1l1	12126.2	-0.492224	0.0915473	-5.37671	7.59e-08	2.71e-06
Egln3	5681.36	0.54693	0.101762	5.37459	7.68e-08	2.73e-06
Cnnm2	1786.69	0.728929	0.135725	5.37063	7.85e-08	2.79e-06	up
Tagln2	62637.6	0.421225	0.0785004	5.36589	8.06e-08	2.86e-06
Filip1l	12988.5	-0.512136	0.0954657	-5.36461	8.11e-08	2.87e-06
Cxadr	597.274	1.2442	0.231947	5.36416	8.13e-08	2.87e-06	up
Mknk2	22289.3	-0.494221	0.0921406	-5.36376	8.15e-08	2.87e-06
Edem1	7896.18	0.483128	0.0903411	5.34782	8.9e-08	3.13e-06
Slco4a1	1645.76	0.763251	0.143098	5.33374	9.62e-08	3.38e-06	up
Ran	47319.3	0.396725	0.0744033	5.33209	9.71e-08	3.4e-06
Atraid	5227.24	-0.520819	0.0977581	-5.32763	9.95e-08	3.48e-06
Abcd1	2956.29	-0.616273	0.11568	-5.32739	9.96e-08	3.48e-06	down
Fdps	11205.3	0.476129	0.0894441	5.3232	1.02e-07	3.55e-06
Lrrc59	28999.1	0.442443	0.0831533	5.32081	1.03e-07	3.58e-06
Pdia5	3758.33	0.584519	0.109854	5.32088	1.03e-07	3.58e-06	up
Cand2	5345.97	-0.555092	0.104316	-5.32126	1.03e-07	3.58e-06
Hnrnpa2b1	73866.4	0.385286	0.0724726	5.3163	1.06e-07	3.66e-06
Enho	1958.48	-0.929279	0.174884	-5.3137	1.07e-07	3.71e-06	down
Ifi202b	7830.2	-0.534054	0.100557	-5.31093	1.09e-07	3.76e-06
Ly6e	34544.4	-0.391583	0.0737342	-5.31074	1.09e-07	3.76e-06
Sardh	3853.13	-0.585958	0.110354	-5.30981	1.1e-07	3.77e-06	down
Mrgprf	425.663	-1.36841	0.257747	-5.30912	1.1e-07	3.78e-06	down
Usp11	4449.08	-0.530805	0.100071	-5.3043	1.13e-07	3.87e-06
Phka2	4773.03	-0.522512	0.0985222	-5.3035	1.14e-07	3.88e-06
Atp2a1	5567.51	-0.528497	0.0997035	-5.30068	1.15e-07	3.93e-06
Ccnd3	22909	-0.464438	0.0876869	-5.29654	1.18e-07	4.01e-06
Enpp1	6459.34	0.490626	0.092644	5.29582	1.18e-07	4.02e-06
Jpt2	6883.98	0.492457	0.0930416	5.29287	1.2e-07	4.08e-06
Pde3b	3918.01	0.58409	0.110404	5.2905	1.22e-07	4.13e-06	up
Adamtsl5	9567.88	-0.531027	0.100419	-5.2881	1.24e-07	4.17e-06
Ptbp1	29394.8	0.403845	0.0764428	5.28297	1.27e-07	4.28e-06
Rab13	3813.48	-0.585518	0.110855	-5.28182	1.28e-07	4.3e-06	down
Zfp36l1	4729.41	-0.555597	0.10554	-5.26431	1.41e-07	4.73e-06
Tmem128	2583.26	0.649812	0.123454	5.2636	1.41e-07	4.73e-06	up
Ier3	6487.1	0.49642	0.0943882	5.25934	1.45e-07	4.84e-06
Fbxl2	2726.56	-0.622302	0.118352	-5.25806	1.46e-07	4.86e-06	down
Glt8d1	4532.21	-0.567553	0.108083	-5.25108	1.51e-07	5.04e-06
Col4a2	35939.3	0.434056	0.0827072	5.24811	1.54e-07	5.11e-06
Cks1b	5929.8	0.514823	0.0981762	5.24387	1.57e-07	5.22e-06
Baz1a	6702.57	0.475559	0.0908539	5.23433	1.66e-07	5.49e-06
Bdkrb2	930.683	0.944617	0.180493	5.23355	1.66e-07	5.5e-06	up
Cyren	2636.25	-0.665738	0.127344	-5.22786	1.71e-07	5.66e-06	down
Gja1	8369.5	0.478752	0.0915851	5.2274	1.72e-07	5.67e-06
Psmd7	13533.7	0.484168	0.0926556	5.22545	1.74e-07	5.72e-06
Mov10	5016.97	-0.556705	0.106616	-5.22157	1.77e-07	5.82e-06
Lef1	1564.14	0.875731	0.167719	5.22143	1.78e-07	5.82e-06	up
Sp8	287.696	1.59106	0.304797	5.22006	1.79e-07	5.86e-06	up
Ogn	12714.7	-0.522104	0.100069	-5.21745	1.81e-07	5.93e-06
Srsf3	26218.6	0.410875	0.0789358	5.20518	1.94e-07	6.32e-06
Gfra2	263.52	1.64499	0.316288	5.20092	1.98e-07	6.45e-06	up
Atg9b	557.987	1.32587	0.254938	5.20076	1.98e-07	6.45e-06	up
Idh2	19203.9	-0.413226	0.0795151	-5.19683	2.03e-07	6.58e-06
Rrn3	7075.99	0.463483	0.089198	5.19612	2.03e-07	6.59e-06
Cacna1s	1154.83	-0.860334	0.165669	-5.19308	2.07e-07	6.69e-06	down
Heyl	1394.14	-0.814264	0.156868	-5.19078	2.09e-07	6.76e-06	down
Grk6	8737.62	0.517526	0.0997868	5.18631	2.14e-07	6.91e-06
Synpo2l	4654.82	-0.523044	0.100913	-5.18314	2.18e-07	7.02e-06
Gba	8680.23	-0.470962	0.0909241	-5.17973	2.22e-07	7.13e-06
Eml2	3399.65	-0.56699	0.109685	-5.16924	2.35e-07	7.53e-06
Ddx60	342.019	-1.65988	0.321225	-5.16735	2.37e-07	7.6e-06	down
Gata2	2166.69	0.686104	0.132849	5.16452	2.41e-07	7.7e-06	up
Ivns1abp	34342.9	0.373467	0.0723396	5.16269	2.43e-07	7.76e-06
Vill	261.662	-1.69298	0.328067	-5.16048	2.46e-07	7.84e-06	down
Fbln7	625.266	-1.16641	0.226046	-5.16007	2.47e-07	7.84e-06	down
Myh4	401.438	1.52398	0.295419	5.1587	2.49e-07	7.88e-06	up
Kcnn3	729.615	-1.01503	0.196771	-5.15844	2.49e-07	7.88e-06	down
Slc22a18	233.021	-2.01765	0.391167	-5.15803	2.5e-07	7.89e-06	down
Acadsb	5397.84	-0.547207	0.106207	-5.15228	2.57e-07	8.12e-06
Rab5c	14358.5	-0.421541	0.0818365	-5.15102	2.59e-07	8.16e-06
Olfml2b	17175.2	-0.425628	0.0826591	-5.14919	2.62e-07	8.23e-06
Tgtp1	320.638	-1.5953	0.309865	-5.14837	2.63e-07	8.25e-06	down
Gtse1	5099.58	0.57161	0.111151	5.14266	2.71e-07	8.49e-06
Tmem182	672.245	-1.04341	0.202941	-5.14147	2.73e-07	8.5e-06	down
Alox5ap	1359.19	-0.834139	0.162221	-5.14199	2.72e-07	8.5e-06	down
Emp3	18902.2	-0.422772	0.0822257	-5.14161	2.72e-07	8.5e-06
Nars	23272.6	0.395695	0.077088	5.13302	2.85e-07	8.87e-06
Piezo2	4174.38	0.55282	0.107796	5.1284	2.92e-07	9.08e-06
Csdc2	532.456	-1.3194	0.257626	-5.12138	3.03e-07	9.41e-06	down
Marcks	25736.8	0.386748	0.0755259	5.12073	3.04e-07	9.42e-06
Grwd1	2890.55	0.633783	0.123983	5.11187	3.19e-07	9.86e-06	up
Phospho1	11276.4	0.456873	0.0894616	5.10692	3.27e-07	1.01e-05
Srsf2	21032.2	0.543793	0.106615	5.10051	3.39e-07	1.04e-05
Gsn	59971.8	-0.38146	0.0747855	-5.10072	3.38e-07	1.04e-05
Calcoco1	18101.1	-0.447018	0.0876787	-5.09837	3.43e-07	1.05e-05
Tdg-ps2	3810.44	0.531436	0.104309	5.09483	3.49e-07	1.07e-05
Usp43	649.428	1.1242	0.220657	5.09478	3.49e-07	1.07e-05	up
Appl2	4308.78	-0.533646	0.104988	-5.08293	3.72e-07	1.14e-05
Etv4	5662.81	0.508574	0.100066	5.08237	3.73e-07	1.14e-05
Foxc2	1869.76	0.743796	0.146395	5.08074	3.76e-07	1.14e-05	up
Rbpms2	2883.41	0.581492	0.114615	5.07344	3.91e-07	1.19e-05	up
Eda2r	3393.55	-0.656145	0.129362	-5.07216	3.93e-07	1.19e-05	down
Prdx6	14859.4	0.41198	0.0812375	5.07131	3.95e-07	1.2e-05
Gamt	3318.16	-0.792502	0.156408	-5.06688	4.04e-07	1.22e-05	down
Ets2	15447.8	0.402735	0.0794856	5.06677	4.05e-07	1.22e-05
Mvp	19954.8	-0.422618	0.0834044	-5.06709	4.04e-07	1.22e-05
Gjb2	34.2395	8.6211	1.70188	5.06564	4.07e-07	1.23e-05	up
Mocs2	2698.16	0.621854	0.122882	5.06057	4.18e-07	1.26e-05	up
Pigs	7318.42	0.502341	0.099305	5.05857	4.22e-07	1.27e-05
Aldh1a3	397.059	1.34639	0.266243	5.05701	4.26e-07	1.28e-05	up
Wdr1	41650	0.366309	0.0724713	5.05454	4.31e-07	1.29e-05
Samd4b	7021.28	-0.470254	0.0930859	-5.05183	4.38e-07	1.31e-05
Pdk2	1831.01	-0.689143	0.136581	-5.04567	4.52e-07	1.35e-05	down
Ldb3	3556.03	-0.564536	0.111981	-5.04137	4.62e-07	1.38e-05
Smarcd3	8063.05	-0.47494	0.0942205	-5.04072	4.64e-07	1.38e-05
Nsun2	16159.5	0.393283	0.0780684	5.03767	4.71e-07	1.4e-05
Lox	55391	0.394151	0.0782905	5.03447	4.79e-07	1.42e-05
Ckap4	16228.6	0.426679	0.0847613	5.03388	4.81e-07	1.42e-05
Dusp16	3265.95	0.586174	0.116453	5.03358	4.81e-07	1.42e-05	up
Vegfd	1599.85	-0.775514	0.154085	-5.03302	4.83e-07	1.42e-05	down
Slc22a23	2103.96	0.725262	0.14416	5.03095	4.88e-07	1.44e-05	up
Ier5	6400.76	0.697652	0.138756	5.02791	4.96e-07	1.46e-05	up
Epha2	20287.2	0.481565	0.0958118	5.02615	5e-07	1.47e-05
Vegfa	15368.8	0.417353	0.0831577	5.01881	5.2e-07	1.52e-05
Clint1	10834.8	0.413022	0.0823045	5.01822	5.22e-07	1.52e-05
Vat1	56418.4	0.41766	0.083235	5.01784	5.23e-07	1.53e-05
Sqle	12439.2	0.402972	0.0803639	5.01434	5.32e-07	1.55e-05
Rrs1	3900.76	0.580051	0.115701	5.01338	5.35e-07	1.56e-05	up
Igsf11	932.659	0.899058	0.179379	5.01207	5.38e-07	1.56e-05	up
Antxr1	10031.7	-0.438647	0.0876108	-5.00676	5.54e-07	1.61e-05
Chsy1	4519.96	0.551859	0.110243	5.00585	5.56e-07	1.61e-05
Phyhd1	592.596	-1.27515	0.254836	-5.00382	5.62e-07	1.62e-05	down
C1s2	756.384	-0.963539	0.19261	-5.00253	5.66e-07	1.63e-05	down
Klhdc4	3272.2	0.55489	0.11092	5.00259	5.66e-07	1.63e-05
Car13	13523.3	-0.467202	0.0936501	-4.98881	6.08e-07	1.75e-05
Armcx4	2304.01	0.644589	0.129235	4.98773	6.11e-07	1.76e-05	up
Ccdc3	358.968	1.3979	0.280622	4.98144	6.31e-07	1.81e-05	up
Babam2	5336.69	-0.508429	0.102116	-4.97893	6.39e-07	1.83e-05
Dynap	3854.12	0.570878	0.114688	4.97765	6.44e-07	1.84e-05
Trp53	18427.4	0.41651	0.083682	4.97729	6.45e-07	1.84e-05
C1rl	742.228	-0.985498	0.198123	-4.97417	6.55e-07	1.87e-05	down
Sytl1	478.368	-1.17822	0.237102	-4.96926	6.72e-07	1.91e-05	down
Arl6ip5	33705.8	-0.375755	0.0756254	-4.96863	6.74e-07	1.92e-05
Mmp9	275.826	1.60092	0.322501	4.96406	6.9e-07	1.96e-05	up
Anp32b	24867.4	0.414735	0.083578	4.96225	6.97e-07	1.97e-05
Serp1	11402.9	0.409787	0.0826786	4.95639	7.18e-07	2.03e-05
Siah2	2122.7	0.774437	0.156267	4.95587	7.2e-07	2.03e-05	up
Atp1a1	46660.1	0.389865	0.078697	4.954	7.27e-07	2.05e-05
Gm32675	148.629	-2.18924	0.442119	-4.95169	7.36e-07	2.07e-05	down
Ccdc8	5316.96	-0.563953	0.113947	-4.94925	7.45e-07	2.09e-05
Flot1	13174.7	-0.427799	0.0865433	-4.94318	7.69e-07	2.15e-05
Ncoa3	3972.22	0.518417	0.104876	4.94315	7.69e-07	2.15e-05
Me2	10456.7	0.407074	0.082369	4.94208	7.73e-07	2.16e-05
Adarb1	5024.14	0.492784	0.0997464	4.94037	7.8e-07	2.18e-05
Colec12	11781.2	-0.425858	0.0862705	-4.93631	7.96e-07	2.22e-05
Abca7	17936	-0.426207	0.0863574	-4.93539	8e-07	2.23e-05
Rapsn	10639.1	-0.442813	0.0897721	-4.93263	8.11e-07	2.26e-05
Plk4	5075.65	0.486134	0.0985906	4.93084	8.19e-07	2.27e-05
Ppp2r2a	7624.42	0.461663	0.0937216	4.92589	8.4e-07	2.33e-05
Arhgap19	2110.15	0.636172	0.129163	4.92533	8.42e-07	2.33e-05	up
Snapin	5518.21	-0.52934	0.107579	-4.92049	8.63e-07	2.39e-05
Gclm	3688.33	0.526832	0.107133	4.91754	8.76e-07	2.42e-05
Oas1a	161.404	-2.05496	0.418607	-4.90903	9.15e-07	2.52e-05	down
Gm14410	1237.08	-0.909045	0.185281	-4.90632	9.28e-07	2.55e-05	down
Zdhhc1	3382.38	-0.52954	0.107951	-4.90538	9.32e-07	2.56e-05
Mapre3	3946.44	-0.510962	0.104183	-4.90445	9.37e-07	2.57e-05
Btbd17	365.743	-1.3201	0.269742	-4.89394	9.88e-07	2.71e-05	down
Dkk2	669.806	1.03459	0.211485	4.89201	9.98e-07	2.73e-05	up
Ntpcr	690.198	-1.01896	0.208403	-4.88938	1.01e-06	2.76e-05	down
Scarb1	3615.43	0.528349	0.108119	4.88672	1.03e-06	2.8e-05
Cpt1a	19670.9	-0.399065	0.0817324	-4.88258	1.05e-06	2.85e-05
Lamp2	36084.8	-0.443634	0.0908902	-4.88099	1.06e-06	2.87e-05
Bzw2	8089.3	0.445704	0.0913213	4.88061	1.06e-06	2.87e-05
Spsb2	2135.08	-0.711221	0.14576	-4.87939	1.06e-06	2.89e-05	down
Shisa5	11994	-0.430505	0.0883123	-4.87481	1.09e-06	2.95e-05
Tpp1	13334.4	-0.391091	0.080257	-4.87299	1.1e-06	2.97e-05
Tiam1	3087.12	0.548976	0.112699	4.87119	1.11e-06	2.99e-05
Ywhag	26544.5	0.387057	0.0794943	4.86899	1.12e-06	3.02e-05
Hnrnpab	78095.8	0.420047	0.086294	4.86763	1.13e-06	3.04e-05
Gm3435	981.577	-0.876662	0.180278	-4.86284	1.16e-06	3.11e-05	down
Sorbs3	6278.86	-0.468965	0.0965569	-4.85688	1.19e-06	3.2e-05
Sft2d2	8212.87	-0.433639	0.0893176	-4.85502	1.2e-06	3.23e-05
Tmem106c	1525.36	-0.734579	0.151416	-4.8514	1.23e-06	3.28e-05	down
Mxd4	4374.6	-0.496681	0.102411	-4.84988	1.24e-06	3.3e-05
Rbms2	10721.3	-0.442431	0.0912591	-4.84808	1.25e-06	3.33e-05
Fndc5	337.488	-1.36842	0.2825	-4.84396	1.27e-06	3.39e-05	down
Eif2s2	17114.1	0.392096	0.0810048	4.8404	1.3e-06	3.45e-05
Nt5c2	7800.06	0.421165	0.0871762	4.83119	1.36e-06	3.6e-05
Nkain1	3811.58	0.58397	0.12087	4.83138	1.36e-06	3.6e-05	up
Tmeff1	4194.99	0.493173	0.102182	4.8264	1.39e-06	3.68e-05
Fstl3	3630.5	0.538814	0.111658	4.82557	1.4e-06	3.69e-05
Per3	2199.69	-0.682584	0.141481	-4.82455	1.4e-06	3.71e-05	down
Tapbp	20520.9	-0.417583	0.0865654	-4.8239	1.41e-06	3.71e-05
Acox3	4548.23	-0.491138	0.101907	-4.81946	1.44e-06	3.79e-05
St3gal4	5474.9	-0.456174	0.09469	-4.81755	1.45e-06	3.82e-05
Cdr2	2598.47	0.576403	0.119673	4.81649	1.46e-06	3.84e-05
Klhl17	2294.78	-0.630239	0.13086	-4.81611	1.46e-06	3.84e-05	down
Ermp1	6833.58	0.435608	0.0904567	4.81565	1.47e-06	3.84e-05
Clec3b	81.2376	-2.95853	0.61471	-4.81289	1.49e-06	3.89e-05	down
Hhipl1	1721.45	0.743479	0.154488	4.81253	1.49e-06	3.89e-05	up
Dut	6700.68	0.458669	0.0953144	4.81217	1.49e-06	3.89e-05
Scamp1	4517.06	0.492529	0.102369	4.81133	1.5e-06	3.9e-05
Camk2g	14657.7	-0.379346	0.0788792	-4.80921	1.52e-06	3.94e-05
Hnrnph1	34572.9	0.355406	0.0739862	4.80368	1.56e-06	4.04e-05
Btg1	12681.2	0.411662	0.0858268	4.79642	1.62e-06	4.19e-05
Pgk1	108511	0.329187	0.06868	4.79305	1.64e-06	4.25e-05
Relt	705.765	0.954881	0.199392	4.78896	1.68e-06	4.33e-05	up
Kcnh1	70.9216	3.57056	0.745827	4.78738	1.69e-06	4.36e-05	up
Chrng	3700.01	-0.59078	0.123489	-4.78406	1.72e-06	4.43e-05	down
Aamdc	1140.35	-0.829858	0.173495	-4.78319	1.73e-06	4.44e-05	down
Serinc3	27291.9	-0.351975	0.0735917	-4.7828	1.73e-06	4.44e-05
Epb41	1489.04	0.75114	0.157128	4.78044	1.75e-06	4.49e-05	up
Kif13b	6486.19	-0.523618	0.109546	-4.7799	1.75e-06	4.5e-05
Gnl3	7935.87	0.483723	0.101211	4.77936	1.76e-06	4.5e-05
Gstm2	2853.94	-0.578175	0.12098	-4.77909	1.76e-06	4.5e-05
Setd7	6856.63	-0.528883	0.110795	-4.77351	1.81e-06	4.62e-05
Dbp	1795.69	-0.666832	0.139969	-4.76414	1.9e-06	4.83e-05	down
Mxra7	16614	-0.42128	0.0884608	-4.76234	1.91e-06	4.87e-05
Pkm	323746	0.39315	0.0827089	4.75342	2e-06	5.08e-05
Gm6166	710.671	0.947602	0.199435	4.75143	2.02e-06	5.13e-05	up
Acat2	5630.72	0.46748	0.0984201	4.74984	2.04e-06	5.16e-05
Hbp1	10784.8	-0.427748	0.090073	-4.74891	2.05e-06	5.18e-05
Cc2d2a	2565.7	-0.567705	0.119649	-4.74475	2.09e-06	5.28e-05
Slc19a1	1523.62	0.749754	0.158039	4.74412	2.09e-06	5.29e-05	up
Bphl	1453.72	-0.710048	0.149834	-4.73891	2.15e-06	5.42e-05	down
Atic	15061.9	0.370994	0.0782993	4.73815	2.16e-06	5.43e-05
Odc1	16075.9	0.383563	0.0810666	4.73146	2.23e-06	5.6e-05
Nptxr	5590.42	0.54438	0.115055	4.73149	2.23e-06	5.6e-05
Drp2	7256.52	-0.476766	0.1008	-4.72983	2.25e-06	5.63e-05
Ak4	2329.4	0.635352	0.134391	4.72764	2.27e-06	5.69e-05	up
Atp5md	7308.13	-0.480355	0.101638	-4.72615	2.29e-06	5.72e-05
Mmp10	213.302	1.69777	0.359431	4.7235	2.32e-06	5.79e-05	up
Col1a1	21923.9	-0.478608	0.10135	-4.7223	2.33e-06	5.81e-05
Nasp	8714.08	0.408826	0.0865856	4.72165	2.34e-06	5.83e-05
Slco3a1	5386.03	-0.449776	0.0953255	-4.71832	2.38e-06	5.91e-05
Enpp3	1978.47	-0.659089	0.139819	-4.71387	2.43e-06	6.04e-05	down
Mthfd1l	12754.5	0.381357	0.0809547	4.71074	2.47e-06	6.12e-05
Mpp6	4058.39	0.590662	0.125434	4.70895	2.49e-06	6.17e-05	up
Rsad2	280.886	-1.60297	0.340456	-4.70831	2.5e-06	6.18e-05	down
Pitpnm2	3634.5	-0.51387	0.109169	-4.70709	2.51e-06	6.21e-05
Gm31305	86.7241	2.66986	0.567322	4.70608	2.53e-06	6.23e-05	up
Me1	10968.1	0.401482	0.0853751	4.70257	2.57e-06	6.33e-05
Grem2	578.19	1.11833	0.237877	4.70129	2.59e-06	6.36e-05	up
E2f7	3768.49	0.504988	0.107443	4.70006	2.6e-06	6.39e-05
Nop2	8510.03	0.451252	0.0960456	4.69832	2.62e-06	6.44e-05
Gpc6	2461.32	-0.607649	0.129396	-4.69604	2.65e-06	6.5e-05	down
Nudt16	821.806	-0.940102	0.200263	-4.69433	2.67e-06	6.54e-05	down
Best1	157.533	-2.23378	0.476963	-4.68333	2.82e-06	6.9e-05	down
Psmd11	9939.63	0.392681	0.0838671	4.68218	2.84e-06	6.93e-05
Dnase2a	3145.72	-0.544492	0.116358	-4.67945	2.88e-06	7.01e-05
Hsd3b7	2875.79	-0.549437	0.117517	-4.67537	2.93e-06	7.14e-05
Zfp346	4103.09	-0.578974	0.123893	-4.67316	2.97e-06	7.21e-05
Fgfr4	1164.42	-0.785702	0.168249	-4.66987	3.01e-06	7.32e-05	down
Strbp	1371.56	0.793866	0.170051	4.66841	3.04e-06	7.36e-05	up
Des	147346	-0.366498	0.0785125	-4.66803	3.04e-06	7.36e-05
Tpx2	17070.8	0.369244	0.0791169	4.66706	3.06e-06	7.39e-05
Cebpb	8386.52	0.643681	0.137931	4.6667	3.06e-06	7.39e-05	up
Dhrs7c	203.242	-1.76369	0.378013	-4.66567	3.08e-06	7.42e-05	down
Eif4a1	84845.4	0.34706	0.0744517	4.66155	3.14e-06	7.56e-05
Adar	6314.8	-0.432616	0.0928158	-4.66102	3.15e-06	7.57e-05
Ilvbl	5184.03	-0.450366	0.0966573	-4.65941	3.17e-06	7.62e-05
Hif1a	25880.5	0.443316	0.0952163	4.65589	3.23e-06	7.74e-05
Fibp	4642.48	-0.477518	0.102574	-4.65533	3.23e-06	7.75e-05
Calcrl	5867.32	0.541257	0.116311	4.65353	3.26e-06	7.81e-05
Hyi	1046.8	-0.880162	0.189258	-4.65058	3.31e-06	7.91e-05	down
Rps6ka1	335.018	1.40914	0.303103	4.64904	3.33e-06	7.95e-05	up
Usp46	2615.01	0.568686	0.122317	4.64928	3.33e-06	7.95e-05
Ifrd2	3241.15	0.589199	0.126822	4.64589	3.39e-06	8.06e-05	up
Pam	32927.5	-0.343367	0.0740281	-4.63833	3.51e-06	8.33e-05
Ero1b	851.294	0.856164	0.184593	4.63812	3.52e-06	8.33e-05	up
Pts	1161.44	-0.742183	0.160004	-4.63852	3.51e-06	8.33e-05	down
Lcn2	295.313	-1.4977	0.323047	-4.63618	3.55e-06	8.4e-05	down
Tcf3	22179.3	0.440261	0.0950218	4.63326	3.6e-06	8.51e-05
Steap3	10981	-0.406546	0.0878123	-4.62972	3.66e-06	8.63e-05
Arvcf	5877.06	-0.437959	0.0945981	-4.62968	3.66e-06	8.63e-05
Hipk1	9401.25	-0.464923	0.10042	-4.6298	3.66e-06	8.63e-05
Marcksl1	6253.34	0.535528	0.115702	4.6285	3.68e-06	8.66e-05
Dlg4	5357.18	-0.440147	0.0951178	-4.62738	3.7e-06	8.7e-05
Tdrd7	6432.58	-0.440475	0.0952046	-4.62661	3.72e-06	8.72e-05
Snhg15	788.519	0.920534	0.199089	4.62374	3.77e-06	8.83e-05	up
Msmo1	3504.08	0.512197	0.110821	4.62183	3.8e-06	8.9e-05
Vegfc	1102	0.755606	0.163518	4.62095	3.82e-06	8.93e-05	up
Ppat	3442.09	0.511454	0.110696	4.62035	3.83e-06	8.94e-05
Hddc3	1571.09	-0.652672	0.141304	-4.61892	3.86e-06	8.99e-05	down
Ist1	8955.32	0.39933	0.0864897	4.61708	3.89e-06	9.06e-05
Dek	15501	0.368024	0.0797336	4.61568	3.92e-06	9.11e-05
Avil	126.094	-2.1928	0.475851	-4.60816	4.06e-06	9.44e-05	down
Map3k12	4722.42	-0.463501	0.100596	-4.60753	4.07e-06	9.45e-05
Cep83	4378.27	0.480863	0.104394	4.60622	4.1e-06	9.5e-05
Gm5401	26.3272	-8.08459	1.75657	-4.60248	4.17e-06	9.66e-05	down
Serbp1	47607.1	0.358186	0.0778601	4.60038	4.22e-06	9.74e-05
Pld3	13929.1	-0.399393	0.0868896	-4.59656	4.3e-06	9.91e-05
Erfe	2050.39	0.626787	0.136414	4.59475	4.33e-06	9.99e-05	up
Ift172	6641.26	-0.441554	0.0961178	-4.59388	4.35e-06	0.000100156
Dock8	2836.76	0.635286	0.138313	4.59309	4.37e-06	0.000100408	up
COX3	97641.1	-0.37217	0.0810778	-4.59028	4.43e-06	0.000101643
Lypla2	4151.45	0.56993	0.124234	4.58755	4.48e-06	0.000102853
Pla2g2e	377.942	-1.23715	0.269709	-4.58698	4.5e-06	0.000103002	down
B3gnt9	1042.72	-0.811203	0.176897	-4.58574	4.52e-06	0.000103487	down
Amer1	1796.94	-0.73165	0.159572	-4.58509	4.54e-06	0.000103683	down
Duox1	478.293	-1.20147	0.262356	-4.57954	4.66e-06	0.000106339	down
D10Wsu102e	4624.5	0.47196	0.103088	4.57822	4.69e-06	0.000106876
Pdgfb	1521.41	0.675867	0.147681	4.57655	4.73e-06	0.000107601	up
Cracd	2544.05	0.567326	0.124016	4.5746	4.77e-06	0.000108469
Agap2	395.266	-1.31599	0.287913	-4.57079	4.86e-06	0.000110323	down
Shmt2	12069.9	0.393087	0.0860098	4.57026	4.87e-06	0.000110468
Unc13d	401.913	-1.25897	0.275548	-4.56897	4.9e-06	0.000111014	down
Ajm1	375.623	-1.36054	0.297812	-4.56844	4.91e-06	0.000111158	down
Prps1	3057.1	0.533472	0.116781	4.56813	4.92e-06	0.000111182
Tgfb2	1453.41	-0.823909	0.180549	-4.56335	5.03e-06	0.000113575	down
Dnajc2	6212.33	0.435955	0.0955381	4.56315	5.04e-06	0.000113575
Lonp2	10451.7	-0.391666	0.0859828	-4.55516	5.23e-06	0.00011783
Scrn1	6824.3	-0.432468	0.0949846	-4.55303	5.29e-06	0.000118886
Dab2ip	14506	-0.384421	0.084486	-4.55011	5.36e-06	0.0001204
Aurka	5043.54	0.457587	0.100586	4.5492	5.39e-06	0.000120776
Acp2	6177.67	-0.420572	0.0924817	-4.54762	5.43e-06	0.000121533
Ogfr	5810.35	-0.470148	0.103391	-4.54728	5.43e-06	0.000121583
Rbmx	3914.91	0.476088	0.104775	4.54391	5.52e-06	0.00012339
Ezh1	6059.44	-0.418902	0.0922297	-4.54194	5.57e-06	0.000124398
Igfbp6	15031.7	-0.451353	0.0993826	-4.54157	5.58e-06	0.000124467
Ndufa7	7380.66	-0.427324	0.0942458	-4.53414	5.78e-06	0.000128769
Peg3	28197.3	-0.46033	0.101549	-4.53309	5.81e-06	0.000129257
Prpf40b	5462.8	-0.44686	0.0986259	-4.53086	5.87e-06	0.000130312
Grcc10	9164.89	-0.4934	0.108893	-4.53105	5.87e-06	0.000130312
Vps26c	6589.65	-0.412316	0.0911045	-4.52574	6.02e-06	0.000133343
Lztr1	14168	-0.356914	0.0788839	-4.52455	6.05e-06	0.000133937
Apip	1574.97	-0.670655	0.148364	-4.52034	6.17e-06	0.000136464	down
Slc20a2	7849.68	0.446633	0.0988928	4.51634	6.29e-06	0.000138897
Plpp1	4972.22	-0.460731	0.102025	-4.51585	6.31e-06	0.000139053
G3bp1	23813.5	0.377182	0.0836371	4.50975	6.49e-06	0.000142767
Acta2	158777	0.333916	0.0740433	4.50975	6.49e-06	0.000142767
Mex3d	6706.28	0.480713	0.10662	4.50867	6.52e-06	0.000143319
Zfp651	2789.65	-0.538109	0.119423	-4.5059	6.61e-06	0.000145032
Cacnb1	3148.79	-0.578898	0.128642	-4.50007	6.79e-06	0.000148884
Cachd1	2955.64	0.55027	0.122372	4.4967	6.9e-06	0.000151087
Ssr3	32200.9	0.340086	0.075713	4.49177	7.06e-06	0.000154309
Tes	15698.6	0.360666	0.0802963	4.4917	7.07e-06	0.000154309
Sting1	2732.33	-0.528171	0.11761	-4.49086	7.09e-06	0.000154732
Fam13c	3893.42	-0.505242	0.112614	-4.48651	7.24e-06	0.000157735
Dbt	1145.98	0.763841	0.170335	4.48435	7.31e-06	0.000159151	up
Plekha4	544.873	-1.14075	0.254647	-4.47975	7.47e-06	0.000162429	down
Dis3	6779.67	0.402831	0.0899637	4.4777	7.54e-06	0.000163797
Gstz1	2179.06	-0.567012	0.12664	-4.47734	7.56e-06	0.000163882
Phf11b	86.5458	-2.54964	0.569534	-4.47671	7.58e-06	0.000164172	down
Frmpd1	2569.92	-0.560937	0.125344	-4.47519	7.63e-06	0.000165152
Ophn1	2129.09	-0.573767	0.128322	-4.47131	7.77e-06	0.000167975
Abracl	7478.07	0.431385	0.0965222	4.46928	7.85e-06	0.000169376
Copz2	5180.63	-0.513499	0.114952	-4.46708	7.93e-06	0.00017093
Socs6	3034.61	0.550093	0.123205	4.46486	8.01e-06	0.000172503
Gm3716	297.468	-1.33482	0.299044	-4.46364	8.06e-06	0.000173289	down
Il33	5786.28	-0.441276	0.0988711	-4.46315	8.08e-06	0.000173483
Pilra	43.5726	-3.95977	0.887957	-4.45942	8.22e-06	0.000176317	down
Rsl1d1	9596.58	0.400629	0.0898614	4.4583	8.26e-06	0.000177034
Xkr5	357.24	-1.21601	0.273373	-4.44816	8.66e-06	0.000185385	down
Coro2b	3208.17	-0.489943	0.110188	-4.44645	8.73e-06	0.000186648
Ezr	29189.5	0.369839	0.0832758	4.44114	8.95e-06	0.00019109
Hnrnpm	33558.2	0.331299	0.0746285	4.43931	9.02e-06	0.000192495
Wls	49266.5	-0.334382	0.0753951	-4.43506	9.2e-06	0.000196102
Lims2	2009.57	-0.624168	0.140753	-4.43449	9.23e-06	0.000196393	down
Popdc3	14700.1	-0.367218	0.0828957	-4.42988	9.43e-06	0.000200409
Ablim3	423.231	-1.29361	0.292218	-4.42688	9.56e-06	0.000202976	down
Pard6b	62.4427	3.18081	0.719417	4.42137	9.81e-06	0.000207988	up
Hells	6090.48	0.419413	0.0948997	4.41954	9.89e-06	0.000209508
Afmid	835.154	-0.86665	0.196264	-4.41574	1.01e-05	0.000212737	down
Sfpq	31395.4	0.352287	0.0797773	4.41587	1.01e-05	0.000212737
Stk11ip	3497.17	-0.474331	0.107454	-4.41427	1.01e-05	0.000213935
Akap1	4344.41	0.442398	0.100248	4.41302	1.02e-05	0.000214924
Samhd1	8727.97	-0.37739	0.0855321	-4.41227	1.02e-05	0.000215429
Szt2	10885.1	-0.448458	0.101681	-4.41044	1.03e-05	0.000217001
Adamts4	8281.15	-0.435844	0.0988443	-4.4094	1.04e-05	0.000217803
Gdnf	1380.73	0.664265	0.150784	4.40542	1.06e-05	0.000221583	up
Fbl	10411.9	0.478556	0.108741	4.40088	1.08e-05	0.000226014
Taf1d	4220.64	0.457965	0.104071	4.40053	1.08e-05	0.000226121
Ptgis	11927.2	-0.466082	0.105974	-4.39809	1.09e-05	0.000228417
Ing4	3686.4	-0.468624	0.106561	-4.39772	1.09e-05	0.000228545
Ppfia4	967.176	-0.770136	0.175308	-4.39304	1.12e-05	0.000233255	down
Laptm4a	62391	-0.380538	0.0866508	-4.39163	1.13e-05	0.000234232
Gpx1	8210.35	-0.386068	0.0879086	-4.3917	1.12e-05	0.000234232
Nacc1	18537.9	0.333169	0.0759361	4.38749	1.15e-05	0.000238468
Cct6a	33051.4	0.317867	0.0725009	4.38432	1.16e-05	0.000241693
Flnc	66506.1	-0.351692	0.080299	-4.37978	1.19e-05	0.000246501
Ust	2240.29	0.562387	0.128451	4.37821	1.2e-05	0.000247718
Tnnc2	4085.24	-0.603734	0.137887	-4.37846	1.2e-05	0.000247718	down
Ech1	7582.22	-0.455644	0.104126	-4.37589	1.21e-05	0.000250092
Macroh2a2	2984.11	0.535219	0.122338	4.37492	1.21e-05	0.00025092
Arhgef10	9995.74	-0.400497	0.0915701	-4.37366	1.22e-05	0.000252087
Prkag3	493.702	-1.0233	0.234042	-4.37231	1.23e-05	0.000253363	down
Socs5	8275.68	0.406329	0.0929465	4.37165	1.23e-05	0.000253854
Mmp23	294.938	-1.5136	0.346366	-4.36994	1.24e-05	0.000255558	down
Tnni1	6808.94	-0.470528	0.107688	-4.36935	1.25e-05	0.000255598
H3f3a	37181.3	-0.350996	0.0803348	-4.36917	1.25e-05	0.000255598
Dysf	3825.51	-0.456501	0.104479	-4.36931	1.25e-05	0.000255598
Hnrnpa0	32141.2	0.493587	0.112981	4.36877	1.25e-05	0.00025578
Psme2	7608.01	-0.394644	0.0903826	-4.36637	1.26e-05	0.000258319
Paip2b	3111.53	0.50805	0.116364	4.36606	1.27e-05	0.000258398
Arhgef10l	16912.3	-0.363574	0.0832941	-4.36495	1.27e-05	0.00025942
Ptges3	12594.3	0.365498	0.0837527	4.36401	1.28e-05	0.000260243
Nme1	11700.3	0.408491	0.0937036	4.35939	1.3e-05	0.000265504
Peli2	3783.14	-0.459741	0.105471	-4.35893	1.31e-05	0.000265776
Adcy9	3118.58	-0.493985	0.113362	-4.3576	1.31e-05	0.000267088
Slc41a2	4815.52	0.445405	0.102236	4.35665	1.32e-05	0.000267956
Rps2-ps10	83186.8	0.452694	0.104094	4.34889	1.37e-05	0.000277314
Gm20559	850.693	-0.991228	0.22798	-4.34787	1.37e-05	0.000278295	down
Pclaf	5099.78	0.418557	0.0963507	4.34409	1.4e-05	0.000282809
Mgst3	5033.38	-0.437226	0.100664	-4.34344	1.4e-05	0.000283337
Gm4737	7609.43	0.443742	0.102246	4.33993	1.43e-05	0.000287588
Ctso	1906.76	-0.62301	0.143592	-4.33877	1.43e-05	0.000288795	down
Tpm1	55707.4	0.329527	0.0759932	4.33627	1.45e-05	0.000291772
Klhl7	2763.78	0.527058	0.121561	4.33576	1.45e-05	0.00029213
Srsf9	8611.54	0.500328	0.115413	4.33509	1.46e-05	0.000292696
Osbpl5	10149	-0.359952	0.0831174	-4.33065	1.49e-05	0.000298337
Foxred2	2075.55	-0.55722	0.128682	-4.33021	1.49e-05	0.000298605
Tars	18153	0.342086	0.0790814	4.32574	1.52e-05	0.000304387
Gm5855	611.771	0.94343	0.218277	4.32217	1.55e-05	0.000309024	up
Stac3	1781.54	-0.589152	0.136367	-4.32034	1.56e-05	0.000311251	down
Hus1	1718.07	0.598492	0.138643	4.31677	1.58e-05	0.000315638	up
Adamts1	2464.04	0.51835	0.120073	4.31695	1.58e-05	0.000315638
Greb1	120.941	2.00419	0.464338	4.31624	1.59e-05	0.000316058	up
Cfl1	95468.7	-0.368795	0.0854624	-4.31529	1.59e-05	0.000317075
Adipor1	16054.4	-0.378047	0.0877838	-4.30657	1.66e-05	0.000329473
Mphosph6	1048.18	0.844194	0.196234	4.30197	1.69e-05	0.000336019	up
Gnb4	5529.73	0.410285	0.0953977	4.30078	1.7e-05	0.000337458
Ddias	972.972	0.796133	0.185125	4.30052	1.7e-05	0.000337489	up
Eml3	2645.62	-0.523932	0.121894	-4.29827	1.72e-05	0.000340576
Gpr137b	9618.53	0.385219	0.089698	4.29462	1.75e-05	0.000345394
Psme1	8033.7	-0.384181	0.089459	-4.29449	1.75e-05	0.000345394
Oplah	2694.38	-0.532434	0.123982	-4.29443	1.75e-05	0.000345394
Nfs1	5096.43	-0.414165	0.0965495	-4.28966	1.79e-05	0.000352518
Bicral	2860.05	-0.497013	0.115881	-4.289	1.79e-05	0.000353193
Ablim1	12387.7	-0.351487	0.0819618	-4.28842	1.8e-05	0.00035373
Serpine2	5065.57	-0.441789	0.103059	-4.28678	1.81e-05	0.000355901
Lrp11	2255.88	0.555931	0.129691	4.28658	1.81e-05	0.000355901
Vamp3	9200.09	-0.391815	0.0914607	-4.28397	1.84e-05	0.000359722
Ssx2ip	3330.79	-0.492057	0.114875	-4.2834	1.84e-05	0.000360269
Fosl2	12982.8	0.359644	0.083978	4.2826	1.85e-05	0.000361169
Rsph3a	3278.21	-0.49613	0.11587	-4.28178	1.85e-05	0.000362117
Pi15	2949.76	-0.591472	0.138176	-4.28058	1.86e-05	0.000363527	down
Pdlim4	16487.5	-0.378978	0.0885372	-4.28044	1.87e-05	0.000363527
Paxx	980.451	-0.735766	0.171941	-4.27918	1.88e-05	0.0003652	down
Oas1b	96.3568	-2.31917	0.542182	-4.27747	1.89e-05	0.000367628	down
Scamp3	5860.11	-0.579254	0.135432	-4.27707	1.89e-05	0.000367898
Crlf1	5622.43	0.424263	0.0993046	4.27234	1.93e-05	0.000375398
Ssr1	16208.6	0.334451	0.0782983	4.2715	1.94e-05	0.000376416
Depdc5	5081.51	-0.413144	0.0967286	-4.27117	1.94e-05	0.000376583
Psmb10	3114.47	-0.542418	0.127026	-4.27012	1.95e-05	0.00037795
Abcb1b	2698.24	0.501979	0.117599	4.26854	1.97e-05	0.000380228
Synpo	10716.2	-0.384255	0.0900684	-4.26626	1.99e-05	0.000383744
Rcc1	5440.85	0.526879	0.123566	4.26394	2.01e-05	0.00038733
Zfp280b	2638.66	0.531265	0.124621	4.26304	2.02e-05	0.0003884
Hba-a1	353.895	1.42225	0.333637	4.26286	2.02e-05	0.0003884	up
Errfi1	15505.5	0.345756	0.0811531	4.26054	2.04e-05	0.000392032
Tspan9	10567	-0.383355	0.0899911	-4.25993	2.04e-05	0.000392703
Ebna1bp2	7850.18	0.418221	0.0981939	4.25914	2.05e-05	0.000393678
Gsdme	1625.77	-0.594734	0.139755	-4.25554	2.09e-05	0.000399224	down
C1ra	4480.41	-0.475441	0.11172	-4.25564	2.08e-05	0.000399224
Hes1	2739.55	0.497058	0.116816	4.25506	2.09e-05	0.00039925
Anapc13	2054.51	-0.658585	0.154772	-4.25518	2.09e-05	0.00039925	down
Atp6v1f	3767.62	-0.470956	0.110835	-4.24918	2.15e-05	0.000409023
Mical2	16515.4	-0.397935	0.0936477	-4.24928	2.14e-05	0.000409023
B9d1	1293.78	-0.676074	0.159217	-4.24623	2.17e-05	0.000414006	down
Kctd11	2891.94	0.542003	0.127703	4.24424	2.19e-05	0.000417261
Btbd11	3102.39	0.490394	0.115598	4.24224	2.21e-05	0.000420568
Cyp4f13	810.463	-0.921429	0.217286	-4.24063	2.23e-05	0.000423142	down
Postn	6667.33	-0.409453	0.0965837	-4.23935	2.24e-05	0.000425123
Tbc1d1	9386.43	0.362068	0.0855279	4.23333	2.3e-05	0.000435768
Ypel3	3392.62	-0.493848	0.116652	-4.23353	2.3e-05	0.000435768
Mtf2	3113.22	0.470649	0.111466	4.22234	2.42e-05	0.000457098
Has2	2039.69	0.597937	0.141673	4.22053	2.44e-05	0.000460316	up
Armc9	1833.05	-0.584717	0.138656	-4.21704	2.48e-05	0.000467015	down
Sfi1	2741.56	-0.493517	0.117114	-4.21398	2.51e-05	0.0004729
Hs2st1	15078	0.330295	0.0783963	4.21315	2.52e-05	0.000474167
Angptl2	32640.4	-0.311073	0.0738419	-4.21268	2.52e-05	0.000474648
Mybl2	3185.08	0.469005	0.111339	4.21241	2.53e-05	0.000474733
Tmem50a	13041	-0.34651	0.0822934	-4.21067	2.55e-05	0.000477914
Man1a	1305.06	0.679447	0.161454	4.20831	2.57e-05	0.000482439	up
Aldh7a1	3526.24	-0.491058	0.11675	-4.20607	2.6e-05	0.000486736
Atf4	16553.3	0.359121	0.0854051	4.20491	2.61e-05	0.000488756
Mgp	25715.7	-0.320262	0.0761718	-4.20447	2.62e-05	0.000489198
Pgam1	45681.6	0.297899	0.0708755	4.20313	2.63e-05	0.00049161
Fbxo5	2954.2	0.47562	0.113188	4.20205	2.65e-05	0.000493452
Mcm3	15190.5	0.362685	0.0863371	4.2008	2.66e-05	0.000495589
Atp6v1e1	9562.9	-0.355135	0.0845437	-4.20061	2.66e-05	0.000495589
Eomes	19.9449	7.84135	1.86774	4.19832	2.69e-05	0.000500124	up
Igf2	1438.92	-0.726097	0.172964	-4.19796	2.69e-05	0.000500408	down
Mapk3	19422.8	-0.326834	0.0778715	-4.19709	2.7e-05	0.00050182
Src	10045.9	0.362342	0.0863873	4.1944	2.74e-05	0.00050731
Tkfc	2472.49	-0.505321	0.12058	-4.19075	2.78e-05	0.000515009
Psma1	11900.8	0.352116	0.0841133	4.1862	2.84e-05	0.000524899
Csad	2344.32	-0.572069	0.136679	-4.18551	2.85e-05	0.000525462
Pkp4	7943.73	0.389093	0.0929622	4.1855	2.85e-05	0.000525462
Alpk3	421.317	-1.05334	0.251735	-4.18433	2.86e-05	0.000527645	down
Riox1	1950.5	0.841353	0.20149	4.17567	2.97e-05	0.000547583	up
Man2b2	4166.52	-0.427902	0.102487	-4.17519	2.98e-05	0.000548174
Ccdc136	2992.76	-0.481905	0.115436	-4.17464	2.98e-05	0.000548963
Ranbp1	17886.2	0.420321	0.100702	4.17391	2.99e-05	0.000550172
Fibin	315.972	-1.24475	0.298271	-4.1732	3e-05	0.000551321	down
Lyar	3674.01	0.447107	0.107187	4.17129	3.03e-05	0.000555423
Xpnpep2	242.473	-1.52546	0.365776	-4.17049	3.04e-05	0.000556819	down
Pprc1	5478.3	0.413257	0.0991064	4.16983	3.05e-05	0.000557864
Nav3	2854.7	0.52878	0.126826	4.16933	3.05e-05	0.000558527
Tyk2	6878.14	-0.376022	0.0902043	-4.16856	3.07e-05	0.000559858
Dmbx1	542.757	1.07993	0.259141	4.16734	3.08e-05	0.000562295	up
Igsf9	518.631	1.10041	0.264082	4.16694	3.09e-05	0.000562737	up
Daam1	11453.5	-0.374707	0.0899378	-4.1663	3.1e-05	0.00056376
Ttc28	5315.44	-0.487724	0.117076	-4.16589	3.1e-05	0.000564204
Asap1	25827.8	-0.333316	0.080115	-4.16048	3.18e-05	0.000577171
Tcirg1	14171	-0.335239	0.0805904	-4.15978	3.19e-05	0.000578353
Mapk6	16495.4	0.340989	0.0819975	4.15853	3.2e-05	0.000580951
U2af2	21701.3	0.350611	0.0843254	4.15784	3.21e-05	0.000582137
Polr1b	2494.59	0.507644	0.122176	4.15503	3.25e-05	0.000588761
Top1mt	1994.97	0.579169	0.139426	4.15395	3.27e-05	0.000590955
Plxna2	6431.67	-0.47606	0.114767	-4.14807	3.35e-05	0.000605733
Pdp1	2808.75	-0.503024	0.12133	-4.14593	3.38e-05	0.000610835
Ulk4	636.005	-0.902979	0.217815	-4.14562	3.39e-05	0.000611052	down
Hrc	862.758	-0.832089	0.200734	-4.14523	3.39e-05	0.000611473	down
Lrrc8b	2976.58	0.512374	0.123831	4.1377	3.51e-05	0.000631281
Ftsj3	9724.86	0.381783	0.0923539	4.13391	3.57e-05	0.000641139
Cd63-ps	5810.07	-0.458881	0.111053	-4.13208	3.59e-05	0.000645643
Lama2	15019.4	-0.394336	0.0954735	-4.13032	3.62e-05	0.000649978
Derpc	5401.6	0.569755	0.138023	4.12798	3.66e-05	0.000655971
Cd44	66159.2	-0.310608	0.0754048	-4.11921	3.8e-05	0.000680782
Mast4	8257.55	0.450005	0.109326	4.11619	3.85e-05	0.000688812
Wdr77	6096.86	0.4242	0.103061	4.11599	3.86e-05	0.000688812
Ppan	3743.54	0.484011	0.117597	4.11583	3.86e-05	0.000688812
Lmnb1	11484.8	0.3719	0.0904512	4.11161	3.93e-05	0.00070021
Hnrnpd	19194	0.333386	0.0810888	4.11137	3.93e-05	0.00070021
Mef2a	12118.3	-0.412495	0.100327	-4.11149	3.93e-05	0.00070021
Tanc2	14440.3	-0.479975	0.116784	-4.10994	3.96e-05	0.00070386
Trap1	12834.9	-0.342183	0.0834169	-4.10208	4.09e-05	0.000727503
Hspa13	6356.46	0.429651	0.1048	4.09973	4.14e-05	0.000734212
Ndufa3	1705.54	-0.611301	0.149116	-4.09949	4.14e-05	0.000734267	down
Fbxl19	3876.56	0.517961	0.126385	4.09829	4.16e-05	0.000737374
Enpep	175.07	-1.63777	0.399743	-4.09706	4.18e-05	0.000740605	down
Itgb4	351.429	-1.14393	0.279248	-4.09646	4.2e-05	0.000741794	down
Echdc3	330.305	-1.21083	0.295607	-4.09608	4.2e-05	0.000742305	down
Lgals8	8450.58	-0.362692	0.0885921	-4.09395	4.24e-05	0.000748417
Coq9	5231.9	-0.40071	0.0978988	-4.0931	4.26e-05	0.000750438
Ahcy	8059.95	0.462618	0.113052	4.09207	4.28e-05	0.000753085
Slc7a1	5473.31	0.412003	0.100701	4.09137	4.29e-05	0.000754607
Hyou1	20151.3	0.312952	0.076506	4.09056	4.3e-05	0.00075654
Kcnk12	110.181	2.1354	0.522064	4.0903	4.31e-05	0.000756647	up
Slc19a2	2113.02	0.534859	0.130794	4.08932	4.33e-05	0.000759134
Laptm4b	6859.06	-0.369205	0.0903368	-4.08698	4.37e-05	0.000766078
Irs1	11692.7	-0.373693	0.0915129	-4.0835	4.44e-05	0.000776924
Snhg5	3356.9	0.502577	0.123236	4.07816	4.54e-05	0.000794196
Klhl30	9515.36	-0.35138	0.0861859	-4.077	4.56e-05	0.000796663
Syt13	13588.9	0.373604	0.0916327	4.07719	4.56e-05	0.000796663
Gsr	6661.04	0.382528	0.0938356	4.07658	4.57e-05	0.000796827
Rrp9	3529.44	0.5162	0.126628	4.07651	4.57e-05	0.000796827
Fam98a	4636.08	0.415247	0.10193	4.07386	4.62e-05	0.000805185
Camk2a	407.729	-1.04809	0.257365	-4.07239	4.65e-05	0.000808284	down
Sync	4788.92	-0.448736	0.110192	-4.0723	4.66e-05	0.000808284
Actg2	7976.53	0.457011	0.11222	4.07247	4.65e-05	0.000808284
Rpl6	102779	0.303448	0.0745663	4.06951	4.71e-05	0.000817247
Fbln1	7572.16	0.394807	0.0970537	4.06792	4.74e-05	0.000822064
Mtfr1l	11206.9	-0.354416	0.0871371	-4.06734	4.76e-05	0.000823323
Rfx5	2019.13	-0.551461	0.135611	-4.06649	4.77e-05	0.00082556
Cyp51	7650.07	0.365396	0.0898864	4.06508	4.8e-05	0.000829768
Srpk3	390.096	-1.12666	0.277229	-4.06399	4.82e-05	0.000832867	down
Fam171a1	6886.28	0.372958	0.0917944	4.06297	4.85e-05	0.000835745
F11r	3632.57	-0.43783	0.107768	-4.06269	4.85e-05	0.000835944
Abcc5	15132.2	-0.341742	0.0841463	-4.06128	4.88e-05	0.000840237
Tuba4a	6885.91	0.418317	0.103072	4.05849	4.94e-05	0.000849545
A230070E04Rik	352.142	1.36869	0.337289	4.05791	4.95e-05	0.000850865	up
Lpgat1	11762.1	0.339698	0.0838409	4.0517	5.08e-05	0.000872113
Ccdc117	2106.47	0.522064	0.128844	4.05192	5.08e-05	0.000872113
Arnt2	805.531	0.764354	0.188673	4.05122	5.1e-05	0.0008731	up
Sox9	7074.46	0.393343	0.0971312	4.0496	5.13e-05	0.000878331
Slc43a3	4142.21	-0.429261	0.106035	-4.0483	5.16e-05	0.000882381
Fzd3	1396.39	0.663374	0.163879	4.04796	5.17e-05	0.000882485	up
Trim55	3579.17	-0.494466	0.122156	-4.04784	5.17e-05	0.000882485
Gpx4	37155.7	-0.335018	0.0828187	-4.04519	5.23e-05	0.000891678
Tmem38a	2841.99	-0.478939	0.118527	-4.04074	5.33e-05	0.000907927
Eif5	23986.7	0.320857	0.0794908	4.03641	5.43e-05	0.000924008
C1ql4	17.7924	7.67666	1.9026	4.03483	5.46e-05	0.000928989	up
Vps13d	13667.7	-0.414459	0.102723	-4.03471	5.47e-05	0.000928989
Tdrkh	1465.44	0.590026	0.146496	4.02758	5.64e-05	0.000956721	up
Ikbke	2049.62	-0.523554	0.130029	-4.02644	5.66e-05	0.000960485
Ndufaf3	1002.26	-0.698448	0.173557	-4.02431	5.71e-05	0.000968309	down
Nup107	10244.7	0.33576	0.0835184	4.02019	5.82e-05	0.000984471
Mthfd2	4523.07	0.468016	0.116472	4.01826	5.86e-05	0.00099167
Eaf1	6380.7	0.381998	0.0950739	4.01791	5.87e-05	0.000992225
Hspa9	58384.2	0.282994	0.0705086	4.01361	5.98e-05	0.00100955
Cttnbp2nl	8609.92	0.389962	0.0972027	4.01184	6.02e-05	0.00101525
Mrfap1	22052.8	0.363554	0.0906181	4.01194	6.02e-05	0.00101525
Myh6	367.556	-1.15237	0.287425	-4.00929	6.09e-05	0.00102537	down
Micu1	16633.7	-0.316196	0.078921	-4.00649	6.16e-05	0.00103662
Stk39	3255.22	0.459821	0.114793	4.00564	6.18e-05	0.00103939
Acad10	1188.92	-0.671443	0.167692	-4.00402	6.23e-05	0.00104558	down
Ecrg4	17.9288	-7.53013	1.88081	-4.00367	6.24e-05	0.0010462	down
Fn1	1.06802e+06	0.330111	0.0824832	4.00216	6.28e-05	0.00105098
Tbc1d16	1422.8	0.634955	0.158653	4.00216	6.28e-05	0.00105098	up
Itpripl1	1023.75	0.79497	0.198806	3.99871	6.37e-05	0.00106541	up
Eif3j1	5794.36	0.415879	0.104032	3.99762	6.4e-05	0.00106935
Nr3c1	7668.92	-0.395423	0.0989527	-3.99608	6.44e-05	0.00107536
Sf1	21985.5	0.325465	0.0815005	3.9934	6.51e-05	0.00108658
Cmpk2	184.44	-1.75486	0.439469	-3.99314	6.52e-05	0.00108681	down
Dusp6	7433.2	0.356868	0.0893953	3.99202	6.55e-05	0.00109095
Prmt5	8850.11	0.379024	0.0949582	3.99148	6.57e-05	0.00109243
Igsf9b	176.946	1.66253	0.417034	3.98657	6.7e-05	0.00111426	up
Ppt1	9396.54	-0.338772	0.0849996	-3.98557	6.73e-05	0.00111794
Sil1	3688.89	-0.437304	0.109742	-3.98483	6.75e-05	0.00112044
Akt3	8186.13	-0.382063	0.0959232	-3.98301	6.8e-05	0.00112565
Ptprd	5099.29	-0.534805	0.134271	-3.98302	6.8e-05	0.00112565
Sgcb	10655.9	-0.333954	0.0838344	-3.9835	6.79e-05	0.00112565
Samd9l	1833.6	-0.599838	0.150605	-3.98287	6.81e-05	0.00112565	down
Insig1	4467.46	0.423767	0.106461	3.98048	6.88e-05	0.00113598
Fkbp4	23108.5	0.37034	0.0930938	3.97813	6.95e-05	0.00114623
Idi1	2871.14	0.489976	0.12323	3.97612	7.01e-05	0.00115495
Mapk8ip3	11339.7	-0.345815	0.0870124	-3.97433	7.06e-05	0.00116262
Etfa	12010.2	-0.333695	0.0840224	-3.9715	7.14e-05	0.00117544
AY036118	3138.75	0.621982	0.156649	3.97055	7.17e-05	0.00117824	up
Sltm	7808.82	0.356156	0.0897005	3.9705	7.17e-05	0.00117824
Prrx1	19867.3	-0.367222	0.0925052	-3.96974	7.2e-05	0.00118095
Mfn1	6439.62	0.363982	0.0917659	3.96642	7.3e-05	0.00119646
Tor1aip2	11937.5	-0.335069	0.0844939	-3.96561	7.32e-05	0.0011984
Mpdz	13059.6	0.332886	0.0839393	3.9658	7.32e-05	0.0011984
Nr1d1	4468.93	-0.41684	0.105139	-3.96468	7.35e-05	0.00120201
Dctn3	6529.48	-0.375982	0.0948896	-3.96231	7.42e-05	0.00121292
Wnk1	38547.4	-0.406715	0.102659	-3.96179	7.44e-05	0.00121446
Csrp2	8592.96	0.400857	0.101212	3.96059	7.48e-05	0.00121952
Aox1	2256.06	-0.541492	0.136733	-3.96022	7.49e-05	0.00122031
Etfrf1	1165.16	-0.646101	0.163174	-3.95959	7.51e-05	0.00122243	down
Nudt5	2963.28	-0.476534	0.120357	-3.95935	7.52e-05	0.00122259
Bcl6	2192.4	-0.497083	0.125556	-3.95905	7.52e-05	0.001223
Eef1e1	2985.46	0.504766	0.127508	3.95868	7.54e-05	0.00122381
Slc39a14	8536.57	0.346178	0.0874825	3.95712	7.59e-05	0.00123076
Tnik	1264.66	-0.675983	0.170836	-3.95691	7.59e-05	0.00123076	down
Lman1	13469.4	0.313814	0.0793222	3.95619	7.62e-05	0.00123335
Prune2	30509	-0.459921	0.116269	-3.95566	7.63e-05	0.00123501
Capn3	1355.46	-0.622525	0.1574	-3.95506	7.65e-05	0.00123702	down
Fez2	4024.82	0.471025	0.119119	3.95425	7.68e-05	0.0012401
Scarb2	15089.9	-0.315517	0.0798529	-3.95123	7.78e-05	0.00125478
Mustn1	3207.47	-0.502841	0.127273	-3.95087	7.79e-05	0.00125553
Ctsw	105.612	2.1262	0.538442	3.9488	7.85e-05	0.00126532	up
4833415N18Rik	230.075	-1.34427	0.340547	-3.94739	7.9e-05	0.00127168	down
Pgam2	350.455	-1.13036	0.286463	-3.94592	7.95e-05	0.00127839	down
Ift80	4377.95	-0.435255	0.11035	-3.94431	8e-05	0.00128588
Eif3b	35943.3	0.321967	0.0817059	3.94056	8.13e-05	0.00130386
St3gal2	11435.7	0.338257	0.0858397	3.94056	8.13e-05	0.00130386
Pnpla6	5599.57	-0.394659	0.100172	-3.93982	8.15e-05	0.00130678
Itgb1	111305	0.29447	0.0747734	3.93816	8.21e-05	0.00131467
Pi16	165.06	-1.55471	0.394864	-3.93734	8.24e-05	0.00131801	down
Zfp606	962.614	0.686697	0.174443	3.93651	8.27e-05	0.00132142	up
Basp1	19250.8	0.428067	0.10887	3.93192	8.43e-05	0.00134575
Specc1	16840	0.308192	0.0784149	3.93027	8.48e-05	0.00135381
Maff	4191.24	0.465711	0.118524	3.92926	8.52e-05	0.00135719
Pdgfrb	21991.6	-0.310523	0.079028	-3.92928	8.52e-05	0.00135719
Twist2	2504.54	0.535134	0.136306	3.92596	8.64e-05	0.0013735
Nkap	1856.39	-0.525579	0.133871	-3.92601	8.64e-05	0.0013735
St3gal5	9730.54	-0.328912	0.0837853	-3.92565	8.65e-05	0.00137412
Myo1g	42.9641	-3.95594	1.00871	-3.92179	8.79e-05	0.00139406	down
Cfap52	17.1512	-7.46637	1.904	-3.92141	8.8e-05	0.00139406	down
Enc1	10554.4	-0.330764	0.0843543	-3.92113	8.81e-05	0.00139406
Arhgdig	482.767	1.10651	0.282148	3.92172	8.79e-05	0.00139406	up
Mcpt4	17.0578	-7.45805	1.90192	-3.92133	8.81e-05	0.00139406	down
Tmc6	6125.95	-0.383241	0.0977521	-3.92054	8.84e-05	0.00139509
Pon3	3353.59	-0.467349	0.119204	-3.92058	8.83e-05	0.00139509
Serpinb9	4122.97	-0.426392	0.10878	-3.91978	8.86e-05	0.00139828
Atat1	1618.08	-0.551451	0.140734	-3.91838	8.91e-05	0.00140442
Phc2	15254.9	0.330252	0.0842842	3.91831	8.92e-05	0.00140442
Il18	612.779	-0.837353	0.213828	-3.91601	9e-05	0.00141665	down
Hsd17b14	94.5981	-2.33132	0.595368	-3.91577	9.01e-05	0.00141685	down
Fbxw9	4506.96	-0.431004	0.110119	-3.91398	9.08e-05	0.00142617
Casp12	4245.9	-0.449079	0.114751	-3.9135	9.1e-05	0.0014278
Kdm2a	12462.2	0.388343	0.0992722	3.9119	9.16e-05	0.00143607
Tmbim4	6949.93	-0.352711	0.0901838	-3.91103	9.19e-05	0.00143979
Rorc	69.3293	-2.60447	0.665994	-3.91065	9.2e-05	0.00143979	down
Tomm40	7880.23	0.381986	0.0976743	3.91082	9.2e-05	0.00143979
Mfsd2a	709.567	0.847895	0.216899	3.90917	9.26e-05	0.00144625	up
Tusc2	1168.71	-0.710644	0.18179	-3.90916	9.26e-05	0.00144625	down
Tmem175	2473.76	-0.504945	0.129212	-3.90788	9.31e-05	0.00145265
Il2rg	2600.23	-0.468211	0.119882	-3.9056	9.4e-05	0.0014652
Esf1	3763.17	0.410491	0.10511	3.90535	9.41e-05	0.00146547
Dvl3	7502.83	-0.3711	0.095042	-3.90459	9.44e-05	0.00146774
Mcf2l	2275.68	0.48904	0.125248	3.90456	9.44e-05	0.00146774
Rnf128	1659.11	0.599246	0.153486	3.90423	9.45e-05	0.00146849	up
Gcnt2	2786.65	0.457579	0.117232	3.9032	9.49e-05	0.00147272
Trip13	2132.99	0.520846	0.133443	3.90313	9.5e-05	0.00147272
Chmp2a	6391.04	-0.404187	0.103594	-3.90164	9.55e-05	0.00148055
Lamb3	2961.94	-0.458987	0.117657	-3.90104	9.58e-05	0.00148295
Slc16a1	13697.8	0.336546	0.0863211	3.89877	9.67e-05	0.00149571
Micos13	4255.3	-0.395136	0.101357	-3.89847	9.68e-05	0.0014963
Dlgap2	180.918	-1.53209	0.393277	-3.89571	9.79e-05	0.00151215	down
Gsap	3377.99	-0.471606	0.121068	-3.89537	9.8e-05	0.00151298
Ssbp2	7116.57	-0.4056	0.104134	-3.89497	9.82e-05	0.00151419
Cxcl12	6723.73	-0.376943	0.0967854	-3.89463	9.83e-05	0.00151507
Vps54	4113.94	0.442666	0.113807	3.88963	0.000100396	0.00154399
Xpa	1883.19	-0.52035	0.133775	-3.88974	0.000100351	0.00154399
Nup50	7707.96	0.363441	0.0934727	3.8882	0.000100991	0.00155183
Ipo5	41496.7	0.295462	0.076023	3.88649	0.000101705	0.00156149
Tnrc6b	7661.16	-0.525906	0.135338	-3.88586	0.000101967	0.0015642
Dync2li1	2168.64	-0.547159	0.140847	-3.88478	0.000102424	0.00156989
Cap2	431.151	-1.02654	0.264319	-3.88371	0.000102873	0.00157547	down
Arsk	1095.9	-0.722139	0.186019	-3.88208	0.000103567	0.00158477	down
Bri3bp	3330	0.446068	0.114919	3.88158	0.000103779	0.00158669
Eef1g	33237.9	0.328765	0.0847941	3.87721	0.00010566	0.0016141
H2-Q7	16.585	-7.4175	1.91357	-3.87626	0.000106076	0.0016191	down
Kifap3	12324.2	-0.318433	0.0821828	-3.8747	0.000106757	0.00162813
Lipa	7171.31	-0.366568	0.0946153	-3.8743	0.000106931	0.00162943
Tnfsf9	938.497	0.682974	0.176487	3.86982	0.000108915	0.00165703	up
Hjv	1273.6	-0.65199	0.168482	-3.8698	0.000108923	0.00165703	down
Rangap1	22066.9	0.360085	0.0930884	3.86821	0.000109636	0.00166649
Lima1	37658	-0.277879	0.0718661	-3.86662	0.000110356	0.00167537
Bax	16585.4	0.474692	0.12277	3.86651	0.000110404	0.00167537
Abl2	7830.53	0.367795	0.0951332	3.8661	0.000110588	0.00167678
Mettl21a	2948.12	-0.439306	0.113643	-3.86566	0.000110787	0.00167841
Mak16	4217.59	0.395191	0.10224	3.86533	0.00011094	0.00167934
Gclc	5669.29	0.364272	0.0942533	3.86483	0.000111168	0.0016814
Gpnmb	2388.2	-0.501862	0.129875	-3.86418	0.000111464	0.00168448
Arhgap18	3082.36	-0.437366	0.113268	-3.86132	0.000112775	0.00170289
Fmr1	11672.9	0.38271	0.0991306	3.86067	0.000113079	0.00170606
Nid1	94117.8	0.325925	0.084484	3.85783	0.0001144	0.00172286
Pink1	6652.26	-0.401513	0.104082	-3.85767	0.000114475	0.00172286
Emilin1	915.796	-0.749427	0.194251	-3.85803	0.000114304	0.00172286	down
Cbx2	1839.65	0.58501	0.151688	3.85666	0.000114946	0.00172853	up
Fhod3	2249.33	0.49657	0.128809	3.85508	0.000115691	0.00173831
Gm4617	11024.7	0.415389	0.107778	3.85414	0.000116139	0.00174361
Septin6	2547.47	0.461508	0.119767	3.85339	0.000116493	0.00174749
Hdgf	32909.3	0.338672	0.0878983	3.853	0.00011668	0.00174886
Txndc11	3564.03	0.41506	0.107748	3.85213	0.000117093	0.00175219
Pisd-ps3	10095.8	-0.319724	0.0829967	-3.85224	0.00011704	0.00175219
Gxylt2	3189.04	-0.435173	0.113032	-3.85001	0.000118112	0.00176598
Nt5e	1072.52	0.667608	0.17349	3.84811	0.00011903	0.00177826	up
Ank3	6704.39	-0.408379	0.106138	-3.84762	0.000119272	0.00178042
Unc5b	19725.7	0.342272	0.0890037	3.84559	0.000120263	0.00179229
Cep63	2217.6	-0.497236	0.129298	-3.84568	0.00012022	0.00179229
Cyb5r3	69100.3	-0.307741	0.0800569	-3.84402	0.000121034	0.00180104
Smox	2371.39	0.502979	0.130848	3.844	0.000121047	0.00180104
Ifi211	2017.22	-0.538476	0.140102	-3.84346	0.000121309	0.00180201
Ndufa12	2729.64	0.576769	0.150059	3.84361	0.00012124	0.00180201
Ccdc80	24389.3	-0.297401	0.0773934	-3.84272	0.000121676	0.001806
Speg	10508.9	-0.345041	0.0898361	-3.84078	0.000122642	0.00181745
Lrrc75b	801.008	0.745925	0.194212	3.84078	0.000122646	0.00181745	up
Adam9	25619.6	-0.291797	0.0760136	-3.83875	0.000123661	0.001831
Slc35f5	4816.58	-0.383163	0.0998261	-3.83831	0.000123886	0.00183286
Pou6f1	2074.47	0.526926	0.137324	3.83709	0.000124503	0.00184049
Kxd1	2579.07	-0.494746	0.128956	-3.83654	0.000124779	0.0018416
Zswim4	8462.89	0.408681	0.106522	3.83659	0.000124755	0.0018416
Lamp1	90464.7	-0.288151	0.0751408	-3.83481	0.000125661	0.00185312
Flywch1	6575.01	0.381439	0.099518	3.83286	0.00012666	0.00186545
Cmtr1	15477	-0.298851	0.0779723	-3.83278	0.000126701	0.00186545
Syt11	1209.93	-0.649943	0.169629	-3.83157	0.00012733	0.00187321	down
Axl	57603.5	0.323372	0.0844326	3.82994	0.000128177	0.00188415
Tor1aip1	7438.26	-0.384546	0.100518	-3.82564	0.000130435	0.00191581
Plcb4	4601.95	-0.415368	0.108589	-3.82513	0.000130701	0.00191817
Ubr1	9273.52	-0.3544	0.0926728	-3.8242	0.000131196	0.0019239
Ext1	46022.5	-0.275429	0.0720302	-3.8238	0.000131412	0.00192444
Rbl2	8802.87	-0.374314	0.0978922	-3.82374	0.000131443	0.00192444
Arntl	2716.25	0.466356	0.121977	3.82331	0.000131673	0.00192626
Rph3al	26.862	4.79701	1.2552	3.8217	0.000132537	0.00193735	up
H1f2	1275.41	-0.589339	0.154244	-3.82082	0.00013301	0.00194271	down
Qpct	541.905	-0.852051	0.223202	-3.81739	0.000134871	0.00196832	down
Tob2	4547.6	0.39604	0.103759	3.8169	0.000135137	0.00197063
Srl	4196.14	-0.394845	0.103459	-3.81644	0.000135392	0.00197278
Arrdc4	134.691	1.89052	0.495946	3.81194	0.000137879	0.00200742	up
Cavin4	3804.36	-0.398353	0.104526	-3.81106	0.000138374	0.00201301
Rrp12	5280.78	0.372201	0.0976792	3.81044	0.000138717	0.00201642
Gm4070	3085.29	-0.479988	0.125992	-3.80966	0.000139158	0.00202122
Clca3a1	93.2463	-2.10557	0.552842	-3.80863	0.000139736	0.00202801	down
Sp100	534.034	-0.900672	0.236531	-3.80784	0.000140184	0.00203289	down
Abca4	361.944	-1.03395	0.27157	-3.8073	0.000140495	0.00203579	down
Ybx1	72050.7	0.325229	0.085449	3.80612	0.000141164	0.00204386
Kif1a	1249.63	0.617969	0.162444	3.80419	0.00014227	0.00205825	up
Tcp11l2	2011.53	-0.525295	0.138139	-3.80266	0.000143151	0.00206772
Naxe	7220.73	-0.413	0.108604	-3.80282	0.00014306	0.00206772
Atg10	809.2	-0.762916	0.200756	-3.80021	0.000144574	0.00208664	down
Stk24	11727.4	0.313454	0.082488	3.79999	0.0001447	0.0020868
Stx4a	8780.64	-0.348451	0.0917127	-3.79937	0.000145063	0.00209039
Lama5	73080	-0.337915	0.0889632	-3.79837	0.000145652	0.00209722
Cdc14b	3323.76	0.454211	0.119603	3.79766	0.000146067	0.00210155
Casp7	1518.97	-0.589029	0.155127	-3.79708	0.00014641	0.00210482	down
Add1	29278.5	-0.298129	0.0785324	-3.79625	0.0001469	0.00211022
Bms1	8937.85	0.328598	0.0865682	3.79582	0.000147154	0.0021122
Tpm4	97143.1	0.266119	0.0701187	3.79526	0.000147486	0.00211531
Ptp4a3	8606.43	0.405822	0.106989	3.79313	0.00014876	0.00213192
Vgll2	1783.06	-0.575062	0.151697	-3.79086	0.000150127	0.00214647
Gm34620	1025.05	-0.976271	0.257508	-3.79122	0.000149908	0.00214647	down
Zc3h18	9966.61	0.39483	0.104148	3.79105	0.000150014	0.00214647
Pbx1	10973.5	-0.351364	0.0927491	-3.78833	0.000151663	0.00216504
Vars	25406.9	0.323749	0.0854582	3.78839	0.000151626	0.00216504
Pdia6	52540	0.299964	0.0791852	3.78812	0.000151789	0.00216515
Mif	37131	0.30348	0.0801557	3.78613	0.000153013	0.00217942
Cdc34	8317.99	0.372743	0.0984503	3.7861	0.000153027	0.00217942
Thyn1	1366.17	0.587903	0.155305	3.78547	0.00015342	0.00218332	up
Vps35l	12177.8	-0.30688	0.0810818	-3.78482	0.000153817	0.00218726
Bbs2	3211.07	-0.488589	0.129356	-3.77709	0.000158672	0.00225455
Ift46	5467	-0.382432	0.101363	-3.77289	0.000161367	0.00229106
Ddx46	12250.6	0.328624	0.0871063	3.77268	0.000161505	0.00229125
Fgf5	177.239	1.55852	0.413149	3.7723	0.00016175	0.00229294	up
Crybg3	2613.11	0.525144	0.139256	3.77106	0.000162557	0.0023026
Wdr4	3710.05	0.4506	0.119524	3.76996	0.000163271	0.00231093
Cxcl5	21314.8	-0.370434	0.0982824	-3.76908	0.000163851	0.00231734
Hnrnpu	63667.1	0.270026	0.0716888	3.76664	0.000165459	0.00233821
Heatr1	8148.26	0.339692	0.0901889	3.76645	0.000165582	0.00233821
Ugcg	36416.4	-0.302668	0.080414	-3.76387	0.000167306	0.00236073
Efhd1	3780.99	-0.432531	0.114941	-3.76306	0.000167845	0.00236651
Taf4b	623.382	0.807899	0.214856	3.76018	0.00016979	0.00239209	up
Cdhr1	432.059	-0.930367	0.247477	-3.75941	0.000170314	0.00239727	down
Smad7	2121.11	0.53628	0.142656	3.75926	0.00017042	0.00239727
Atp6v0d1	8071.08	-0.329799	0.0877389	-3.75887	0.000170679	0.00239908
A330074K22Rik	653.064	-0.845097	0.224858	-3.75836	0.000171034	0.00240222	down
Cox6b1	10377	-0.318275	0.0847037	-3.75751	0.000171616	0.00240854
Trpc4ap	16873.5	0.289777	0.0771647	3.7553	0.000173131	0.00242795
Plekhg5	12414	-0.310195	0.0826286	-3.75409	0.000173971	0.00243786
H4c2	54.4016	3.14636	0.838467	3.75252	0.000175069	0.00245137	up
Unc5a	17.7154	7.67006	2.04544	3.74984	0.000176946	0.00247575	up
Dnase1l1	2252.64	-0.502059	0.133901	-3.74946	0.000177212	0.00247759
Tnk2	7087.3	0.353368	0.0942667	3.7486	0.000177824	0.00248424
Serpinf1	31636	-0.303418	0.080969	-3.74733	0.000178727	0.00249495
Ccl9	481.122	-1.02014	0.27237	-3.74542	0.000180092	0.00251209	down
Arl2	5210.72	-0.417712	0.111649	-3.74129	0.000183076	0.00255177
Smco3	62.2966	-2.48002	0.66314	-3.73981	0.000184161	0.0025641	down
Htra1	12461.1	0.334915	0.0895566	3.7397	0.000184241	0.0025641
Ppp1r14c	3460.15	-0.41587	0.111216	-3.73929	0.00018454	0.00256632
Rap1gap2	2273.03	-0.460262	0.123095	-3.73906	0.000184706	0.00256667
Ulk2	9074.11	-0.362987	0.097113	-3.73778	0.000185654	0.00257778
Cdkn1b	5631.27	-0.374307	0.100146	-3.7376	0.000185787	0.00257778
Nfkbia	10718.7	-0.373173	0.0998614	-3.73691	0.000186298	0.0025829
Gabarap	30943	-0.302294	0.080956	-3.73405	0.000188422	0.00261038
Myoz2	205.272	-1.54922	0.414944	-3.73357	0.000188783	0.0026134	down
Styx	1556.57	-0.68047	0.182464	-3.72934	0.000191982	0.00265367	down
Cyrib	7378.62	0.360648	0.0967011	3.72951	0.00019185	0.00265367
Eef2kmt	2446.71	-0.450358	0.120772	-3.72901	0.000192236	0.00265519
Tsr1	9277.34	0.378457	0.101531	3.72752	0.000193377	0.00266892
Coro6	2873.28	-0.463293	0.124302	-3.72716	0.000193648	0.00267065
Tenm3	8873.68	0.370283	0.0993884	3.72562	0.000194839	0.00268303
Prkx	4367.45	0.442914	0.118881	3.72569	0.000194781	0.00268303
Ddx18	6808.94	0.348719	0.0936223	3.72475	0.000195511	0.00269027
Per1	3719.57	-0.394771	0.10601	-3.72392	0.000196155	0.00269709
Pfdn5	14490.7	-0.329413	0.0884674	-3.72356	0.000196437	0.00269894
Furin	17370.5	0.313024	0.0840752	3.72314	0.000196758	0.00270133
Sox4	20741.6	0.313463	0.0842176	3.72206	0.000197604	0.0027109
Eif5a	78094.4	0.306588	0.0823876	3.72129	0.000198209	0.00271717
Smpdl3b	1296.93	0.609529	0.163842	3.72023	0.000199043	0.00272656	up
Kcnf1	1048.4	0.640931	0.172341	3.71897	0.000200036	0.00273812	up
Cbln1	441.15	0.911272	0.245103	3.71792	0.00020087	0.00274747	up
Frem1	107.738	-2.21826	0.596855	-3.71657	0.000201942	0.00276008	down
Cfl2	16053.5	-0.330058	0.0888234	-3.71589	0.000202491	0.00276552
C1galt1	1866.69	0.529885	0.142679	3.71383	0.000204147	0.00278606
Syngap1	1906.97	-0.499906	0.134615	-3.71361	0.000204326	0.00278641
Cenpe	11382.9	0.36854	0.0992797	3.71214	0.000205511	0.00280049
Egr3	1867	0.521257	0.140448	3.7114	0.000206115	0.00280455
Sytl2	12814.5	-0.316231	0.0852023	-3.71153	0.000206006	0.00280455
Gpt	946.94	-0.724858	0.195429	-3.70906	0.000208033	0.00282854	down
Cars	8302.83	0.343072	0.09251	3.70849	0.000208502	0.00283281
Psmd14	13247.6	0.304908	0.082241	3.70749	0.000209326	0.0028419
Gyg	4485.74	-0.396306	0.106916	-3.70671	0.000209967	0.00284848
Adamts2	5014.44	-0.360125	0.0971729	-3.70602	0.000210539	0.00285412
Pnpla7	1956.05	-0.489117	0.13201	-3.70517	0.000211252	0.00286167
Srsf7	12669.3	0.301274	0.0813325	3.70422	0.000212042	0.00287025
Cyp2c23	15.2909	-7.29988	1.97231	-3.70118	0.000214595	0.00290267	down
Rgs16	774.528	0.736229	0.199124	3.69734	0.000217873	0.00294482	up
Gldc	183.195	-1.45956	0.39479	-3.69705	0.000218119	0.00294597	down
Nudcd1	5118.98	0.362609	0.0980905	3.69668	0.000218436	0.00294808
Stk25	11160.7	-0.313429	0.0847976	-3.69621	0.000218846	0.00295144
Rerg	523.636	-0.859416	0.232659	-3.69388	0.00022086	0.0029764	down
Pdgfa	6961.07	0.37342	0.10118	3.69064	0.000223695	0.00301239
Cdk2ap1	11346.4	0.372117	0.100863	3.68934	0.000224836	0.00302554
Lmod2	373.649	-1.02286	0.27729	-3.68878	0.000225334	0.00303001	down
Anp32e	14628.8	0.299032	0.0810906	3.68763	0.000226355	0.0030415
Rcn2	9042.59	0.345424	0.09371	3.6861	0.00022772	0.0030576
Fgd3	7055.13	0.34161	0.0926847	3.68573	0.000228052	0.00305981
Tbrg4	5458.48	0.359025	0.0974212	3.68528	0.000228447	0.00306286
Zswim8	19339.6	-0.296645	0.0805122	-3.68447	0.000229179	0.00307042
Trim28	39060	0.274103	0.0744118	3.6836	0.000229961	0.00307866
Irf6	281.32	-1.23751	0.335977	-3.68332	0.000230216	0.00307981	down
Vps28	6690.69	-0.345658	0.0938511	-3.68304	0.000230467	0.00308092
Gm51797	254.338	-1.49227	0.405503	-3.68005	0.000233188	0.00311275	down
Id1	4885.09	0.449482	0.122137	3.68014	0.000233103	0.00311275
Alpk1	1733.8	-0.527038	0.143249	-3.67917	0.00023399	0.00311901
Col15a1	14.6317	-7.23692	1.96705	-3.67907	0.000234084	0.00311901	down
Fam126a	5334.34	0.406503	0.110494	3.67898	0.000234169	0.00311901
Dnm3os	2665.28	0.533332	0.145041	3.6771	0.000235897	0.00313975
Slc25a45	841.553	-0.712768	0.193879	-3.67635	0.000236594	0.00314457	down
Ccdc24	351.684	1.07765	0.293132	3.67634	0.000236603	0.00314457	up
Slc14a1	283.448	1.17927	0.321035	3.67335	0.000239389	0.00317929	up
Trpm4	4043.65	-0.424134	0.115476	-3.67294	0.000239779	0.00318215
Mrgpre	934.508	-0.654906	0.178367	-3.67167	0.00024097	0.00319565	down
Ost4	6328.52	-0.364897	0.0994342	-3.66974	0.000242802	0.0032176
Mfsd12	3498.35	-0.445198	0.121471	-3.66504	0.000247298	0.00327482
Clca2	189.775	-1.56555	0.427187	-3.66478	0.000247548	0.00327575	down
Csnk2a3	1714.53	0.567337	0.15487	3.66331	0.000248974	0.0032875
B3gnt5	375.715	1.08044	0.294923	3.66348	0.00024881	0.0032875	up
Rassf1	7274.04	0.366423	0.100024	3.66336	0.00024893	0.0032875
Sec14l1	16842.8	-0.284403	0.0776402	-3.66309	0.000249194	0.00328803
Stard10	2692.82	-0.613667	0.167584	-3.66184	0.000250409	0.00330168	down
Fzd7	6472.53	0.356461	0.097377	3.66063	0.0002516	0.00330372
Syne1	9895.72	-0.417739	0.114121	-3.66049	0.000251736	0.00330372
Rpf2	3216.4	0.433979	0.118528	3.6614	0.000250842	0.00330372
Acot11	423.412	-0.985044	0.269109	-3.66039	0.000251828	0.00330372	down
Ftl1	192398	0.307695	0.0840411	3.66125	0.000250992	0.00330372
Cdhr5	14.7933	-7.25221	1.98122	-3.66047	0.000251751	0.00330372	down
Ciapin1	8225.81	0.359737	0.0982674	3.6608	0.00025143	0.00330372
Khk	1347.05	-0.582298	0.159342	-3.65439	0.000257791	0.00337954	down
Kif21b	3146.55	-0.443692	0.121489	-3.65212	0.000260081	0.00340553
Plin3	14085	-0.295857	0.0810111	-3.65206	0.000260146	0.00340553
Nub1	11056.5	-0.307243	0.0841421	-3.65148	0.000260733	0.00341077
Rhoh	14.3766	-7.21162	1.97601	-3.64958	0.000262671	0.00343367	down
Itprip	5393.21	0.345994	0.0948102	3.64934	0.000262916	0.00343442
Nes	106341	0.289698	0.0793997	3.6486	0.000263678	0.00344192
Dhrs1	7604.96	-0.343598	0.0941874	-3.64803	0.000264263	0.00344709
Slf2	8823.74	-0.414981	0.113803	-3.64647	0.000265863	0.0034655
Sema3a	4457.32	0.391967	0.107587	3.64326	0.000269206	0.00350658
Hsd17b7	2127.72	0.486945	0.133783	3.6398	0.000272848	0.00354896
Lipe	615.904	-0.837492	0.23009	-3.63984	0.000272807	0.00354896	down
Mthfd1	11366	0.298254	0.0819469	3.6396	0.000273063	0.00354923
Ints14	2867.03	-0.423817	0.116458	-3.63922	0.000273469	0.00355199
Mtch1	35398.8	-0.339187	0.093231	-3.63813	0.000274622	0.00356444
Afap1l2	4554.7	-0.384618	0.105795	-3.6355	0.00027744	0.00359508
Haus6	3171.19	0.439487	0.120892	3.63538	0.000277572	0.00359508
Tbc1d9	2171.15	0.501203	0.13786	3.63558	0.000277357	0.00359508
Gm15387	6437.03	0.335481	0.0923034	3.63455	0.000278465	0.00360409
Dcaf8	15191.2	-0.297582	0.0818969	-3.63362	0.000279474	0.00361218
Sirt2	7451.95	-0.356294	0.098055	-3.63361	0.000279485	0.00361218
Stmn1	17229	0.344015	0.0946819	3.63338	0.000279737	0.00361289
Apol6	126.855	-1.68832	0.464763	-3.63265	0.000280525	0.00362051	down
Wdsub1	2196.43	-0.455479	0.125421	-3.6316	0.000281671	0.00363275
Aif1l	6866.32	0.367435	0.101197	3.63089	0.000282449	0.00363773
Gvin1	2688.64	-0.471232	0.129785	-3.63088	0.000282456	0.00363773
Rab5b	12095.2	-0.29682	0.081824	-3.62755	0.000286125	0.00367982
Psmd5	6597.51	0.346459	0.0955057	3.62763	0.000286037	0.00367982
Cd200	3300.86	0.422242	0.116433	3.62649	0.000287296	0.00369228
Carnmt1	1767.58	0.518772	0.143073	3.62593	0.000287926	0.00369778
Kpna2	19584.1	0.278728	0.0768776	3.62561	0.000288286	0.0036998
Suv39h1	4511.61	0.368669	0.101728	3.62408	0.000289992	0.0037191
Slc41a3	977.992	-0.620891	0.17138	-3.6229	0.000291321	0.00373352	down
Crcp	2551.24	0.429738	0.118676	3.6211	0.000293358	0.003757
Borcs8	1722.85	-0.504336	0.139297	-3.62057	0.00029396	0.00376118
Foxp3	43.8759	-3.03231	0.837551	-3.62045	0.000294096	0.00376118	down
Rgs19	2443.58	0.464273	0.128276	3.61933	0.000295371	0.00377485
Foxj2	3757.17	-0.390514	0.107924	-3.6184	0.000296427	0.00378571
Nol10	4596.89	0.362165	0.100164	3.61573	0.000299505	0.00382234
Tuba1a	137975	0.253221	0.070045	3.61511	0.000300217	0.00382876
Gbp9	268.893	-1.23686	0.342221	-3.61421	0.00030126	0.00383938	down
Actn1	65410.9	0.257751	0.0713237	3.61381	0.000301727	0.00384267
Pip4k2c	8230.79	-0.317999	0.0880122	-3.61313	0.000302526	0.00385016
Gm13415	347.873	-1.01323	0.280857	-3.60766	0.000308973	0.00392948	down
Rcl1	2823.88	0.416822	0.115576	3.60647	0.000310396	0.00394209
E2f8	4892.23	0.365504	0.101344	3.60657	0.000310272	0.00394209
Pnmal2	2912.8	-0.413917	0.114799	-3.60557	0.00031147	0.00395299
Dhrs13	997.268	0.698213	0.193687	3.60485	0.000312335	0.00396122	up
Cd24a	403.267	0.925709	0.256831	3.60435	0.000312937	0.00396611	up
Cd63	152278	-0.312368	0.0866817	-3.60362	0.000313811	0.00397443
Mib2	5922.25	-0.360836	0.10019	-3.60153	0.000316349	0.00400381
Pdgfd	2620.39	-0.532373	0.147854	-3.60066	0.000317411	0.00401447
Slc16a13	1684.39	0.587833	0.163291	3.59991	0.000318331	0.00402068	up
Col16a1	5983.52	-0.387202	0.107559	-3.5999	0.000318341	0.00402068
Prag1	636.384	0.796416	0.221403	3.59713	0.000321753	0.00406097	up
Slc6a2	34.9183	-3.93864	1.095	-3.59694	0.000321988	0.00406113	down
Rps2-ps13	25608.6	0.375646	0.104451	3.59637	0.000322686	0.00406714
Acsl5	11648.1	0.299383	0.0832626	3.59565	0.000323581	0.00407561
H2-Ke6	1510.83	-0.609021	0.169448	-3.59414	0.000325471	0.00409659	down
Vps41	13229.3	-0.307108	0.0854852	-3.59253	0.000327477	0.00411901
Rtn4	65415.4	0.300629	0.0836933	3.59203	0.000328116	0.00412421
Nus1	8620.15	0.308874	0.0859944	3.59179	0.000328417	0.00412516
Ptger4	2598.71	0.422643	0.117677	3.59155	0.000328717	0.0041261
Fblim1	6883.55	0.349032	0.0971888	3.59128	0.000329063	0.00412761
Atf6	11224.4	-0.312703	0.0870938	-3.59041	0.000330155	0.00413563
Mars1	14908.5	0.298485	0.0831337	3.59042	0.000330148	0.00413563
Spcs2	7191.42	0.334223	0.0930945	3.59015	0.00033049	0.004137
H2bc4	501.142	-0.872999	0.243252	-3.58887	0.000332116	0.00415452	down
Siglec15	525.646	0.812076	0.226324	3.58812	0.000333077	0.00416369	up
Psenen	4276.1	-0.388777	0.108383	-3.58708	0.000334404	0.00417742
Nucks1	11092.8	0.338604	0.0944709	3.58422	0.000338091	0.00422061
Gjc1	3437.4	0.400349	0.111759	3.58225	0.000340649	0.00424963
Slc9a2	916.81	0.684301	0.19114	3.58011	0.000343445	0.0042816	up
Rbbp9	2001.39	-0.497457	0.138957	-3.57993	0.000343692	0.00428176
Vgll4	5705.88	-0.374079	0.104537	-3.57845	0.000345632	0.004303
Pacs2	33535.5	-0.274454	0.0767256	-3.57708	0.000347456	0.00432277
Sh3gl1	12880.3	-0.310323	0.0868121	-3.57465	0.000350698	0.00435918
Ins2	117.728	-1.66643	0.466197	-3.57453	0.000350859	0.00435918	down
Zfp52	1791.37	0.555023	0.155288	3.57415	0.000351368	0.00436254
0610010F05Rik	3848.74	0.393246	0.110069	3.57274	0.000353267	0.00438314
Ttc21a	13.7856	-7.15061	2.0019	-3.57191	0.000354393	0.00439413	down
Rpp30	2448.38	0.477565	0.133719	3.57141	0.000355058	0.0043994
Chaf1a	6674.98	0.328628	0.0920459	3.57027	0.00035662	0.00441016
Prkg2	12096.6	0.341752	0.0957222	3.57024	0.000356649	0.00441016
Fundc2	6699.16	-0.3358	0.0940509	-3.57041	0.000356422	0.00441016
Firre	2977.86	-0.412477	0.115565	-3.56923	0.000358028	0.00442422
Tdg	1978.15	0.500778	0.14033	3.56859	0.000358912	0.00443215
Vwa8	8245.6	-0.31912	0.0894317	-3.5683	0.0003593	0.00443395
Clca4b	100.933	-1.81204	0.508009	-3.56695	0.000361158	0.00445146	down
Pgd	24787.2	0.275325	0.0771884	3.56692	0.000361206	0.00445146
Clic5	157.629	-1.45435	0.40778	-3.56651	0.000361764	0.00445534	down
Egfr	4078.67	-0.381534	0.107011	-3.56536	0.000363364	0.00446903
Gar1	2940.38	0.505705	0.141838	3.56538	0.000363334	0.00446903
Cltb	5742.94	-0.345711	0.0969912	-3.56435	0.000364753	0.00448311
Pde10a	2520.93	-0.506629	0.142179	-3.56332	0.000366194	0.00449482
Fkbp9	24020.2	0.277097	0.0777637	3.56332	0.000366197	0.00449482
Dusp4	9289.72	0.351309	0.0986091	3.56264	0.000367143	0.00450341
Rn18s-rs5	181148	0.290601	0.0815863	3.56189	0.000368191	0.00451324
Gpd1l	3794.44	-0.371923	0.104429	-3.56148	0.000368769	0.00451729
Hspd1-ps3	437.147	0.89642	0.251732	3.56101	0.000369425	0.0045223	up
Fech	9659.19	-0.313233	0.0879871	-3.55998	0.000370878	0.00453706
Acaa2	11885.4	-0.301411	0.0846777	-3.5595	0.000371556	0.00454232
Ing5	1559.14	0.517449	0.145391	3.55902	0.000372238	0.00454558
Slc39a13	7504.5	-0.334535	0.0939977	-3.55896	0.00037232	0.00454558
Mycl	3423.05	-0.463511	0.13032	-3.5567	0.000375536	0.00458179
Arhgef2	42866.5	-0.25455	0.0715828	-3.55603	0.000376508	0.00459058
Pmpca	14841.8	-0.290112	0.0815902	-3.55572	0.000376946	0.00459286
Sox12	557.603	0.787094	0.22139	3.55524	0.000377629	0.00459813	up
Golt1b	4347.22	0.364012	0.102399	3.55485	0.000378194	0.00460194
Pabpn1	9525.04	0.317546	0.0893462	3.55411	0.000379264	0.00461067
Gap43	4090.05	0.417643	0.117513	3.554	0.000379415	0.00461067
Prmt6	1751.66	0.526981	0.148436	3.55023	0.000384892	0.00467102
Map1s	4679.93	0.45031	0.126835	3.55036	0.000384704	0.00467102
Pelp1	5601.59	0.351985	0.0992982	3.54473	0.000393018	0.00476648
Sema3f	762.821	-0.718175	0.202654	-3.54385	0.000394333	0.00477926	down
Bckdk	5098.01	-0.346313	0.0977559	-3.54263	0.000396154	0.00479816
Rlim	6370.83	0.369513	0.104324	3.54197	0.000397154	0.00480709
Ankrd13b	8861.75	0.304506	0.0859971	3.54088	0.000398794	0.00482056
Dyrk1b	2772.49	-0.411255	0.116141	-3.541	0.000398619	0.00482056
Il13ra2	677.022	0.922637	0.260909	3.53625	0.000405857	0.0049027	up
Morn2	508.15	-0.825855	0.233621	-3.53502	0.000407752	0.00492234	down
Slc44a4	99.6317	-1.84603	0.522324	-3.53427	0.000408896	0.0049329	down
Tubb5	113354	0.255609	0.0723412	3.53338	0.00041028	0.00494634
Plpp2	8893.25	0.372635	0.10548	3.53275	0.000411256	0.00495484
Rmnd1	2601.75	-0.498814	0.141241	-3.53166	0.000412953	0.00497201
AI506816	489.988	0.822476	0.232924	3.53109	0.000413845	0.00497948	up
Slc1a4	4051.14	0.377605	0.106951	3.53062	0.000414582	0.00498507
Ubl5	8836.4	-0.343944	0.0974519	-3.52937	0.000416552	0.00500546
Mchr1	107.65	-1.76536	0.500373	-3.5281	0.000418557	0.00502296	down
Med12	12219	-0.325706	0.0923167	-3.52813	0.000418501	0.00502296
Amacr	3318.59	-0.410881	0.116486	-3.5273	0.000419815	0.00503475
Lsm11	1491.55	0.619413	0.175619	3.52703	0.000420246	0.00503662	up
Btg3	2896.49	0.416054	0.117989	3.52621	0.00042156	0.00504906
Cmpk1	7556.61	-0.330396	0.0937181	-3.52543	0.000422799	0.0050606
Mark1	12.6802	7.18826	2.03911	3.5252	0.000423161	0.00506162	up
Yipf3	8579.05	-0.349693	0.0992596	-3.52301	0.000426672	0.00510028
Itgb5	35893.2	0.25505	0.0724	3.52279	0.000427033	0.00510126
Ctrb1	168.869	-1.57399	0.446888	-3.52211	0.000428119	0.00511089	down
Nolc1	9455.83	0.328821	0.0933811	3.52128	0.000429472	0.0051237
Nfatc4	1138.29	0.575484	0.163509	3.51959	0.000432208	0.00515299
Cd151	27797	-0.25932	0.0737015	-3.51852	0.000433963	0.00517055
Fgfr1	47099.3	0.272453	0.0774387	3.51831	0.000434304	0.00517124
Tmigd1	13.2133	-7.08983	2.0159	-3.51695	0.000436536	0.00519443	down
Mturn	2188.29	-0.491713	0.139869	-3.51552	0.000438893	0.00521909
Fbxo6	4685.81	-0.346183	0.0984803	-3.51525	0.000439336	0.00522096
Scrn3	1613.39	-0.539365	0.153531	-3.51308	0.000442947	0.00526047
Rasa2	1783.61	0.513022	0.146083	3.51185	0.000444994	0.00528134
Zfyve1	5960.03	-0.33428	0.0951921	-3.51163	0.00044536	0.00528227
Fbxo30	4402.8	0.374581	0.106723	3.50985	0.000448355	0.00530747
Eif2s1	11678.4	0.291759	0.0831186	3.51016	0.000447843	0.00530747
Gm41240	13.3376	-7.10285	2.02364	-3.50994	0.000448208	0.00530747	down
Dynlt1c	5876.87	-0.424583	0.121004	-3.50882	0.000450096	0.00532463
Eva1b	1681.08	-0.622662	0.177493	-3.5081	0.000451324	0.0053357	down
Hsph1	13690.3	0.286408	0.0816559	3.50749	0.00045235	0.00534094
Gm4366	8007.02	0.36678	0.104569	3.50754	0.000452277	0.00534094
Nhp2	6835.77	0.410077	0.116922	3.50726	0.000452746	0.00534218
Rnf170	1770.57	-0.472729	0.134837	-3.50593	0.000455021	0.00536555
Fgl2	209.324	1.27604	0.364064	3.50499	0.00045662	0.00538094	up
Dbi	6355.27	-0.359094	0.10249	-3.50368	0.000458868	0.00540396
Hdac2	16649.1	0.270055	0.0770851	3.50333	0.000459477	0.00540765
Rps28	21288	-0.327594	0.0936631	-3.49758	0.000469504	0.00551856
Map1lc3b	12970.6	-0.291617	0.0833766	-3.49759	0.000469487	0.00551856
Pbxip1	18622.9	-0.298909	0.0855269	-3.49491	0.000474217	0.00557038
Pde2a	1470.91	-0.530103	0.151696	-3.49451	0.00047493	0.00557517
Aldh18a1	7007.33	0.315161	0.0902387	3.49253	0.000478472	0.00561315
Klf10	3190.59	0.387975	0.111113	3.49171	0.00047993	0.00562518
Pgm2l1	758.146	0.68833	0.197138	3.49161	0.000480112	0.00562518	up
Slc31a2	1308.67	-0.568832	0.163017	-3.4894	0.000484107	0.00566836
Natd1	2713.21	-0.408746	0.117169	-3.48852	0.000485694	0.0056833
Pdpr	3920.39	-0.401208	0.115021	-3.48813	0.000486419	0.00568815
Fyn	15738.9	-0.275155	0.078928	-3.48615	0.000490028	0.0057267
Vsir	2337.67	-0.437689	0.125559	-3.48593	0.000490429	0.00572773
Eif4e	11140.5	0.292569	0.0839343	3.48569	0.000490872	0.00572924
Gm46764	356.528	-0.95092	0.272824	-3.48547	0.000491282	0.00573038	down
Tmem230	2706.99	-0.404529	0.116091	-3.48459	0.000492887	0.00574294
Rad23b	30933.5	0.254212	0.0729544	3.48454	0.000492987	0.00574294
Hectd3	6775.98	-0.320709	0.0920516	-3.48401	0.000493957	0.00575057
Unc93b1	1436.6	-0.56776	0.163081	-3.48145	0.000498711	0.00580224
Cdv3	14250.3	0.273926	0.0786972	3.48076	0.000499995	0.00581348
Kti12	1676.66	0.551509	0.158548	3.47849	0.000504244	0.00585916
D430020J02Rik	519.241	-0.793479	0.228152	-3.47784	0.000505463	0.00586959	down
Ly6i	12.9334	-7.05911	2.03022	-3.47702	0.000507013	0.00588386	down
Tnnc1	8068.11	-0.377177	0.108489	-3.47665	0.000507727	0.00588718
Lrsam1	3306.18	-0.449545	0.129308	-3.47653	0.000507943	0.00588718
Ube2g1	4974.5	0.34123	0.0981867	3.47532	0.000510242	0.00591009
Cd68	200.924	-1.28878	0.37107	-3.47314	0.0005144	0.00595447	down
Mrpl24	6051.48	-0.329071	0.0947624	-3.47259	0.000515454	0.00596291
Cdh1	79.2623	1.9989	0.575778	3.47165	0.000517279	0.00597646	up
Snx33	3142.18	-0.396656	0.114252	-3.47178	0.000517024	0.00597646
Cacybp	8355.43	0.301744	0.0869309	3.47108	0.000518371	0.00598531
Eif3a	64495.4	0.245989	0.0708839	3.47031	0.000519853	0.00599864
Tpbg	4638.89	0.379201	0.109293	3.46958	0.00052127	0.0060112
Rrm2	25875.3	0.26171	0.0754425	3.469	0.000522396	0.00602039
Amd2	960.049	0.598696	0.172627	3.46815	0.000524062	0.00603579	up
Gm4204	5575.2	0.407325	0.117461	3.46775	0.000524828	0.00604081
Phkb	8114.16	-0.357405	0.103093	-3.46683	0.000526639	0.00605784
Cox8a	8824.92	-0.326042	0.0940849	-3.4654	0.000529451	0.00608254
Kcnh7	45.2862	-2.68965	0.77614	-3.46541	0.000529414	0.00608254	down
Kcnh2	550.895	-0.76597	0.22106	-3.46499	0.000530257	0.00608797	down
Tmprss6	139.3	-1.54384	0.445831	-3.46283	0.000534521	0.00613308	down
Cenpx	1766.82	-0.510644	0.147474	-3.4626	0.000534986	0.00613458
Alox5	30002	-0.26316	0.0760146	-3.46197	0.000536237	0.00614507
Med30	6324.12	-0.331398	0.0957818	-3.45993	0.000540314	0.00618792
Tcerg1	8088.94	0.321416	0.0929035	3.45968	0.000540827	0.00618992
Gm12346	2307.68	0.4271	0.123476	3.45896	0.000542261	0.00620245
Gm10052	2358.37	0.429404	0.124169	3.45821	0.000543771	0.00621584
Apobec2	576.288	-0.758016	0.219213	-3.45791	0.000544391	0.00621904	down
Osbpl1a	4743.72	-0.348263	0.100724	-3.4576	0.000545011	0.00622223
Kptn	997.342	-0.595934	0.172463	-3.45543	0.000549416	0.00626531	down
Nrg1	1789.84	0.464823	0.134521	3.4554	0.000549469	0.00626531
Ankrd12	3657.68	-0.462659	0.13402	-3.45216	0.000556117	0.00633323
Dck	3581.8	0.383745	0.111158	3.45224	0.000555956	0.00633323
Dguok	2269.54	-0.455929	0.132124	-3.45076	0.000559015	0.00636227
Psma5	12745.2	0.306559	0.0888689	3.44956	0.000561499	0.00638657
Dnaic1	59.3815	-2.48002	0.719325	-3.44771	0.000565369	0.0064266	down
Rcor2	3117.51	0.400194	0.116182	3.44454	0.000572041	0.0064984
Psat1	15455.7	0.280909	0.0815721	3.44369	0.000573838	0.00651477
Hacl1	1116.36	-0.626374	0.181993	-3.44175	0.000577963	0.00655346	down
Antkmt	2400.51	-0.462456	0.134361	-3.44189	0.000577672	0.00655346
Ywhaq	26010.9	0.258031	0.0749903	3.44085	0.000579882	0.00657115
Cldn15	170.904	-1.33593	0.388494	-3.43873	0.00058445	0.00661883	down
Vamp2	2215.9	-0.442227	0.128667	-3.43699	0.000588209	0.00665727
Nup205	18337.8	0.268497	0.0781285	3.4366	0.000589062	0.00666281
Ilf2	9094.38	0.302468	0.0880415	3.43552	0.000591418	0.0066812
Calml4	284.514	-1.11968	0.325906	-3.43559	0.000591271	0.0066812	down
Kdm4b	6471.09	-0.311907	0.0908022	-3.43501	0.000592526	0.00668958
Ikbip	4175.41	-0.3598	0.104772	-3.43411	0.000594493	0.00670766
Yipf2	1681.92	-0.519168	0.151246	-3.43262	0.000597784	0.00674063
Spcs1	8824.52	-0.302652	0.0881896	-3.43183	0.000599519	0.00675604
Khdrbs1	15164.2	0.267073	0.0778362	3.43122	0.00060088	0.00676305
Ncapg	6436.15	0.340936	0.0993596	3.43133	0.000600625	0.00676305
Ppp1cb	19351.3	0.273045	0.0796273	3.42903	0.000605734	0.00681349
Zc3hc1	3662.11	0.36966	0.107845	3.42769	0.000608731	0.00684299
Hpf1	5130.46	0.343273	0.100231	3.42483	0.000615181	0.00691125
Flna	368778	0.263893	0.0770669	3.42421	0.000616587	0.0069228
Zfp146	3654.84	0.361867	0.105726	3.42267	0.000620082	0.00695777
Rpl26	879.703	0.681134	0.199032	3.42223	0.00062109	0.00696481	up
Tgm5	315.323	-1.05164	0.30749	-3.42008	0.000626016	0.00701575	down
Nit1	3046.8	-0.394192	0.115276	-3.41955	0.00062724	0.00702516
Pparg	1528.17	-0.500264	0.146327	-3.4188	0.000628975	0.00704028
Gm38561	900.81	-0.681623	0.199388	-3.41857	0.000629512	0.00704199	down
Bckdha	3521.77	-0.368917	0.10799	-3.41621	0.000634991	0.00709894
Pfdn4	1829.43	0.475447	0.13924	3.4146	0.000638765	0.00713677
Syngr1	542.207	0.85509	0.250463	3.41403	0.000640089	0.0071472	up
Tnfaip6	11.8303	7.08846	2.07664	3.41343	0.000641496	0.00715854	up
Ergic1	16221.8	-0.26589	0.0779001	-3.41322	0.000641998	0.00715978
Fkbp3	7900.81	0.359204	0.105311	3.41088	0.000647535	0.00721714
Bmp4	915.22	-0.684417	0.200758	-3.40916	0.000651634	0.00725635	down
Rpl12	79642.7	0.327533	0.0960768	3.40907	0.000651846	0.00725635
Tmbim1	11237	-0.281607	0.0826398	-3.40764	0.000655268	0.00729
Srsf1	22410.1	0.255687	0.0750845	3.40532	0.00066087	0.00734684
Itga9	12.0247	7.11229	2.08866	3.40519	0.000661179	0.00734684	up
Taf13	1845.56	0.458287	0.134592	3.405	0.000661652	0.00734763
Zbtb8os	1854.4	-0.482446	0.141702	-3.40464	0.00066251	0.00734824
Akt2	15309.5	-0.284042	0.0834253	-3.40475	0.000662253	0.00734824
Col7a1	542.079	0.845895	0.248524	3.40367	0.000664868	0.00736992	up
Decr2	1137.56	-0.636898	0.187163	-3.40291	0.000666723	0.00738602	down
Gcat	1532.97	0.502489	0.147676	3.40265	0.000667365	0.00738866
Dusp10	7119.72	-0.30479	0.0895874	-3.40215	0.000668581	0.00739077
Rrp15	2485.46	0.423214	0.124387	3.4024	0.000667964	0.00739077
Epb41l3	21338.4	0.26376	0.0775291	3.40207	0.000668768	0.00739077
Spock2	2513.42	0.541021	0.159085	3.40082	0.000671833	0.00742017
Ppp6r2	3859.55	-0.355925	0.104709	-3.39917	0.000675902	0.00746061
Dbh	106.713	-1.71084	0.503356	-3.39887	0.000676643	0.00746429	down
Pik3cd	319.27	1.03639	0.304938	3.3987	0.000677058	0.00746436	up
Gstm1	10143.5	-0.288785	0.0850781	-3.39436	0.000687895	0.00757927
Pter	1004.24	0.590251	0.173938	3.39345	0.000690185	0.00759993	up
Pimreg	5291.73	0.372127	0.109669	3.3932	0.000690822	0.00760236
Ace	951.343	-0.602887	0.177695	-3.39283	0.000691752	0.00760803	down
Tnfaip2	25016.8	-0.273326	0.080568	-3.3925	0.000692591	0.00761268
Gm3325	511.799	0.875436	0.258116	3.39163	0.00069477	0.00763204	up
Flnb	139904	0.312726	0.0922633	3.3895	0.000700212	0.00768384
Slc5a3	4838.65	0.487214	0.143744	3.38945	0.000700325	0.00768384
Nkrf	1128.61	0.562341	0.165977	3.38807	0.00070385	0.00771789
Rnf19b	12900.5	0.310686	0.091755	3.38604	0.000709093	0.00777073
Il12a	127.225	-1.51547	0.447635	-3.38551	0.000710455	0.00778099	down
Zfp385b	11.6467	7.06548	2.08796	3.38391	0.000714615	0.00782187	up
Bahd1	3462.72	0.385116	0.113834	3.38314	0.000716615	0.00783907
Arl5c	331.745	-1.07435	0.317617	-3.38252	0.000718243	0.00785219	down
Tnfrsf21	522.532	0.774202	0.228907	3.38216	0.000719177	0.00785771	up
Pkp1	11721.2	0.279305	0.0825976	3.38152	0.00072087	0.00786681
Raver1	8094.32	0.372867	0.110263	3.38162	0.000720609	0.00786681
Psma7	20595.3	0.276563	0.0818027	3.38085	0.00072261	0.0078811
Myom1	954.299	-0.627886	0.185866	-3.37817	0.000729698	0.00795103	down
Ereg	2537.51	0.508911	0.15065	3.3781	0.000729891	0.00795103
Nbr1	15736.8	-0.277344	0.0821076	-3.37781	0.000730664	0.00795472
Bves	13134.3	0.269889	0.0799443	3.37596	0.000735587	0.00800355
Selp	526.338	0.825755	0.244696	3.37462	0.00073917	0.00802822	up
Gm9616	3074.84	0.391648	0.116052	3.37477	0.000738776	0.00802822
Bgn	79197	-0.237313	0.0703191	-3.3748	0.000738696	0.00802822
Tmem205	734.71	-0.677142	0.200693	-3.37402	0.000740782	0.00804096	down
Rhod	3214.64	-0.410317	0.121637	-3.37328	0.000742774	0.00805779
Timp1	25817.8	0.273043	0.0809516	3.37292	0.00074376	0.00806372
Slc50a1	2797.19	-0.425395	0.12616	-3.37188	0.00074657	0.00808764
Igsf3	7025.81	0.338877	0.100504	3.37178	0.00074685	0.00808764
Rbm25	12364.4	0.304885	0.0905031	3.36878	0.000755004	0.0081711
Abce1	22928.3	0.284205	0.0844103	3.36695	0.000760046	0.00822081
Bub1	7315.99	0.332645	0.0989653	3.36123	0.000775967	0.00838806
Pex19	8407.85	-0.306323	0.0911703	-3.3599	0.000779716	0.00842275
TrnS1	7849.51	-0.465122	0.138439	-3.35976	0.000780098	0.00842275
Plekha6	1133.57	-0.635319	0.189127	-3.35921	0.000781647	0.00843204	down
Taf3	1675.63	0.50201	0.149461	3.35881	0.000782801	0.00843204
Tyro3	3650.99	0.369543	0.110015	3.35902	0.000782199	0.00843204
Hscb	1043.71	-0.563453	0.167749	-3.35891	0.000782519	0.00843204
Brd2	29342.1	0.248867	0.0741003	3.35851	0.000783643	0.00843615
Slfn5	162.161	-1.34508	0.400759	-3.35633	0.000789831	0.00849777	down
Mpp2	1501.6	-0.494613	0.1474	-3.35558	0.000791975	0.00851582
Abhd4	9967.23	-0.290276	0.0865197	-3.35502	0.000793581	0.00852808
Gm8116	957.99	0.602239	0.179575	3.35369	0.000797411	0.00856421	up
Slc25a33	627.245	0.773905	0.230852	3.35239	0.000801181	0.00859966	up
Cox7a2	7700.57	-0.394365	0.117708	-3.35038	0.000807015	0.0086572
Gars	23533.8	0.260199	0.0776881	3.34927	0.00081024	0.00868553
Idh3g	12006.5	-0.271625	0.0811026	-3.34915	0.000810605	0.00868553
Blzf1	1574.11	-0.473192	0.141367	-3.34727	0.000816126	0.00873957
Tmsb4x	81319.8	0.233425	0.0697486	3.34666	0.000817918	0.00875364
Necap2	5019.34	-0.378669	0.113176	-3.34583	0.000820366	0.0087747
Adamts10	2788.94	-0.387675	0.115957	-3.34326	0.000827997	0.00885116
Col14a1	888.442	-0.650182	0.1945	-3.34284	0.000829245	0.00885932	down
Cdk8	4464.58	0.338589	0.101322	3.34171	0.00083265	0.0088905
Urgcp	4367.59	0.347715	0.104072	3.34112	0.000834413	0.00889457
Brix1	6209.12	0.31408	0.0940098	3.34093	0.000834975	0.00889457
Plxna1	32302.2	0.32513	0.0973136	3.34106	0.000834604	0.00889457
Ift122	6956.79	-0.303913	0.0909576	-3.34126	0.000833999	0.00889457
Ehd3	2371.32	-0.407166	0.121907	-3.33997	0.000837861	0.00891494
Ier5l	3506.42	0.506845	0.151745	3.34011	0.00083744	0.00891494
Hmgn3	4744.97	0.366943	0.109919	3.33832	0.000842881	0.00896314
Fer	9046.45	-0.318574	0.0954847	-3.33639	0.000848739	0.00902019
Trnp1	410.68	0.901269	0.270147	3.33621	0.000849276	0.00902066	up
Cdca7	2274.36	0.410536	0.123065	3.33593	0.000850146	0.00902467
Neurl3	1239.06	-0.521201	0.156258	-3.33551	0.000851418	0.00903292
Nisch	54682.7	-0.24193	0.0725574	-3.33432	0.000855077	0.00906473
Ifitm2	12919.6	-0.320507	0.0961267	-3.33421	0.000855406	0.00906473
Optn	4274.01	-0.337088	0.101115	-3.3337	0.000856993	0.00907628
Chmp5	11775.7	-0.280012	0.0840035	-3.33334	0.000858115	0.00908292
Gm38481	973.791	0.575626	0.172742	3.3323	0.000861325	0.00911162
Ajuba	5152.66	0.358186	0.107496	3.33208	0.000861981	0.0091133
Unc5c	1204.18	-0.649894	0.195083	-3.33136	0.000864212	0.00913161	down
Igfbp7	29884.2	0.292204	0.0877818	3.32876	0.000872347	0.00921225
Gm34568	11.7576	-6.92161	2.08005	-3.32762	0.000875903	0.00924446	down
Lrrc75a	1355.73	-0.56159	0.168794	-3.32707	0.000877641	0.00925746
Brinp3	6503.94	-0.305592	0.0918602	-3.3267	0.0008788	0.00926436
Mgat4a	218.427	1.13947	0.342615	3.32581	0.000881616	0.00928869	up
Pax5	302.229	-1.02494	0.308208	-3.32549	0.000882631	0.00929403	down
Desi1	5090.76	0.330921	0.0995415	3.32446	0.000885905	0.00932315
Lrrc4c	546.8	0.746893	0.224695	3.32404	0.00088725	0.00933193	up
Tex30	1338.33	0.563217	0.169554	3.32176	0.000894513	0.00940292
Spindoc	3105.34	0.385383	0.116028	3.32147	0.000895458	0.00940745
Prpsap1	7164.24	0.313603	0.0944323	3.32093	0.000897194	0.00942028
Fam118a	4362.88	0.369997	0.111444	3.32002	0.000900124	0.00944562
Acacb	270.594	-1.03673	0.312429	-3.31831	0.000905646	0.00949813	down
Pfas	4817.96	0.359694	0.108413	3.31783	0.00090721	0.00950907
Arhgap9	85.98	1.8222	0.549339	3.31707	0.00090966	0.0095293	up
Lyrm2	1288.56	-0.514026	0.155037	-3.3155	0.000914791	0.00957757
Sesn2	1720.77	0.485081	0.146323	3.31514	0.000915962	0.00958435
Acaa1a	7470.18	-0.351233	0.105964	-3.31465	0.000917574	0.00959573
Enpp5	1301.59	-0.529491	0.159762	-3.31426	0.000918863	0.00960372
Spdl1	2607.64	0.396327	0.119598	3.31382	0.000920307	0.00961332
Sh2d1b1	63.2412	2.19712	0.663128	3.31326	0.000922142	0.00962316	up
Otog	306.283	-0.971381	0.293184	-3.31321	0.000922301	0.00962316	down
Vps13b	8970.26	-0.388809	0.117438	-3.31076	0.000930417	0.00970231
Cog4	6383.83	-0.307163	0.0927942	-3.31016	0.000932439	0.00971787
Ptprf	6162.4	0.340058	0.102805	3.30779	0.00094034	0.00979462
Gm10220	11.1299	6.99994	2.11637	3.30753	0.000941243	0.00979845	up
Amot	5073.19	-0.375881	0.113701	-3.30586	0.000946862	0.00985135
Tbc1d22a	5400.45	-0.327089	0.0989867	-3.30437	0.000951901	0.00989815
Fbxo32	7864.03	-0.29908	0.0905388	-3.30333	0.000955422	0.00992912
Ddx20	2640.4	0.413376	0.125165	3.30266	0.000957728	0.00994692
Plscr4	1995.68	-0.433424	0.13124	-3.30251	0.000958222	0.00994692
Pitx3	751.008	0.742122	0.224747	3.30203	0.000959892	0.00995861	up
Exo1	1678.98	0.474693	0.143776	3.30161	0.000961316	0.00996773
Man1c1	7750	-0.298253	0.0904066	-3.29902	0.000970235	0.0100545
Dstn	25137.7	0.265678	0.0805398	3.29872	0.000971265	0.0100595
Zfp7	1200.95	0.542504	0.164522	3.29745	0.000975687	0.0100996
Runx1	10459.4	0.294891	0.0894417	3.29701	0.000977184	0.0101094
Slc38a1	7454.58	0.348478	0.105771	3.29463	0.000985497	0.0101838
Rcn1	26282.3	0.268581	0.0815196	3.29467	0.000985362	0.0101838
P2rx7	3754.75	-0.377327	0.11459	-3.29283	0.00099183	0.0102435
S100a11	43754.4	-0.304952	0.0926274	-3.29224	0.000993924	0.0102593
Sf3a2	6165.9	0.346892	0.105388	3.29156	0.000996344	0.0102785
Pcdhgb1	188.834	-1.3051	0.396532	-3.29128	0.000997325	0.0102828	down
1700003F12Rik	402.9	-0.858422	0.260907	-3.29015	0.00100134	0.0103184	down
Gm35339	135.164	-1.46898	0.446509	-3.28992	0.00100217	0.0103211	down
Exog	856.307	0.642807	0.19542	3.28937	0.00100412	0.0103355	up
C1qtnf12	908.167	-0.644984	0.196248	-3.28658	0.00101411	0.0104324	down
Dyrk3	603.341	0.739098	0.224951	3.2856	0.00101765	0.0104629	up
Mafg	9829.56	0.303952	0.092516	3.2854	0.00101837	0.0104632
Olfml2a	565.037	-0.741568	0.225736	-3.28512	0.00101939	0.0104632	down
Hdac6	4566.71	0.328013	0.0998452	3.28521	0.00101905	0.0104632
Dio2	642.6	0.718019	0.21859	3.28477	0.00102064	0.0104701	up
Mfap2	134.708	-1.48013	0.450661	-3.28435	0.00102218	0.0104742	down
Ankrd17	21627.3	-0.294987	0.0898148	-3.2844	0.00102201	0.0104742
Thop1	8725.63	0.311679	0.0949093	3.28396	0.00102358	0.0104827
Snhg8	1394.94	0.610612	0.185951	3.28373	0.00102444	0.0104856	up
Lsm3	2700.66	0.399418	0.121673	3.28271	0.00102816	0.0105178
Ube2cbp	462.786	0.821476	0.250366	3.2811	0.00103403	0.010572	up
Entpd7	858.348	0.60825	0.185412	3.28054	0.0010361	0.0105872	up
Them6	2680.37	-0.409253	0.124824	-3.27865	0.00104307	0.010644
Dcaf12	7605.01	-0.289941	0.088439	-3.27843	0.00104387	0.010644
Rnf150	10763.3	-0.326713	0.0996562	-3.2784	0.00104399	0.010644
Egln1	6620.05	0.300341	0.0916104	3.27846	0.00104376	0.010644
Idh3b	13982.7	-0.285587	0.0871493	-3.27699	0.00104921	0.0106913
Jade3	983.927	0.629654	0.192195	3.27612	0.00105242	0.0107181	up
Epb41l1	13231.1	0.270478	0.0825695	3.27577	0.00105376	0.0107257
Gbp6	159.659	-1.46532	0.447779	-3.27242	0.00106633	0.0108476	down
Ift27	1670.34	-0.459584	0.140505	-3.27095	0.00107187	0.0108979
Fam110c	1087.82	0.617742	0.188938	3.26955	0.0010772	0.0109339	up
Tuba1c	54379	0.268235	0.0820397	3.26958	0.00107708	0.0109339
Rbm3	29352.6	0.260862	0.0797815	3.2697	0.00107661	0.0109339
Ifitm3	35014.1	-0.291208	0.0891159	-3.26775	0.00108406	0.0109975
Ipmk	2417.04	0.414332	0.126803	3.26752	0.00108495	0.0110004
Jmjd8	3226.7	-0.358593	0.109757	-3.26715	0.00108637	0.0110086
Rnf8	1968.81	0.536039	0.164192	3.2647	0.00109581	0.0110981
Ccpg1	5196.58	-0.319698	0.097941	-3.26419	0.00109778	0.011112
Dchs2	181.935	-1.32745	0.406906	-3.26231	0.0011051	0.0111799	down
Itgb1bp2	368.947	-0.884166	0.271072	-3.26174	0.00110731	0.011196	down
Abca8b	1321.69	-0.524592	0.160866	-3.26104	0.00111003	0.0112061
Gng5	7796.55	-0.313999	0.0962858	-3.26112	0.00110974	0.0112061
Gm4876	11.4589	-6.8837	2.11091	-3.26101	0.00111014	0.0112061	down
Idua	913.818	-0.614848	0.188604	-3.25999	0.00111416	0.0112405	down
Gmnn	3399.47	0.387056	0.118771	3.25885	0.00111866	0.0112759
Rpf1	2992.71	0.374735	0.114992	3.25879	0.0011189	0.0112759
Gm11747	184.802	-1.21525	0.373064	-3.25748	0.00112406	0.0113216	down
Ttc36	30.1205	-3.23681	0.993763	-3.25713	0.00112546	0.0113295	down
Pnp	5450.56	0.338753	0.104026	3.25643	0.00112823	0.0113512
Fbxw7	2096.69	0.431242	0.132441	3.25611	0.00112949	0.0113575
Snrpa1	4242.39	0.418752	0.12863	3.25547	0.00113206	0.0113772
Kctd5	5759.13	0.310567	0.0954182	3.2548	0.00113471	0.0113976
Abcb10	2784.75	0.413525	0.127075	3.25419	0.00113717	0.011416
Apba1	265.553	-1.02226	0.314226	-3.25327	0.00114086	0.0114467	down
Ggcx	4488.76	-0.327529	0.100683	-3.25307	0.00114164	0.0114483
1700017B05Rik	4892.25	0.32702	0.100537	3.25273	0.00114303	0.011456
Tbc1d4	1039.72	0.545859	0.167835	3.25235	0.00114455	0.0114586
5031410I06Rik	20.7893	4.04742	1.24441	3.2525	0.00114396	0.0114586	up
Tmem181c-ps	658.282	0.709805	0.218325	3.25114	0.00114944	0.0114985	up
Tsc2	10535.1	-0.28174	0.0866652	-3.2509	0.00115042	0.0114985
Tnip3	22.7551	4.21515	1.29656	3.25102	0.00114993	0.0114985	up
Atp2a2	42287.5	-0.23554	0.0724659	-3.25036	0.00115259	0.0115139
Tafa5	1952.14	0.452289	0.13916	3.25013	0.00115352	0.011517
Kif16b	3632.15	-0.352355	0.108453	-3.24893	0.00115839	0.0115593
Smg5	12393.7	0.269771	0.08306	3.2479	0.00116259	0.0115949
Sowahc	1489.87	0.50005	0.154031	3.24643	0.0011686	0.0116485
Ripk3	1040.63	0.586838	0.18082	3.24543	0.00117272	0.0116832	up
Rps17	42567.1	0.270278	0.0833065	3.24438	0.00117706	0.01172
Trak2	7134.19	0.314389	0.0969255	3.24362	0.00118022	0.0117451
Sart1	12858.9	0.308811	0.0952134	3.24336	0.00118129	0.0117494
Ddx3x	42291.1	0.256252	0.0790879	3.24009	0.00119491	0.0118783
Rhot2	5324.82	-0.309216	0.0954544	-3.23941	0.00119775	0.0119001
Cibar1	4527.62	-0.337485	0.104233	-3.2378	0.00120454	0.0119611
Gm14403	369.174	1.06155	0.327948	3.23696	0.00120812	0.0119836	up
Gm42145	10.5704	6.92569	2.13956	3.23697	0.00120805	0.0119836	up
Dhrs11	466.036	-0.789311	0.243881	-3.23646	0.0012102	0.0119978	down
Ltbp1	19316.1	0.270752	0.083676	3.23572	0.00121335	0.0120159
Rin1	5693.07	-0.323353	0.0999308	-3.23577	0.00121316	0.0120159
Trappc2l	2716.01	-0.437688	0.135344	-3.2339	0.00122114	0.0120866
Mmp19	3249.39	-0.386617	0.119614	-3.2322	0.00122839	0.0121518
Zkscan17	4691.02	0.371395	0.114961	3.23062	0.00123524	0.0122129
Stip1	27644.7	0.238543	0.0738581	3.22975	0.00123898	0.0122432
Ppp1r14b	37578.5	0.329446	0.102088	3.22707	0.00125066	0.012352
Adh7	1725.67	-0.469423	0.145567	-3.22478	0.00126068	0.0124443
Bop1	15868.8	0.268473	0.0832604	3.2245	0.00126193	0.0124499
Ube2c	7252.85	0.29482	0.0914395	3.22421	0.00126319	0.0124556
Mapk11	3017.6	0.387439	0.120218	3.2228	0.00126942	0.0125101
Tspan2	184.725	1.28797	0.399662	3.22265	0.00127009	0.0125101	up
Ift43	3422.74	-0.375293	0.116515	-3.22097	0.00127758	0.0125772
Dap	28934.1	-0.259457	0.0805618	-3.22059	0.00127927	0.0125871
Lpin1	1399	-0.494249	0.153503	-3.2198	0.00128281	0.0126151
Disp1	3911.18	-0.336935	0.104669	-3.21905	0.00128618	0.0126387
C1ql1	60.8859	2.15588	0.669747	3.21895	0.00128659	0.0126387	up
Alg10b	6061.18	0.326316	0.101414	3.21767	0.00129238	0.0126888
Bbs1	1240.01	-0.509587	0.158422	-3.21664	0.00129701	0.0127274
Ablim2	132.525	-1.52824	0.47517	-3.2162	0.00129902	0.0127403	down
Get3	16931.1	-0.282149	0.0877345	-3.21594	0.00130016	0.0127447
Olfr456	11.0174	-6.82795	2.1235	-3.21542	0.00130253	0.012761	down
Insig2	7651.79	-0.299981	0.0934095	-3.21146	0.00132064	0.0129315
Snrk	2162.57	0.446645	0.139103	3.2109	0.00132318	0.0129495
Tjp2	6637.04	0.29308	0.0912822	3.2107	0.00132411	0.0129517
Slc16a3	8231.5	0.320266	0.0998841	3.20638	0.00134417	0.0131338
Dmrta2	1672.3	0.514522	0.160464	3.20647	0.00134375	0.0131338
Adamts7	23262.5	-0.263922	0.0823271	-3.20578	0.00134698	0.0131543
Cep126	219.107	1.09908	0.342942	3.20486	0.00135127	0.0131891	up
Maged1	49546	-0.234629	0.0732828	-3.20169	0.00136623	0.013328
Pcbd2	1768.51	-0.524083	0.163745	-3.2006	0.00137141	0.0133714
Mtmr4	7710.26	0.295353	0.0923596	3.19786	0.00138451	0.013492
Gm614	10.3013	6.88852	2.15424	3.19766	0.00138546	0.0134941	up
Myof	99452.1	-0.237708	0.0743636	-3.19657	0.00139073	0.0135382
F3	3245.27	-0.378172	0.118314	-3.19635	0.0013918	0.0135414
Slc25a11	9364.2	-0.274342	0.0858488	-3.19564	0.0013952	0.01356
Cdh24	858.309	0.587881	0.183957	3.19575	0.00139469	0.01356	up
Cdk5	5216.25	-0.33356	0.10442	-3.19439	0.00140125	0.0136116
Nop16	3561.18	0.391915	0.122695	3.19422	0.00140211	0.0136127
Sdc2	31307.5	-0.269647	0.0844508	-3.19294	0.0014083	0.0136457
Ppp4r1	14521.2	0.250393	0.0784113	3.19333	0.00140642	0.0136457
Pde7a	3029.48	0.37704	0.118087	3.19291	0.00140849	0.0136457
2610002M06Rik	1915.99	-0.432971	0.135598	-3.19305	0.00140779	0.0136457
Pmaip1	2913.65	0.375826	0.117739	3.19204	0.00141273	0.0136795
Fus	29122.1	0.249686	0.0782429	3.19117	0.001417	0.0137136
Nhlrc4	109.262	-1.64218	0.514719	-3.19044	0.00142057	0.0137409	down
Ptma	90188.1	0.3119	0.0977835	3.1897	0.0014242	0.0137634
Ganab	15688.6	0.25508	0.079971	3.18966	0.0014244	0.0137634
Mgat3	4663.2	0.337335	0.10577	3.18932	0.0014261	0.0137726
Notch3	25145.5	-0.292226	0.0916573	-3.18824	0.00143141	0.0138166
Gm35853	201.163	-1.15188	0.361381	-3.18744	0.00143537	0.0138475	down
Ppp1r12a	11578.4	0.321754	0.100978	3.18637	0.00144073	0.0138903
Mrtfb	4793.73	-0.330844	0.103835	-3.18625	0.00144132	0.0138903
Iglon5	199.015	1.24297	0.390209	3.18541	0.00144549	0.0139231	up
Cd59a	690.138	-0.666901	0.209378	-3.18516	0.00144676	0.013928	down
Supt16	20446.3	0.25089	0.0787977	3.18398	0.00145267	0.0139775
Pag1	794.855	0.649352	0.203978	3.18344	0.00145536	0.0139961	up
Tmeff2	426.001	-0.799505	0.251359	-3.18073	0.00146903	0.0141053	down
Suco	5003.55	0.338967	0.106567	3.1808	0.0014687	0.0141053
Cstf3	4735.13	0.319396	0.100415	3.18076	0.0014689	0.0141053
Washc3	3401.19	-0.370783	0.116608	-3.17973	0.00147412	0.0141414
Clec2d	1306.81	-0.538252	0.169278	-3.17969	0.00147433	0.0141414
Rmnd5b	4841.02	-0.309738	0.0974163	-3.17953	0.00147513	0.0141416
Hmgn5	870.948	0.573771	0.180467	3.17937	0.00147597	0.0141422
Rasa1	25220.3	0.275824	0.0867855	3.17823	0.00148178	0.0141905
Pes1	12698.2	0.258359	0.0813008	3.17782	0.00148389	0.0142033
Rps27l	11203	0.281944	0.088752	3.17676	0.0014893	0.0142476
Fam43a	456.473	-0.801993	0.252476	-3.17652	0.00149056	0.0142522	down
Gm2423	6070.25	0.292329	0.0920744	3.17492	0.00149876	0.0143232
6720489N17Rik	150.195	1.34453	0.423572	3.17427	0.00150215	0.014348	up
Map3k8	781.006	-0.619971	0.195354	-3.17357	0.00150574	0.0143749	down
Eml5	810.785	0.657702	0.207384	3.17143	0.00151693	0.0144741	up
Sgms1	2366.74	0.402031	0.126821	3.17008	0.00152398	0.0145338
Oat	9490.14	0.273613	0.0863159	3.1699	0.0015249	0.0145349
Zcrb1	5810.9	0.304115	0.0959475	3.16959	0.00152652	0.0145429
Atp6v0e	11280	-0.261678	0.0825788	-3.16883	0.00153056	0.0145737
Ccn1	23526.6	-0.236843	0.0747647	-3.16784	0.00153575	0.0146156
Nmd3	5941.41	0.297731	0.0940047	3.16719	0.00153922	0.0146367
Leo1	3509.03	0.370651	0.117031	3.16712	0.00153957	0.0146367
Pwp2	4409.14	0.339212	0.107138	3.16612	0.00154486	0.0146751
Pgam1-ps2	6769.81	0.297367	0.0939234	3.16605	0.00154522	0.0146751
Skap2	4463.82	0.31498	0.0994985	3.16568	0.00154722	0.0146866
Rbm19	4888.37	0.316724	0.100074	3.1649	0.00155137	0.0147183
Clspn	4744.47	0.321445	0.101574	3.16463	0.00155279	0.0147241
Ado	6942.44	0.28708	0.0907237	3.16433	0.00155442	0.014732
Gml	10.7435	-6.79069	2.1474	-3.16229	0.00156535	0.0148279	down
Iars2	12039.3	-0.267006	0.0844505	-3.16169	0.00156858	0.0148508
Exoc3	4744.2	-0.318277	0.100678	-3.16134	0.00157043	0.0148606
Mlycd	1357.16	-0.514731	0.162835	-3.16106	0.00157197	0.0148675
Sec14l2	3673.62	-0.340475	0.107753	-3.15979	0.00157885	0.0149235
Ogdh	22051.1	-0.242239	0.0766662	-3.15966	0.00157952	0.0149235
Ndc1	5361.06	0.333005	0.105407	3.15922	0.0015819	0.0149383
Selenop	2327.26	-0.449349	0.142311	-3.15751	0.00159122	0.0150186
Utp6	7360.95	0.286589	0.0907878	3.15669	0.00159572	0.0150533
Rps6kb2	2376.24	-0.41021	0.129988	-3.15575	0.00160084	0.0150938
Rhobtb1	4329.87	-0.324371	0.102861	-3.15349	0.0016133	0.0152034
Ndufb9	9254.41	-0.283622	0.0899689	-3.15245	0.00161906	0.0152451
Zfp444	1468.02	0.470479	0.149245	3.15239	0.00161939	0.0152451
Ehd2	31072.6	-0.236695	0.0750919	-3.15206	0.0016212	0.0152543
Trim12c	657.201	-0.791772	0.251256	-3.15125	0.00162571	0.0152889	down
Ldha	111129	0.23453	0.0744307	3.15098	0.00162723	0.0152953
Ndufa6	5950.25	-0.293614	0.0931943	-3.15056	0.00162957	0.0153095
Glrx5	4816.34	0.431033	0.136853	3.14961	0.00163488	0.0153514
Podnl1	1702.18	-0.457815	0.145421	-3.1482	0.00164278	0.0154177
Impdh2-ps	2394.24	0.402483	0.12786	3.14784	0.00164483	0.015429
Ngf	658.185	0.665617	0.211487	3.14732	0.00164773	0.0154484	up
Smtn	14149.6	-0.258632	0.0821843	-3.14698	0.00164965	0.0154505
Timm8a1	1337.75	0.477622	0.151764	3.14713	0.00164881	0.0154505
Morc4	1399.76	0.519608	0.165127	3.14672	0.0016511	0.0154562
Lsm14b	7223.15	0.28448	0.0904346	3.14569	0.00165693	0.0155028
Plaa	11138.4	0.267428	0.0850372	3.14483	0.00166182	0.0155406
Ruvbl1	7780.65	0.296322	0.0942462	3.14413	0.00166583	0.0155701
Ankra2	1440.04	-0.461973	0.146988	-3.14294	0.00167261	0.0156256
Bag2	2440.7	0.38275	0.121789	3.14273	0.00167382	0.0156288
Mgat4b	25087.2	-0.241716	0.0769177	-3.14252	0.00167498	0.0156317
Glrx	4297.41	-0.340812	0.108465	-3.14214	0.00167716	0.0156441
Gpatch4	1765.23	0.450497	0.14339	3.14177	0.00167931	0.0156562
Pnpla2	3312.3	-0.345102	0.109879	-3.14073	0.00168525	0.0157035
Ap3m1	6150.69	-0.313245	0.0997451	-3.14045	0.00168688	0.0157107
Ugp2	11970.5	-0.268911	0.0857728	-3.13515	0.00171766	0.0159893
Dcxr	1439.78	-0.503895	0.160741	-3.13483	0.00171952	0.0159984
Tle6	1038.25	-0.546372	0.174313	-3.13443	0.0017219	0.0160125
B2m	43039.2	-0.258775	0.0825799	-3.13363	0.00172657	0.0160478
Cul7	16540.8	-0.248459	0.0792928	-3.13344	0.0017277	0.016049
LOC115489488	615.058	-0.71203	0.227245	-3.13331	0.00172846	0.016049	down
Sdf2	5102.06	-0.310425	0.0990873	-3.13284	0.00173121	0.0160664
Mreg	513.562	0.797974	0.254797	3.1318	0.00173741	0.0161146	up
Il1f9	187.722	1.18727	0.379117	3.13167	0.00173817	0.0161146	up
Ttc3	35016.4	-0.255327	0.0815476	-3.13101	0.00174205	0.0161424
Snai2	4640.29	-0.324857	0.10376	-3.13085	0.001743	0.0161431
Ergic3	17017.6	-0.285778	0.0913292	-3.1291	0.00175342	0.0162174
Msi1	79.4822	1.80019	0.575289	3.12919	0.00175289	0.0162174	up
Tom1	2626.62	-0.396246	0.126635	-3.12906	0.00175369	0.0162174
Map1lc3a	6395.97	-0.375693	0.120156	-3.12671	0.00176774	0.0163391
Stard9	6388.37	-0.40829	0.130604	-3.12617	0.00177098	0.0163607
H1f4	39.723	2.66814	0.85381	3.12498	0.00177817	0.0164082	up
Ccdc92	692.24	0.7044	0.225417	3.12488	0.00177881	0.0164082	up
Zik1	624.374	0.666707	0.213347	3.12499	0.00177812	0.0164082	up
Arhgap22	12088.6	0.294504	0.09428	3.12371	0.00178585	0.0164649
Top2a	48937.8	0.240971	0.0771662	3.12275	0.00179171	0.0165023
B230354K17Rik	1786.73	-0.47949	0.153546	-3.12279	0.00179147	0.0165023
Masp1	13880.5	-0.246036	0.0787932	-3.12255	0.00179293	0.0165053
Mfap1b	4222.78	-0.334492	0.107145	-3.12187	0.00179705	0.0165349
Orm1	10.3268	-6.73451	2.15771	-3.12114	0.0018015	0.0165675	down
Polq	1673.73	0.438946	0.14078	3.11795	0.00182112	0.0167394
Nrk	19.813	4.34282	1.39351	3.11647	0.00183029	0.0168153	up
Ezh2	8208.11	0.282609	0.0907184	3.11523	0.00183802	0.0168779
Snrpd3	10968.4	0.325934	0.104646	3.11463	0.00184178	0.0168954
Pard3	6077.7	0.293032	0.0940822	3.11464	0.00184168	0.0168954
Slc16a9	23.0213	3.48216	1.11806	3.11446	0.00184279	0.0168962	up
Gtpbp4	9526.98	0.279566	0.0897755	3.11406	0.00184535	0.0169112
Trim16	5283.19	0.297372	0.0955082	3.11357	0.00184837	0.016922
[truncated: 47,999 more rows]

## Sheet: Table S3
Table S3. KEGG analysis of differentially expressed genes after SUZ12 knockdown.
	category	subcategory	ID	Description	GeneRatio	BgRatio	pvalue	p.adjust	qvalue	geneID	Count
mmu04820	NA	NA	mmu04820	Cytoskeleton in muscle cells - Mus musculus (house mouse)	37/277	232/9808	4.16e-18	1.15e-15	1.03e-15	Dcn/Col6a1/Myh3/Sgca/Nid2/Col6a2/Sspn/Myom2/Thbs3/Mybph/Nrap/Neb/Actc1/Mylpf/Myh7/Tmod1/Actn3/Myl4/Myl1/Daam2/Sntb1/Acta1/Sgcg/Col4a5/Lmod3/Tnnc2/Itgb4/Myh6/Capn3/Myoz2/Lmod2/Myom1/Col27a1/Ttn/Xirp2/Csrp3/Actn2	37
mmu05164	Human Diseases	Infectious disease: viral	mmu05164	Influenza A - Mus musculus (house mouse)	21/277	174/9808	1.79e-08	2.48e-06	2.2e-06	Stat1/Irf7/Mx2/Stat2/Cxcl10/Irf9/Trim25/Ccl2/Nxf7/Eif2ak2/Oas2/Oas3/Ifih1/Tpsab1/Mx1/Oas1a/Rsad2/Oas1b/Il18/Il12a/Tnfsf10	21
mmu05410	Human Diseases	Cardiovascular disease	mmu05410	Hypertrophic cardiomyopathy - Mus musculus (house mouse)	14/277	100/9808	7.41e-07	6.85e-05	6.09e-05	Sgca/Sspn/Actc1/Myh7/Sntb1/Cacng1/Sgcg/Cacna1s/Tgfb2/Prkag3/Itgb4/Myh6/Ace/Ttn	14
mmu04621	Organismal Systems	Immune system	mmu04621	NOD-like receptor signaling pathway - Mus musculus (house mouse)	20/277	216/9808	2.94e-06	0.000203649	0.00018109	Stat1/Irf7/Gbp7/Gbp2/Irgm2/Gbp3/Gbp2b/Stat2/Irf9/Irgm1/Ccl2/Oas2/Oas3/Cxcl1/Gbp5/Ifi204/Rnf31/Oas1a/Oas1b/Il18	20
mmu05414	Human Diseases	Cardiovascular disease	mmu05414	Dilated cardiomyopathy - Mus musculus (house mouse)	12/277	103/9808	3.14e-05	0.00174089	0.00154805	Sgca/Sspn/Actc1/Myh7/Sntb1/Cacng1/Sgcg/Cacna1s/Tgfb2/Itgb4/Myh6/Ttn	12
mmu04924	Organismal Systems	Endocrine system	mmu04924	Renin secretion - Mus musculus (house mouse)	10/277	76/9808	5.05e-05	0.00233323	0.00207477	Clca3a2/Clca3b/Pde1b/Cacna1s/Clca3a1/Clca2/Clca4b/Calml4/Ace/Adrb2	10
mmu05416	Human Diseases	Cardiovascular disease	mmu05416	Viral myocarditis - Mus musculus (house mouse)	11/277	94/9808	6.45e-05	0.00255222	0.0022695	Sgca/Sspn/H2-T23/Myh7/Sntb1/H2-T22/Cav1/Cd55/Sgcg/Myh6/H2-Q7	11
mmu05160	Human Diseases	Infectious disease: viral	mmu05160	Hepatitis C - Mus musculus (house mouse)	15/277	167/9808	7.41e-05	0.00256439	0.00228032	Stat1/Irf7/Mx2/Stat2/Ifit1/Cxcl10/Irf9/Eif2ak2/Oas2/Oas3/Mx1/Oas1a/Rsad2/Oas1b/Cldn15	15
mmu05162	Human Diseases	Infectious disease: viral	mmu05162	Measles - Mus musculus (house mouse)	13/277	145/9808	0.000227245	0.0069941	0.00621934	Stat1/Irf7/Mx2/Stat2/Irf9/Eif2ak2/Oas2/Oas3/Ifih1/Mx1/Oas1a/Oas1b/Il12a	13
mmu04020	Environmental Information Processing	Signal transduction	mmu04020	Calcium signaling pathway - Mus musculus (house mouse)	18/277	254/9808	0.000306881	0.0085006	0.00755896	Casq2/Nos2/P2rx6/Ryr1/Adora2b/Pde1b/Cacna1s/Vegfd/Fgfr4/Tnnc2/Hrc/Camk2a/Calml4/Adrb2/Avpr1a/Ptgfr/P2rx5/Camk2b	18
mmu05412	Human Diseases	Cardiovascular disease	mmu05412	Arrhythmogenic right ventricular cardiomyopathy - Mus musculus (house mouse)	9/277	86/9808	0.000688633	0.017341	0.0154201	Sgca/Sspn/Actn3/Sntb1/Cacng1/Sgcg/Cacna1s/Itgb4/Actn2	9
mmu00260	Metabolism	Amino acid metabolism	mmu00260	Glycine, serine and threonine metabolism - Mus musculus (house mouse)	6/277	40/9808	0.000822291	0.0189812	0.0168786	Gatm/Sdsl/Sardh/Gamt/Pgam2/Gldc	6
mmu04622	Organismal Systems	Immune system	mmu04622	RIG-I-like receptor signaling pathway - Mus musculus (house mouse)	8/277	73/9808	0.00100229	0.0213565	0.0189908	Irf7/Isg15/Dhx58/Cxcl10/Trim25/Znfx1/Ifih1/Il12a	8
mmu05165	Human Diseases	Infectious disease: viral	mmu05165	Human papillomavirus infection - Mus musculus (house mouse)	20/277	359/9808	0.00290684	0.0539438	0.0479682	Stat1/Oasl2/Col6a1/Mx2/Isg15/Col6a2/H2-T23/Thbs3/Stat2/Irf9/Eif2ak2/H2-T22/Col4a5/Mx1/Apc2/Heyl/Itgb4/H2-Q7/Atp6v0e2/Vwf	20
mmu05171	Human Diseases	Infectious disease: viral	mmu05171	Coronavirus disease - COVID-19 - Mus musculus (house mouse)	19/277	334/9808	0.00292114	0.0539438	0.0479682	Stat1/Mx2/Isg15/Stat2/Cxcl10/Irf9/Ccl2/Eif2ak2/Oas2/Oas3/C1s1/Ifih1/Mx1/C1s2/Oas1a/Oas1b/Ace/Il12a/Vwf	19
mmu04260	Organismal Systems	Circulatory system	mmu04260	Cardiac muscle contraction - Mus musculus (house mouse)	8/277	89/9808	0.00357542	0.0618994	0.0550426	Actc1/Myh7/Casq2/Myl4/Cacng1/Cacna1s/Hrc/Myh6	8
mmu04814	Cellular Processes	Cell motility	mmu04814	Motor proteins - Mus musculus (house mouse)	13/277	198/9808	0.00403058	0.0656747	0.0583997	Myh3/Actc1/Mylpf/Myh7/Dync1i1/Myl4/Myl1/Acta1/Myl6b/Tnnc2/Myh6/Myo1g/Dnah10	13
mmu05169	Human Diseases	Infectious disease: viral	mmu05169	Epstein-Barr virus infection - Mus musculus (house mouse)	14/277	228/9808	0.00524327	0.0806881	0.0717501	Stat1/Irf7/Isg15/H2-T23/Stat2/Cxcl10/Irf9/Eif2ak2/Oas2/Oas3/H2-T22/Oas1a/Oas1b/H2-Q7	14
mmu05133	Human Diseases	Infectious disease: bacterial	mmu05133	Pertussis - Mus musculus (house mouse)	7/277	77/9808	0.00592007	0.0819929	0.0729103	Serping1/Nos2/C1s1/C1s2/Casp7/Calml4/Il12a	7
mmu05144	Human Diseases	Infectious disease: parasitic	mmu05144	Malaria - Mus musculus (house mouse)	7/277	77/9808	0.00592007	0.0819929	0.0729103	Thbs3/Vcam1/Ccl2/Gypc/Tgfb2/Il18/Il12a	7
mmu04933	Human Diseases	Endocrine and metabolic disease	mmu04933	AGE-RAGE signaling pathway in diabetic complications - Mus musculus (house mouse)	8/277	101/9808	0.00766384	0.0979368	0.087088	Stat1/Vcam1/Egr1/Mmp2/Ccl2/Col4a5/Vegfd/Tgfb2	8
mmu05321	Human Diseases	Immune disease	mmu05321	Inflammatory bowel disease - Mus musculus (house mouse)	6/277	62/9808	0.00785847	0.0979368	0.087088	Stat1/Tgfb2/Il18/Rorc/Foxp3/Il12a	6
mmu04623	Organismal Systems	Immune system	mmu04623	Cytosolic DNA-sensing pathway - Mus musculus (house mouse)	7/277	82/9808	0.00831174	0.0979368	0.087088	Irf7/Cxcl10/Zbp1/Ifi204/Gsdme/Il18/Casp7	7
mmu03250	Genetic Information Processing	Information processing in viruses	mmu03250	Viral life cycle - HIV-1 - Mus musculus (house mouse)	6/277	63/9808	0.0084855	0.0979368	0.087088	Mx2/Serinc5/Aff4/Bst2/Mx1/Trim12c	6
mmu04620	Organismal Systems	Immune system	mmu04620	Toll-like receptor signaling pathway - Mus musculus (house mouse)	8/277	104/9808	0.009089	0.100617	0.0894712	Stat1/Irf7/Stat2/Cxcl10/Irf9/Cxcl9/Il12a/Map3k8	8
mmu01232	Metabolism	Global and overview maps	mmu01232	Nucleotide metabolism - Mus musculus (house mouse)	7/277	84/9808	0.00944418	0.100617	0.0894712	Xdh/Uckl1/Ntpcr/Enpp3/Nudt16/Cmpk2/Nme3	7
mmu04974	Organismal Systems	Digestive system	mmu04974	Protein digestion and absorption - Mus musculus (house mouse)	8/277	108/9808	0.011286	0.115786	0.10296	Col6a1/Col6a2/Col4a5/Xpnpep2/Col15a1/Ctrb1/Col14a1/Col27a1	8
mmu04512	Environmental Information Processing	Signaling molecules and interaction	mmu04512	ECM-receptor interaction - Mus musculus (house mouse)	7/277	89/9808	0.0127644	0.123621	0.109927	Col6a1/Col6a2/Thbs3/Col4a5/Itgb4/Frem1/Vwf	7
mmu04261	Organismal Systems	Circulatory system	mmu04261	Adrenergic signaling in cardiomyocytes - Mus musculus (house mouse)	10/277	156/9808	0.0129422	0.123621	0.109927	Actc1/Myh7/Myl4/Cacng1/Cacna1s/Camk2a/Myh6/Calml4/Adrb2/Camk2b	10
mmu04710	Organismal Systems	Environmental adaptation	mmu04710	Circadian rhythm - Mus musculus (house mouse)	4/277	34/9808	0.0148291	0.136922	0.121755	Per3/Dbp/Prkag3/Rorc	4
mmu04061	Environmental Information Processing	Signaling molecules and interaction	mmu04061	Viral protein interaction with cytokine and cytokine receptor - Mus musculus (house mouse)	7/277	95/9808	0.017769	0.158775	0.141187	Cxcl10/Ccl2/Cxcl9/Cxcl1/Il18/Ccl9/Tnfsf10	7
mmu04668	Environmental Information Processing	Signal transduction	mmu04668	TNF signaling pathway - Mus musculus (house mouse)	8/277	118/9808	0.0184664	0.15985	0.142143	Vcam1/Cxcl10/Ccl2/Cxcl1/Ifi47/Vegfd/Casp7/Map3k8	8
mmu05417	Human Diseases	Cardiovascular disease	mmu05417	Lipid and atherosclerosis - Mus musculus (house mouse)	12/277	217/9808	0.0201509	0.169145	0.150408	Irf7/Vcam1/Ccl2/Cxcl1/Abca1/Camk2a/Il18/Casp7/Calml4/Il12a/Tnfsf10/Camk2b	12
mmu05168	Human Diseases	Infectious disease: viral	mmu05168	Herpes simplex virus 1 infection - Mus musculus (house mouse)	21/277	464/9808	0.022195	0.180824	0.160793	Stat1/Irf7/H2-T23/Stat2/Irf9/Bst2/Ccl2/Nxf7/Zim1/Eif2ak2/Oas2/Oas3/H2-T22/Ifih1/Oas1a/Pilra/Oas1b/H2-Q7/Sp100/Il12a/Zfp30	21
mmu04922	Organismal Systems	Endocrine system	mmu04922	Glucagon signaling pathway - Mus musculus (house mouse)	7/277	104/9808	0.0276492	0.218824	0.194584	Pygm/Prkag3/Camk2a/Pgam2/Calml4/Acacb/Camk2b	7
mmu04217	Cellular Processes	Cell growth and death	mmu04217	Necroptosis - Mus musculus (house mouse)	10/277	177/9808	0.0284744	0.219095	0.194825	Stat1/Stat2/Irf9/Eif2ak2/Zbp1/Pygm/Rnf31/Camk2a/Tnfsf10/Camk2b	10
mmu05145	Human Diseases	Infectious disease: parasitic	mmu05145	Toxoplasmosis - Mus musculus (house mouse)	7/277	109/9808	0.0344987	0.257087	0.228609	Stat1/Irgm2/Igtp/Irgm1/Nos2/Tgfb2/Il12a	7
mmu00340	Metabolism	Amino acid metabolism	mmu00340	Histidine metabolism - Mus musculus (house mouse)	3/277	26/9808	0.0358753	0.257087	0.228609	Hdc/Aldh3b1/Carns1	3
mmu04146	Cellular Processes	Transport and catabolism	mmu04146	Peroxisome - Mus musculus (house mouse)	6/277	87/9808	0.0361964	0.257087	0.228609	Xdh/Nos2/Mpv17/Abcd1/Hacl1/Decr2	6
mmu04940	Human Diseases	Endocrine and metabolic disease	mmu04940	Type I diabetes mellitus - Mus musculus (house mouse)	5/277	67/9808	0.0404603	0.280188	0.24915	H2-T23/H2-T22/H2-Q7/Ins2/Il12a	5
mmu04912	Organismal Systems	Endocrine system	mmu04912	GnRH signaling pathway - Mus musculus (house mouse)	6/277	90/9808	0.0416617	0.281471	0.250291	Egr1/Mmp2/Cacna1s/Camk2a/Calml4/Camk2b	6
mmu04972	Organismal Systems	Digestive system	mmu04972	Pancreatic secretion - Mus musculus (house mouse)	7/277	115/9808	0.0441003	0.290852	0.258633	Clca3a2/Clca3b/Pla2g2e/Clca3a1/Clca2/Clca4b/Ctrb1	7
mmu04610	Organismal Systems	Immune system	mmu04610	Complement and coagulation cascades - Mus musculus (house mouse)	6/277	94/9808	0.0497195	0.320286	0.284807	Serping1/C1s1/Cd55/C1s2/Cd59a/Vwf	6
mmu00630	Metabolism	Carbohydrate metabolism	mmu00630	Glyoxylate and dicarboxylate metabolism - Mus musculus (house mouse)	3/277	32/9808	0.0605552	0.381223	0.338993	Hyi/Afmid/Gldc	3
mmu00330	Metabolism	Amino acid metabolism	mmu00330	Arginine and proline metabolism - Mus musculus (house mouse)	4/277	54/9808	0.0655738	0.403643	0.35893	Nos2/Gatm/Carns1/Gamt	4
mmu04921	Organismal Systems	Endocrine system	mmu04921	Oxytocin signaling pathway - Mus musculus (house mouse)	8/277	153/9808	0.0681926	0.406624	0.361581	Cacng1/Ryr1/Myl6b/Cacna1s/Prkag3/Camk2a/Calml4/Camk2b	8
mmu05152	Human Diseases	Infectious disease: bacterial	mmu05152	Tuberculosis - Mus musculus (house mouse)	9/277	180/9808	0.0689939	0.406624	0.361581	Stat1/Nos2/Pla2r1/Tgfb2/Camk2a/Il18/Calml4/Il12a/Camk2b	9
mmu04360	Organismal Systems	Development and regeneration	mmu04360	Axon guidance - Mus musculus (house mouse)	9/277	181/9808	0.070903	0.407103	0.362006	Sema3b/Epha1/Sema3c/Ablim3/Camk2a/Sema3f/Unc5c/Ablim2/Camk2b	9
mmu00240	Metabolism	Nucleotide metabolism	mmu00240	Pyrimidine metabolism - Mus musculus (house mouse)	4/277	56/9808	0.0729681	0.407103	0.362006	Uckl1/Enpp3/Cmpk2/Nme3	4
mmu04060	Environmental Information Processing	Signaling molecules and interaction	mmu04060	Cytokine-cytokine receptor interaction - Mus musculus (house mouse)	13/277	294/9808	0.0734842	0.407103	0.362006	Cxcl10/Ccl2/Cxcl9/Cxcl1/Eda2r/Tgfb2/Il18/Ccl9/Bmp4/Il12a/Tnfsf10/Cd27/Tslp	13
mmu00500	Metabolism	Carbohydrate metabolism	mmu00500	Starch and sucrose metabolism - Mus musculus (house mouse)	3/277	35/9808	0.0751964	0.40842	0.363178	Mgam/Pygm/Enpp3	3
mmu04923	Organismal Systems	Endocrine system	mmu04923	Regulation of lipolysis in adipocytes - Mus musculus (house mouse)	4/277	57/9808	0.0768177	0.409202	0.363873	Lipe/Ins2/Adrb2/Irs3	4
mmu04980	NA	NA	mmu04980	Cobalamin transport and metabolism - Mus musculus (house mouse)	2/277	17/9808	0.0818282	0.424116	0.377135	Tcn2/Mmaa	2
mmu05146	Human Diseases	Infectious disease: parasitic	mmu05146	Amoebiasis - Mus musculus (house mouse)	6/277	108/9808	0.0850124	0.424116	0.377135	Nos2/Cxcl1/Col4a5/Serpinb6b/Tgfb2/Il12a	6
mmu00230	Metabolism	Nucleotide metabolism	mmu00230	Purine metabolism - Mus musculus (house mouse)	7/277	134/9808	0.0850824	0.424116	0.377135	Xdh/Pde1b/Ntpcr/Enpp3/Nudt16/Hddc3/Nme3	7
mmu04614	Organismal Systems	Endocrine system	mmu04614	Renin-angiotensin system - Mus musculus (house mouse)	3/277	37/9808	0.0857419	0.424116	0.377135	Enpep/Mcpt4/Ace	3
mmu05134	Human Diseases	Infectious disease: bacterial	mmu05134	Legionellosis - Mus musculus (house mouse)	4/277	60/9808	0.0889619	0.42487	0.377806	Cxcl1/Il18/Casp7/Il12a	4
mmu05330	Human Diseases	Immune disease	mmu05330	Allograft rejection - Mus musculus (house mouse)	4/277	60/9808	0.0889619	0.42487	0.377806	H2-T23/H2-T22/H2-Q7/Il12a	4
mmu04213	Organismal Systems	Aging	mmu04213	Longevity regulating pathway - multiple species - Mus musculus (house mouse)	4/277	61/9808	0.0932039	0.432225	0.384346	Cryab/Prkag3/Ins2/Irs3	4
mmu04911	Organismal Systems	Endocrine system	mmu04911	Insulin secretion - Mus musculus (house mouse)	5/277	86/9808	0.0957319	0.432225	0.384346	Cacna1s/Kcnn3/Camk2a/Ins2/Camk2b	5
mmu05143	Human Diseases	Infectious disease: parasitic	mmu05143	African trypanosomiasis - Mus musculus (house mouse)	3/277	39/9808	0.0968755	0.432225	0.384346	Vcam1/Il18/Il12a	3
mmu04371	Environmental Information Processing	Signal transduction	mmu04371	Apelin signaling pathway - Mus musculus (house mouse)	7/277	139/9808	0.0985892	0.432225	0.384346	Egr1/Myl4/Nos2/Ryr1/Prkag3/Lipe/Calml4	7
mmu05323	Human Diseases	Immune disease	mmu05323	Rheumatoid arthritis - Mus musculus (house mouse)	5/277	87/9808	0.0993622	0.432225	0.384346	Ccl2/Cxcl1/Tgfb2/Il18/Atp6v0e2	5
mmu05167	Human Diseases	Infectious disease: viral	mmu05167	Kaposi sarcoma-associated herpesvirus infection - Mus musculus (house mouse)	10/277	223/9808	0.100435	0.432225	0.384346	Stat1/Irf7/H2-T23/Stat2/Irf9/Eif2ak2/Cxcl1/H2-T22/H2-Q7/Calml4	10
mmu04910	Organismal Systems	Endocrine system	mmu04910	Insulin signaling pathway - Mus musculus (house mouse)	7/277	140/9808	0.101425	0.432225	0.384346	Pygm/Prkag3/Lipe/Ins2/Calml4/Acacb/Irs3	7
mmu00220	Metabolism	Amino acid metabolism	mmu00220	Arginine biosynthesis - Mus musculus (house mouse)	2/277	21/9808	0.117516	0.490102	0.435812	Nos2/Gpt	2
mmu04510	Cellular Processes	Cellular community - eukaryotes	mmu04510	Focal adhesion - Mus musculus (house mouse)	9/277	202/9808	0.118545	0.490102	0.435812	Col6a1/Col6a2/Thbs3/Mylpf/Cav1/Col4a5/Vegfd/Itgb4/Vwf	9
mmu05140	Human Diseases	Infectious disease: parasitic	mmu05140	Leishmaniasis - Mus musculus (house mouse)	4/277	70/9808	0.135426	0.551662	0.490553	Stat1/Nos2/Tgfb2/Il12a	4
mmu04713	Organismal Systems	Environmental adaptation	mmu04713	Circadian entrainment - Mus musculus (house mouse)	5/277	99/9808	0.148015	0.594205	0.528383	Ryr1/Per3/Camk2a/Calml4/Camk2b	5
mmu05415	Human Diseases	Cardiovascular disease	mmu05415	Diabetic cardiomyopathy - Mus musculus (house mouse)	9/277	217/9808	0.161113	0.633569	0.563386	Mmp2/Pdk2/Tgfb2/Ndufa3/Camk2a/Mcpt4/Ins2/Ace/Camk2b	9
mmu04925	Organismal Systems	Endocrine system	mmu04925	Aldosterone synthesis and secretion - Mus musculus (house mouse)	5/277	103/9808	0.166138	0.633569	0.563386	Cacna1s/Camk2a/Lipe/Calml4/Camk2b	5
mmu05142	Human Diseases	Infectious disease: parasitic	mmu05142	Chagas disease - Mus musculus (house mouse)	5/277	103/9808	0.166138	0.633569	0.563386	Ccl2/Nos2/Tgfb2/Ace/Il12a	5
mmu04979	Organismal Systems	Digestive system	mmu04979	Cholesterol metabolism - Mus musculus (house mouse)	3/277	50/9808	0.166969	0.633569	0.563386	Pltp/Lpl/Abca1	3
mmu04068	Environmental Information Processing	Signal transduction	mmu04068	FoxO signaling pathway - Mus musculus (house mouse)	6/277	133/9808	0.174126	0.651607	0.579426	Agap2/Tgfb2/Prkag3/Ins2/Tnfsf10/Irs3	6
mmu04966	Organismal Systems	Excretory system	mmu04966	Collecting duct acid secretion - Mus musculus (house mouse)	2/277	27/9808	0.176428	0.651607	0.579426	Clcnkb/Atp6v0e2	2
mmu02010	Environmental Information Processing	Membrane transport	mmu02010	ABC transporters - Mus musculus (house mouse)	3/277	52/9808	0.181014	0.659748	0.586666	Abca1/Abcd1/Abca4	3
mmu04978	Organismal Systems	Digestive system	mmu04978	Mineral absorption - Mus musculus (house mouse)	3/277	55/9808	0.202641	0.728981	0.648229	Mt1/Mt2/Hephl1	3
mmu04625	Organismal Systems	Immune system	mmu04625	C-type lectin receptor signaling pathway - Mus musculus (house mouse)	5/277	112/9808	0.209822	0.745137	0.662596	Stat1/Stat2/Irf9/Calml4/Il12a	5
mmu04022	Environmental Information Processing	Signal transduction	mmu04022	cGMP-PKG signaling pathway - Mus musculus (house mouse)	7/277	172/9808	0.213481	0.748536	0.665618	Myh7/Cacna1s/Myh6/Ins2/Calml4/Adrb2/Irs3	7
mmu04270	Organismal Systems	Circulatory system	mmu04270	Vascular smooth muscle contraction - Mus musculus (house mouse)	6/277	144/9808	0.222114	0.769071	0.683878	Adora2b/Myl6b/Cacna1s/Pla2g2e/Calml4/Avpr1a	6
mmu00410	Metabolism	Metabolism of other amino acids	mmu00410	beta-Alanine metabolism - Mus musculus (house mouse)	2/277	32/9808	0.228279	0.780551	0.694087	Aldh3b1/Carns1	2
mmu04612	Organismal Systems	Immune system	mmu04612	Antigen processing and presentation - Mus musculus (house mouse)	4/277	87/9808	0.231066	0.780551	0.694087	H2-T23/Ifi30/H2-T22/H2-Q7	4
mmu05332	Human Diseases	Immune disease	mmu05332	Graft-versus-host disease - Mus musculus (house mouse)	3/277	60/9808	0.239877	0.790542	0.702971	H2-T23/H2-T22/H2-Q7	3
mmu05418	Human Diseases	Cardiovascular disease	mmu05418	Fluid shear stress and atherosclerosis - Mus musculus (house mouse)	6/277	148/9808	0.24057	0.790542	0.702971	Vcam1/Mmp2/Ccl2/Cav1/Calml4/Bmp4	6
mmu04514	Environmental Information Processing	Signaling molecules and interaction	mmu04514	Cell adhesion molecules - Mus musculus (house mouse)	7/277	179/9808	0.242585	0.790542	0.702971	H2-T23/Cdh15/Vcam1/H2-T22/Spn/H2-Q7/Cldn15	7
mmu04670	Organismal Systems	Immune system	mmu04670	Leukocyte transendothelial migration - Mus musculus (house mouse)	5/277	119/9808	0.246086	0.791334	0.703675	Vcam1/Mylpf/Mmp2/Rhoh/Cldn15	5
mmu03266	Genetic Information Processing	Information processing in viruses	mmu03266	Virion - Herpesvirus - Mus musculus (house mouse)	1/277	10/9808	0.249204	0.791334	0.703675	Pilra	1
mmu04919	Organismal Systems	Endocrine system	mmu04919	Thyroid hormone signaling pathway - Mus musculus (house mouse)	5/277	120/9808	0.251398	0.791334	0.703675	Stat1/Myh7/Rcan2/Myh6/Bmp4	5
mmu04145	Cellular Processes	Transport and catabolism	mmu04145	Phagosome - Mus musculus (house mouse)	7/277	183/9808	0.259759	0.807402	0.717963	H2-T23/Thbs3/Dync1i1/H2-T22/Pla2r1/H2-Q7/Atp6v0e2	7
mmu04330	Environmental Information Processing	Signal transduction	mmu04330	Notch signaling pathway - Mus musculus (house mouse)	3/277	63/9808	0.262743	0.807402	0.717963	Dtx3l/Tle2/Heyl	3
mmu04114	Cellular Processes	Cell growth and death	mmu04114	Oocyte meiosis - Mus musculus (house mouse)	5/277	123/9808	0.267505	0.807402	0.717963	Anapc13/Camk2a/Ins2/Calml4/Camk2b	5
mmu04657	Organismal Systems	Immune system	mmu04657	IL-17 signaling pathway - Mus musculus (house mouse)	4/277	93/9808	0.268162	0.807402	0.717963	Cxcl10/Ccl2/Cxcl1/Lcn2	4
mmu00670	Metabolism	Metabolism of cofactors and vitamins	mmu00670	One carbon pool by folate - Mus musculus (house mouse)	2/277	37/9808	0.281002	0.836964	0.744251	Sardh/Gldc	2
mmu04152	Environmental Information Processing	Signal transduction	mmu04152	AMPK signaling pathway - Mus musculus (house mouse)	5/277	127/9808	0.289319	0.852569	0.758127	Prkag3/Lipe/Ins2/Acacb/Irs3	5
mmu04720	Organismal Systems	Nervous system	mmu04720	Long-term potentiation - Mus musculus (house mouse)	3/277	67/9808	0.293615	0.856119	0.761284	Camk2a/Calml4/Camk2b	3
mmu04062	Organismal Systems	Immune system	mmu04062	Chemokine signaling pathway - Mus musculus (house mouse)	7/277	193/9808	0.304076	0.874546	0.777669	Stat1/Stat2/Cxcl10/Ccl2/Cxcl9/Cxcl1/Ccl9	7
mmu05031	Human Diseases	Substance dependence	mmu05031	Amphetamine addiction - Mus musculus (house mouse)	3/277	69/9808	0.309148	0.874546	0.777669	Camk2a/Calml4/Camk2b	3
mmu03264	Genetic Information Processing	Information processing in viruses	mmu03264	Virion - Flavivirus and Alphavirus - Mus musculus (house mouse)	1/277	13/9808	0.311104	0.874546	0.777669	Mxra8	1
mmu00350	Metabolism	Amino acid metabolism	mmu00350	Tyrosine metabolism - Mus musculus (house mouse)	2/277	40/9808	0.312563	0.874546	0.777669	Aldh3b1/Dbh	2
mmu05203	Human Diseases	Cancer: overview	mmu05203	Viral carcinogenesis - Mus musculus (house mouse)	8/277	228/9808	0.316157	0.875754	0.778744	Irf7/H2-T23/Irf9/Eif2ak2/H2-T22/H2-Q7/Sp100/H2bc4	8
mmu04920	Organismal Systems	Endocrine system	mmu04920	Adipocytokine signaling pathway - Mus musculus (house mouse)	3/277	72/9808	0.332491	0.90908	0.808379	Prkag3/Acacb/Irs3	3
mmu00760	Metabolism	Metabolism of cofactors and vitamins	mmu00760	Nicotinate and nicotinamide metabolism - Mus musculus (house mouse)	2/277	43/9808	0.343821	0.90908	0.808379	Enpp3/Sirt5	2
mmu04975	Organismal Systems	Digestive system	mmu04975	Fat digestion and absorption - Mus musculus (house mouse)	2/277	43/9808	0.343821	0.90908	0.808379	Abca1/Pla2g2e	2
mmu04918	Organismal Systems	Endocrine system	mmu04918	Thyroid hormone synthesis - Mus musculus (house mouse)	3/277	74/9808	0.348044	0.90908	0.808379	Gpx3/Duox1/Duox2	3
mmu05214	Human Diseases	Cancer: specific types	mmu05214	Glioma - Mus musculus (house mouse)	3/277	74/9808	0.348044	0.90908	0.808379	Camk2a/Calml4/Camk2b	3
mmu00730	Metabolism	Metabolism of cofactors and vitamins	mmu00730	Thiamine metabolism - Mus musculus (house mouse)	1/277	15/9808	0.349519	0.90908	0.808379	Ntpcr	1
mmu05205	Human Diseases	Cancer: overview	mmu05205	Proteoglycans in cancer - Mus musculus (house mouse)	7/277	204/9808	0.354413	0.90908	0.808379	Dcn/Mmp2/Cav1/Tgfb2/Igf2/Camk2a/Camk2b	7
mmu04971	Organismal Systems	Digestive system	mmu04971	Gastric acid secretion - Mus musculus (house mouse)	3/277	75/9808	0.355808	0.90908	0.808379	Camk2a/Calml4/Camk2b	3
mmu04064	Environmental Information Processing	Signal transduction	mmu04064	NF-kappa B signaling pathway - Mus musculus (house mouse)	4/277	107/9808	0.357725	0.90908	0.808379	Vcam1/Trim25/Cxcl1/Eda2r	4
mmu05320	Human Diseases	Immune disease	mmu05320	Autoimmune thyroid disease - Mus musculus (house mouse)	3/277	76/9808	0.363561	0.915512	0.814098	H2-T23/H2-T22/H2-Q7	3
mmu04721	Organismal Systems	Nervous system	mmu04721	Synaptic vesicle cycle - Mus musculus (house mouse)	3/277	77/9808	0.371299	0.924333	0.821942	Slc1a3/Slc6a2/Atp6v0e2	3
mmu04350	Environmental Information Processing	Signal transduction	mmu04350	TGF-beta signaling pathway - Mus musculus (house mouse)	4/277	110/9808	0.377075	0.924333	0.821942	Dcn/Tgfb2/Hjv/Bmp4	4
mmu04931	Human Diseases	Endocrine and metabolic disease	mmu04931	Insulin resistance - Mus musculus (house mouse)	4/277	110/9808	0.377075	0.924333	0.821942	Pygm/Prkag3/Ins2/Acacb	4
mmu01230	Metabolism	Global and overview maps	mmu01230	Biosynthesis of amino acids - Mus musculus (house mouse)	3/277	79/9808	0.38672	0.939662	0.835572	Sdsl/Pgam2/Gpt	3
mmu04930	Human Diseases	Endocrine and metabolic disease	mmu04930	Type II diabetes mellitus - Mus musculus (house mouse)	2/277	48/9808	0.394812	0.950982	0.845638	Ins2/Irs3	2
mmu04066	Environmental Information Processing	Signal transduction	mmu04066	HIF-1 signaling pathway - Mus musculus (house mouse)	4/277	116/9808	0.415574	0.986077	0.876846	Nos2/Camk2a/Ins2/Camk2b	4
mmu00061	Metabolism	Lipid metabolism	mmu00061	Fatty acid biosynthesis - Mus musculus (house mouse)	1/277	19/9808	0.420062	0.986077	0.876846	Acacb	1
mmu00785	Metabolism	Metabolism of cofactors and vitamins	mmu00785	Lipoic acid metabolism - Mus musculus (house mouse)	1/277	19/9808	0.420062	0.986077	0.876846	Gldc	1
mmu00520	Metabolism	Carbohydrate metabolism	mmu00520	Amino sugar and nucleotide sugar metabolism - Mus musculus (house mouse)	2/277	52/9808	0.434278	0.996766	0.886351	Cmah/Amdhd2	2
mmu04970	Organismal Systems	Digestive system	mmu04970	Salivary secretion - Mus musculus (house mouse)	3/277	87/9808	0.447321	0.996766	0.886351	Cst3/Calml4/Adrb2	3
mmu00360	Metabolism	Amino acid metabolism	mmu00360	Phenylalanine metabolism - Mus musculus (house mouse)	1/277	21/9808	0.45242	0.996766	0.886351	Aldh3b1	1
mmu00531	Metabolism	Glycan biosynthesis and metabolism	mmu00531	Glycosaminoglycan degradation - Mus musculus (house mouse)	1/277	21/9808	0.45242	0.996766	0.886351	Idua	1
mmu00770	Metabolism	Metabolism of cofactors and vitamins	mmu00770	Pantothenate and CoA biosynthesis - Mus musculus (house mouse)	1/277	21/9808	0.45242	0.996766	0.886351	Enpp3	1
mmu01200	Metabolism	Global and overview maps	mmu01200	Carbon metabolism - Mus musculus (house mouse)	4/277	122/9808	0.453534	0.996766	0.886351	Sdsl/Pgam2/Gpt/Gldc	4
mmu00590	Metabolism	Lipid metabolism	mmu00590	Arachidonic acid metabolism - Mus musculus (house mouse)	3/277	89/9808	0.462114	0.996766	0.886351	Cbr2/Pla2g2e/Cyp2c23	3
mmu03320	Organismal Systems	Endocrine system	mmu03320	PPAR signaling pathway - Mus musculus (house mouse)	3/277	89/9808	0.462114	0.996766	0.886351	Pltp/Plin4/Lpl	3
mmu00270	Metabolism	Amino acid metabolism	mmu00270	Cysteine and methionine metabolism - Mus musculus (house mouse)	2/277	55/9808	0.462957	0.996766	0.886351	Sdsl/Apip	2
mmu00591	Metabolism	Lipid metabolism	mmu00591	Linoleic acid metabolism - Mus musculus (house mouse)	2/277	55/9808	0.462957	0.996766	0.886351	Pla2g2e/Cyp2c23	2
mmu04211	Organismal Systems	Aging	mmu04211	Longevity regulating pathway - Mus musculus (house mouse)	3/277	90/9808	0.469447	0.996766	0.886351	Prkag3/Ins2/Irs3	3
mmu04010	Environmental Information Processing	Signal transduction	mmu04010	MAPK signaling pathway - Mus musculus (house mouse)	9/277	299/9808	0.471016	0.996766	0.886351	Mapk8ip1/Cacng1/Cacna1s/Vegfd/Fgfr4/Tgfb2/Igf2/Ins2/Map3k8	9
mmu04148	NA	NA	mmu04148	Efferocytosis - Mus musculus (house mouse)	5/277	163/9808	0.489956	0.996766	0.886351	Ano5/Abca1/Camk2a/Casp7/Camk2b	5
mmu05161	Human Diseases	Infectious disease: viral	mmu05161	Hepatitis B - Mus musculus (house mouse)	5/277	164/9808	0.495357	0.996766	0.886351	Stat1/Irf7/Stat2/Ifih1/Tgfb2	5
mmu04014	Environmental Information Processing	Signal transduction	mmu04014	Ras signaling pathway - Mus musculus (house mouse)	7/277	236/9808	0.502008	0.996766	0.886351	Pla1a/Vegfd/Fgfr4/Pla2g2e/Igf2/Ins2/Calml4	7
mmu04750	Organismal Systems	Sensory system	mmu04750	Inflammatory mediator regulation of TRP channels - Mus musculus (house mouse)	4/277	130/9808	0.502814	0.996766	0.886351	Camk2a/Cyp2c23/Calml4/Camk2b	4
mmu04926	Organismal Systems	Endocrine system	mmu04926	Relaxin signaling pathway - Mus musculus (house mouse)	4/277	130/9808	0.502814	0.996766	0.886351	Mmp2/Nos2/Col4a5/Vegfd	4
mmu00983	Metabolism	Xenobiotics biodegradation and metabolism	mmu00983	Drug metabolism - other enzymes - Mus musculus (house mouse)	3/277	95/9808	0.505409	0.996766	0.886351	Xdh/Uckl1/Nme3	3
mmu00592	Metabolism	Lipid metabolism	mmu00592	alpha-Linolenic acid metabolism - Mus musculus (house mouse)	1/277	25/9808	0.511838	0.996766	0.886351	Pla2g2e	1
mmu00790	Metabolism	Metabolism of cofactors and vitamins	mmu00790	Folate biosynthesis - Mus musculus (house mouse)	1/277	26/9808	0.52566	0.996766	0.886351	Pts	1
mmu04977	Organismal Systems	Digestive system	mmu04977	Vitamin digestion and absorption - Mus musculus (house mouse)	1/277	26/9808	0.52566	0.996766	0.886351	Tcn2	1
mmu04630	Environmental Information Processing	Signal transduction	mmu04630	JAK-STAT signaling pathway - Mus musculus (house mouse)	5/277	171/9808	0.532534	0.996766	0.886351	Stat1/Stat2/Irf9/Il12a/Tslp	5
mmu04210	Cellular Processes	Cell growth and death	mmu04210	Apoptosis - Mus musculus (house mouse)	4/277	135/9808	0.532614	0.996766	0.886351	Parp3/Ctso/Casp7/Tnfsf10	4
mmu04929	Organismal Systems	Endocrine system	mmu04929	GnRH secretion - Mus musculus (house mouse)	2/277	63/9808	0.535055	0.996766	0.886351	Cacna1s/Kcnn3	2
mmu05217	Human Diseases	Cancer: specific types	mmu05217	Basal cell carcinoma - Mus musculus (house mouse)	2/277	63/9808	0.535055	0.996766	0.886351	Apc2/Bmp4	2
mmu04380	Organismal Systems	Development and regeneration	mmu04380	Osteoclast differentiation - Mus musculus (house mouse)	4/277	136/9808	0.538469	0.996766	0.886351	Stat1/Stat2/Irf9/Tgfb2	4
mmu04392	Environmental Information Processing	Signal transduction	mmu04392	Hippo signaling pathway - multiple species - Mus musculus (house mouse)	1/277	27/9808	0.539092	0.996766	0.886351	Dchs2	1
mmu04744	Organismal Systems	Sensory system	mmu04744	Phototransduction - Mus musculus (house mouse)	1/277	27/9808	0.539092	0.996766	0.886351	Calml4	1
mmu04950	Human Diseases	Endocrine and metabolic disease	mmu04950	Maturity onset diabetes of the young - Mus musculus (house mouse)	1/277	27/9808	0.539092	0.996766	0.886351	Ins2	1
mmu04916	Organismal Systems	Endocrine system	mmu04916	Melanogenesis - Mus musculus (house mouse)	3/277	100/9808	0.540078	0.996766	0.886351	Camk2a/Calml4/Camk2b	3
mmu04310	Environmental Information Processing	Signal transduction	mmu04310	Wnt signaling pathway - Mus musculus (house mouse)	5/277	175/9808	0.553223	0.996766	0.886351	Daam2/Tle2/Apc2/Camk2a/Camk2b	5
mmu00062	Metabolism	Lipid metabolism	mmu00062	Fatty acid elongation - Mus musculus (house mouse)	1/277	29/9808	0.56483	0.996766	0.886351	Hacd4	1
mmu04936	Human Diseases	Endocrine and metabolic disease	mmu04936	Alcoholic liver disease - Mus musculus (house mouse)	4/277	141/9808	0.567176	0.996766	0.886351	Cxcl1/Prkag3/Il12a/Acacb	4
mmu00010	Metabolism	Carbohydrate metabolism	mmu00010	Glycolysis / Gluconeogenesis - Mus musculus (house mouse)	2/277	67/9808	0.568543	0.996766	0.886351	Aldh3b1/Pgam2	2
mmu05132	Human Diseases	Infectious disease: bacterial	mmu05132	Salmonella infection - Mus musculus (house mouse)	7/277	252/9808	0.572035	0.996766	0.886351	Mylpf/Dync1i1/Fyco1/Il18/Casp7/Rhoh/Tnfsf10	7
mmu04659	Organismal Systems	Immune system	mmu04659	Th17 cell differentiation - Mus musculus (house mouse)	3/277	105/9808	0.573318	0.996766	0.886351	Stat1/Rorc/Foxp3	3
mmu00563	Metabolism	Glycan biosynthesis and metabolism	mmu00563	Glycosylphosphatidylinositol (GPI)-anchor biosynthesis - Mus musculus (house mouse)	1/277	30/9808	0.577157	0.996766	0.886351	Pigp	1
mmu04218	Cellular Processes	Cell growth and death	mmu04218	Cellular senescence - Mus musculus (house mouse)	5/277	182/9808	0.588321	0.996766	0.886351	H2-T23/H2-T22/Tgfb2/H2-Q7/Calml4	5
mmu00640	Metabolism	Carbohydrate metabolism	mmu00640	Propanoate metabolism - Mus musculus (house mouse)	1/277	31/9808	0.589135	0.996766	0.886351	Acacb	1
mmu04151	Environmental Information Processing	Signal transduction	mmu04151	PI3K-Akt signaling pathway - Mus musculus (house mouse)	10/277	367/9808	0.592274	0.996766	0.886351	Col6a1/Col6a2/Thbs3/Col4a5/Vegfd/Fgfr4/Igf2/Itgb4/Ins2/Vwf	10
mmu00052	Metabolism	Carbohydrate metabolism	mmu00052	Galactose metabolism - Mus musculus (house mouse)	1/277	32/9808	0.600776	0.996766	0.886351	Mgam	1
mmu00512	Metabolism	Glycan biosynthesis and metabolism	mmu00512	Mucin type O-glycan biosynthesis - Mus musculus (house mouse)	1/277	32/9808	0.600776	0.996766	0.886351	Galnt15	1
mmu04136	Cellular Processes	Transport and catabolism	mmu04136	Autophagy - other - Mus musculus (house mouse)	1/277	32/9808	0.600776	0.996766	0.886351	Atg10	1
mmu04215	Cellular Processes	Cell growth and death	mmu04215	Apoptosis - multiple species - Mus musculus (house mouse)	1/277	32/9808	0.600776	0.996766	0.886351	Casp7	1
mmu05022	Human Diseases	Neurodegenerative disease	mmu05022	Pathways of neurodegeneration - multiple diseases - Mus musculus (house mouse)	13/277	481/9808	0.605995	0.996766	0.886351	Ube2l6/Uba7/Nos2/Ryr1/Gpx3/Apc2/Cacna1s/Ndufa3/Camk2a/Casp7/Calml4/Dnah10/Camk2b	13
mmu04024	Environmental Information Processing	Signal transduction	mmu04024	cAMP signaling pathway - Mus musculus (house mouse)	6/277	224/9808	0.61038	0.996766	0.886351	Cacna1s/Camk2a/Lipe/Calml4/Adrb2/Camk2b	6
mmu05322	Human Diseases	Immune disease	mmu05322	Systemic lupus erythematosus - Mus musculus (house mouse)	4/277	150/9808	0.616269	0.996766	0.886351	C1s1/Trim21/C1s2/H2bc4	4
mmu04917	Organismal Systems	Endocrine system	mmu04917	Prolactin signaling pathway - Mus musculus (house mouse)	2/277	74/9808	0.622876	0.996766	0.886351	Stat1/Ins2	2
mmu00030	Metabolism	Carbohydrate metabolism	mmu00030	Pentose phosphate pathway - Mus musculus (house mouse)	1/277	34/9808	0.62308	0.996766	0.886351	Shpk	1
mmu01040	Metabolism	Lipid metabolism	mmu01040	Biosynthesis of unsaturated fatty acids - Mus musculus (house mouse)	1/277	34/9808	0.62308	0.996766	0.886351	Hacd4	1
mmu01210	NA	NA	mmu01210	2-Oxocarboxylic acid metabolism - Mus musculus (house mouse)	1/277	34/9808	0.62308	0.996766	0.886351	Gpt	1
mmu04725	Organismal Systems	Nervous system	mmu04725	Cholinergic synapse - Mus musculus (house mouse)	3/277	113/9808	0.623299	0.996766	0.886351	Cacna1s/Camk2a/Camk2b	3
mmu01240	Metabolism	Global and overview maps	mmu01240	Biosynthesis of cofactors - Mus musculus (house mouse)	4/277	152/9808	0.626699	0.996766	0.886351	Pts/Afmid/Cmpk2/Nme3	4
mmu00980	Metabolism	Xenobiotics biodegradation and metabolism	mmu00980	Metabolism of xenobiotics by cytochrome P450 - Mus musculus (house mouse)	2/277	76/9808	0.6374	0.996766	0.886351	Aldh3b1/Cbr2	2
mmu05212	Human Diseases	Cancer: specific types	mmu05212	Pancreatic cancer - Mus musculus (house mouse)	2/277	76/9808	0.6374	0.996766	0.886351	Stat1/Tgfb2	2
mmu00051	Metabolism	Carbohydrate metabolism	mmu00051	Fructose and mannose metabolism - Mus musculus (house mouse)	1/277	36/9808	0.644143	0.996766	0.886351	Khk	1
mmu05100	Human Diseases	Infectious disease: bacterial	mmu05100	Bacterial invasion of epithelial cells - Mus musculus (house mouse)	2/277	77/9808	0.644496	0.996766	0.886351	Cav1/Septin12	2
mmu04935	Organismal Systems	Endocrine system	mmu04935	Growth hormone synthesis, secretion and action - Mus musculus (house mouse)	3/277	117/9808	0.646747	0.996766	0.886351	Stat1/Cacna1s/Irs3	3
mmu01250	Metabolism	Global and overview maps	mmu01250	Biosynthesis of nucleotide sugars - Mus musculus (house mouse)	1/277	38/9808	0.664032	0.996766	0.886351	Cmah	1
mmu04960	Organismal Systems	Excretory system	mmu04960	Aldosterone-regulated sodium reabsorption - Mus musculus (house mouse)	1/277	38/9808	0.664032	0.996766	0.886351	Ins2	1
mmu05010	Human Diseases	Neurodegenerative disease	mmu05010	Alzheimer disease - Mus musculus (house mouse)	10/277	389/9808	0.665471	0.996766	0.886351	Lpl/Eif2ak2/Nos2/Apc2/Cacna1s/Ndufa3/Casp7/Ins2/Calml4/Irs3	10
mmu04080	Environmental Information Processing	Signaling molecules and interaction	mmu04080	Neuroactive ligand-receptor interaction - Mus musculus (house mouse)	10/277	390/9808	0.668615	0.996766	0.886351	Glrb/P2rx6/Adora2b/Chrng/Mchr1/Adrb2/Avpr1a/Pate2/Ptgfr/P2rx5	10
mmu04722	Organismal Systems	Nervous system	mmu04722	Neurotrophin signaling pathway - Mus musculus (house mouse)	3/277	121/9808	0.669147	0.996766	0.886351	Camk2a/Calml4/Camk2b	3
mmu00250	Metabolism	Amino acid metabolism	mmu00250	Alanine, aspartate and glutamate metabolism - Mus musculus (house mouse)	1/277	39/9808	0.673558	0.996766	0.886351	Gpt	1
mmu04932	Human Diseases	Endocrine and metabolic disease	mmu04932	Non-alcoholic fatty liver disease - Mus musculus (house mouse)	4/277	162/9808	0.676096	0.996766	0.886351	Prkag3/Ndufa3/Casp7/Ins2	4
mmu04934	Human Diseases	Endocrine and metabolic disease	mmu04934	Cushing syndrome - Mus musculus (house mouse)	4/277	162/9808	0.676096	0.996766	0.886351	Apc2/Cacna1s/Camk2a/Camk2b	4
mmu05170	Human Diseases	Infectious disease: viral	mmu05170	Human immunodeficiency virus 1 infection - Mus musculus (house mouse)	6/277	241/9808	0.68039	0.996766	0.886351	H2-T23/Bst2/H2-T22/H2-Q7/Calml4/Trim12c	6
mmu04012	Environmental Information Processing	Signal transduction	mmu04012	ErbB signaling pathway - Mus musculus (house mouse)	2/277	84/9808	0.691126	0.996766	0.886351	Camk2a/Camk2b	2
mmu05219	Human Diseases	Cancer: specific types	mmu05219	Bladder cancer - Mus musculus (house mouse)	1/277	41/9808	0.691809	0.996766	0.886351	Mmp2	1
mmu04140	Cellular Processes	Transport and catabolism	mmu04140	Autophagy - animal - Mus musculus (house mouse)	4/277	167/9808	0.699037	0.996766	0.886351	Wdr45/Atg10/Ins2/Irs3	4
mmu03060	Genetic Information Processing	Folding, sorting and degradation	mmu03060	Protein export - Mus musculus (house mouse)	1/277	42/9808	0.700549	0.996766	0.886351	Gm44504	1
mmu05166	Human Diseases	Infectious disease: viral	mmu05166	Human T-cell leukemia virus 1 infection - Mus musculus (house mouse)	6/277	247/9808	0.703067	0.996766	0.886351	H2-T23/Egr1/H2-T22/Tgfb2/Anapc13/H2-Q7	6
mmu05150	Human Diseases	Infectious disease: bacterial	mmu05150	Staphylococcus aureus infection - Mus musculus (house mouse)	3/277	128/9808	0.705819	0.996766	0.886351	C1s1/C1s2/Krt36	3
mmu04530	Cellular Processes	Cellular community - eukaryotes	mmu04530	Tight junction - Mus musculus (house mouse)	4/277	169/9808	0.707882	0.996766	0.886351	Myl6b/Rab13/Prkag3/Cldn15	4
mmu00514	Metabolism	Glycan biosynthesis and metabolism	mmu00514	Other types of O-glycan biosynthesis - Mus musculus (house mouse)	1/277	43/9808	0.709043	0.996766	0.886351	Galnt15	1
mmu04658	Organismal Systems	Immune system	mmu04658	Th1 and Th2 cell differentiation - Mus musculus (house mouse)	2/277	88/9808	0.715445	0.996766	0.886351	Stat1/Il12a	2
mmu05210	Human Diseases	Cancer: specific types	mmu05210	Colorectal cancer - Mus musculus (house mouse)	2/277	88/9808	0.715445	0.996766	0.886351	Apc2/Tgfb2	2
mmu00620	Metabolism	Carbohydrate metabolism	mmu00620	Pyruvate metabolism - Mus musculus (house mouse)	1/277	44/9808	0.717296	0.996766	0.886351	Acacb	1
mmu04962	Organismal Systems	Excretory system	mmu04962	Vasopressin-regulated water reabsorption - Mus musculus (house mouse)	1/277	44/9808	0.717296	0.996766	0.886351	Dync1i1	1
mmu04015	Environmental Information Processing	Signal transduction	mmu04015	Rap1 signaling pathway - Mus musculus (house mouse)	5/277	214/9808	0.727589	0.996766	0.886351	Adora2b/Vegfd/Fgfr4/Ins2/Calml4	5
mmu04915	Organismal Systems	Endocrine system	mmu04915	Estrogen signaling pathway - Mus musculus (house mouse)	3/277	134/9808	0.734719	0.996766	0.886351	Mmp2/Calml4/Krt36	3
mmu04142	Cellular Processes	Transport and catabolism	mmu04142	Lysosome - Mus musculus (house mouse)	3/277	135/9808	0.739313	0.996766	0.886351	Ctso/Cd68/Idua	3
mmu00860	Metabolism	Metabolism of cofactors and vitamins	mmu00860	Porphyrin metabolism - Mus musculus (house mouse)	1/277	47/9808	0.740683	0.996766	0.886351	Hephl1	1
mmu03410	Genetic Information Processing	Replication and repair	mmu03410	Base excision repair - Mus musculus (house mouse)	1/277	47/9808	0.740683	0.996766	0.886351	Parp3	1
mmu04914	Organismal Systems	Endocrine system	mmu04914	Progesterone-mediated oocyte maturation - Mus musculus (house mouse)	2/277	93/9808	0.743569	0.996766	0.886351	Anapc13/Ins2	2
mmu04728	Organismal Systems	Nervous system	mmu04728	Dopaminergic synapse - Mus musculus (house mouse)	3/277	136/9808	0.743843	0.996766	0.886351	Camk2a/Calml4/Camk2b	3
mmu00565	Metabolism	Lipid metabolism	mmu00565	Ether lipid metabolism - Mus musculus (house mouse)	1/277	48/9808	0.748042	0.996766	0.886351	Pla2g2e	1
mmu04640	Organismal Systems	Immune system	mmu04640	Hematopoietic cell lineage - Mus musculus (house mouse)	2/277	94/9808	0.7489	0.996766	0.886351	Cd55/Cd59a	2
mmu05222	Human Diseases	Cancer: specific types	mmu05222	Small cell lung cancer - Mus musculus (house mouse)	2/277	94/9808	0.7489	0.996766	0.886351	Nos2/Col4a5	2
mmu04973	Organismal Systems	Digestive system	mmu04973	Carbohydrate digestion and absorption - Mus musculus (house mouse)	1/277	49/9808	0.755193	0.996766	0.886351	Mgam	1
mmu04070	Environmental Information Processing	Signal transduction	mmu04070	Phosphatidylinositol signaling system - Mus musculus (house mouse)	2/277	96/9808	0.759279	0.996766	0.886351	Ip6k3/Calml4	2
mmu04550	Cellular Processes	Cellular community - eukaryotes	mmu04550	Signaling pathways regulating pluripotency of stem cells - Mus musculus (house mouse)	3/277	140/9808	0.761341	0.996766	0.886351	Apc2/Fgfr4/Bmp4	3
mmu00140	Metabolism	Lipid metabolism	mmu00140	Steroid hormone biosynthesis - Mus musculus (house mouse)	2/277	99/9808	0.774152	0.996766	0.886351	Cyp2c23/Dhrs11	2
mmu00380	Metabolism	Amino acid metabolism	mmu00380	Tryptophan metabolism - Mus musculus (house mouse)	1/277	52/9808	0.775455	0.996766	0.886351	Afmid	1
mmu03272	NA	NA	mmu03272	Virion - Hepatitis viruses - Mus musculus (house mouse)	1/277	52/9808	0.775455	0.996766	0.886351	Cldn15	1
mmu04144	Cellular Processes	Transport and catabolism	mmu04144	Endocytosis - Mus musculus (house mouse)	6/277	270/9808	0.779749	0.996766	0.886351	H2-T23/H2-T22/Cav1/Fgfr4/Agap2/H2-Q7	6
mmu00564	Metabolism	Lipid metabolism	mmu00564	Glycerophospholipid metabolism - Mus musculus (house mouse)	2/277	101/9808	0.783618	0.996766	0.886351	Pla1a/Pla2g2e	2
mmu04810	Cellular Processes	Cell motility	mmu04810	Regulation of actin cytoskeleton - Mus musculus (house mouse)	5/277	232/9808	0.789428	0.996766	0.886351	Mylpf/Apc2/Fgfr4/Itgb4/Ins2	5
mmu05012	Human Diseases	Neurodegenerative disease	mmu05012	Parkinson disease - Mus musculus (house mouse)	6/277	274/9808	0.791435	0.996766	0.886351	Ube2l6/Uba7/Ndufa3/Camk2a/Calml4/Camk2b	6
mmu04072	Environmental Information Processing	Signal transduction	mmu04072	Phospholipase D signaling pathway - Mus musculus (house mouse)	3/277	149/9808	0.797186	0.996766	0.886351	Ins2/Avpr1a/Ptgfr	3
mmu05213	Human Diseases	Cancer: specific types	mmu05213	Endometrial cancer - Mus musculus (house mouse)	1/277	58/9808	0.811101	0.996766	0.886351	Apc2	1
mmu04120	Genetic Information Processing	Folding, sorting and degradation	mmu04120	Ubiquitin mediated proteolysis - Mus musculus (house mouse)	3/277	154/9808	0.81509	0.996766	0.886351	Ube2l6/Uba7/Anapc13	3
mmu04730	Organismal Systems	Nervous system	mmu04730	Long-term depression - Mus musculus (house mouse)	1/277	60/9808	0.821683	0.996766	0.886351	Ryr1	1
mmu04390	Environmental Information Processing	Signal transduction	mmu04390	Hippo signaling pathway - Mus musculus (house mouse)	3/277	158/9808	0.828435	0.996766	0.886351	Apc2/Tgfb2/Bmp4	3
mmu01212	Metabolism	Global and overview maps	mmu01212	Fatty acid metabolism - Mus musculus (house mouse)	1/277	62/9808	0.831673	0.996766	0.886351	Hacd4	1
mmu00561	Metabolism	Lipid metabolism	mmu00561	Glycerolipid metabolism - Mus musculus (house mouse)	1/277	63/9808	0.836458	0.996766	0.886351	Lpl	1
mmu00310	Metabolism	Amino acid metabolism	mmu00310	Lysine degradation - Mus musculus (house mouse)	1/277	64/9808	0.841106	0.996766	0.886351	Smyd1	1
mmu04913	Organismal Systems	Endocrine system	mmu04913	Ovarian steroidogenesis - Mus musculus (house mouse)	1/277	64/9808	0.841106	0.996766	0.886351	Ins2	1
mmu04928	Organismal Systems	Endocrine system	mmu04928	Parathyroid hormone synthesis, secretion and action - Mus musculus (house mouse)	2/277	116/9808	0.844131	0.996766	0.886351	Egr1/Bglap2	2
mmu04613	Organismal Systems	Immune system	mmu04613	Neutrophil extracellular trap formation - Mus musculus (house mouse)	4/277	209/9808	0.846657	0.996766	0.886351	Clcn5/H2bc4/Padi4/Vwf	4
mmu05163	Human Diseases	Infectious disease: viral	mmu05163	Human cytomegalovirus infection - Mus musculus (house mouse)	5/277	254/9808	0.849561	0.996766	0.886351	H2-T23/Ccl2/H2-T22/H2-Q7/Calml4	5
mmu04664	Organismal Systems	Immune system	mmu04664	Fc epsilon RI signaling pathway - Mus musculus (house mouse)	1/277	66/9808	0.850012	0.996766	0.886351	Alox5ap	1
mmu04650	Organismal Systems	Immune system	mmu04650	Natural killer cell mediated cytotoxicity - Mus musculus (house mouse)	2/277	120/9808	0.857454	0.996766	0.886351	H2-T23/Tnfsf10	2
mmu05230	Human Diseases	Cancer: overview	mmu05230	Central carbon metabolism in cancer - Mus musculus (house mouse)	1/277	69/9808	0.862447	0.996766	0.886351	Pgam2	1
mmu05211	Human Diseases	Cancer: specific types	mmu05211	Renal cell carcinoma - Mus musculus (house mouse)	1/277	70/9808	0.86636	0.996766	0.886351	Tgfb2	1
mmu00562	Metabolism	Carbohydrate metabolism	mmu00562	Inositol phosphate metabolism - Mus musculus (house mouse)	1/277	72/9808	0.873855	0.996766	0.886351	Inpp5j	1
mmu00982	Metabolism	Xenobiotics biodegradation and metabolism	mmu00982	Drug metabolism - cytochrome P450 - Mus musculus (house mouse)	1/277	72/9808	0.873855	0.996766	0.886351	Aldh3b1	1
mmu04927	Organismal Systems	Endocrine system	mmu04927	Cortisol synthesis and secretion - Mus musculus (house mouse)	1/277	72/9808	0.873855	0.996766	0.886351	Cacna1s	1
mmu05225	Human Diseases	Cancer: specific types	mmu05225	Hepatocellular carcinoma - Mus musculus (house mouse)	3/277	175/9808	0.876329	0.996766	0.886351	Apc2/Tgfb2/Igf2	3
mmu00480	Metabolism	Metabolism of other amino acids	mmu00480	Glutathione metabolism - Mus musculus (house mouse)	1/277	73/9808	0.877444	0.996766	0.886351	Gpx3	1
mmu04115	Cellular Processes	Cell growth and death	mmu04115	p53 signaling pathway - Mus musculus (house mouse)	1/277	75/9808	0.884319	0.996766	0.886351	Cd82	1
mmu05220	Human Diseases	Cancer: specific types	mmu05220	Chronic myeloid leukemia - Mus musculus (house mouse)	1/277	76/9808	0.887611	0.996766	0.886351	Tgfb2	1
mmu05020	Human Diseases	Neurodegenerative disease	mmu05020	Prion disease - Mus musculus (house mouse)	5/277	273/9808	0.889396	0.996766	0.886351	Egr1/Ryr1/Cav1/Cacna1s/Ndufa3	5
mmu04726	Organismal Systems	Nervous system	mmu04726	Serotonergic synapse - Mus musculus (house mouse)	2/277	136/9808	0.900974	0.996766	0.886351	Cacna1s/Cyp2c23	2
mmu05135	Human Diseases	Infectious disease: bacterial	mmu05135	Yersinia infection - Mus musculus (house mouse)	2/277	136/9808	0.900974	0.996766	0.886351	Ccl2/Il18	2
mmu03018	Genetic Information Processing	Folding, sorting and degradation	mmu03018	RNA degradation - Mus musculus (house mouse)	1/277	83/9808	0.908186	0.996766	0.886351	Nudt16	1
mmu04714	Organismal Systems	Environmental adaptation	mmu04714	Thermogenesis - Mus musculus (house mouse)	4/277	238/9808	0.908462	0.996766	0.886351	Prkag3/Ndufa3/Ndufaf3/Lipe	4
mmu00190	Metabolism	Energy metabolism	mmu00190	Oxidative phosphorylation - Mus musculus (house mouse)	2/277	141/9808	0.91181	0.996766	0.886351	Ndufa3/Atp6v0e2	2
mmu03083	Genetic Information Processing	Chromosome	mmu03083	Polycomb repressive complex - Mus musculus (house mouse)	1/277	87/9808	0.918209	0.996766	0.886351	Suz12	1
mmu05235	Human Diseases	Cancer: overview	mmu05235	PD-L1 expression and PD-1 checkpoint pathway in cancer - Mus musculus (house mouse)	1/277	88/9808	0.92054	0.996766	0.886351	Stat1	1
mmu05224	Human Diseases	Cancer: specific types	mmu05224	Breast cancer - Mus musculus (house mouse)	2/277	147/9808	0.923349	0.996766	0.886351	Apc2/Heyl	2
mmu04727	Organismal Systems	Nervous system	mmu04727	GABAergic synapse - Mus musculus (house mouse)	1/277	90/9808	0.925005	0.996766	0.886351	Cacna1s	1
mmu05204	Human Diseases	Cancer: overview	mmu05204	Chemical carcinogenesis - DNA adducts - Mus musculus (house mouse)	1/277	90/9808	0.925005	0.996766	0.886351	Cyp2c23	1
mmu05226	Human Diseases	Cancer: specific types	mmu05226	Gastric cancer - Mus musculus (house mouse)	2/277	150/9808	0.928572	0.996766	0.886351	Apc2/Tgfb2	2
mmu04520	Cellular Processes	Cellular community - eukaryotes	mmu04520	Adherens junction - Mus musculus (house mouse)	1/277	92/9808	0.929219	0.996766	0.886351	Mylpf	1
mmu04742	Organismal Systems	Sensory system	mmu04742	Taste transduction - Mus musculus (house mouse)	1/277	92/9808	0.929219	0.996766	0.886351	Pde1b	1
mmu05032	Human Diseases	Substance dependence	mmu05032	Morphine addiction - Mus musculus (house mouse)	1/277	92/9808	0.929219	0.996766	0.886351	Pde1b	1
mmu01522	Human Diseases	Drug resistance: antineoplastic	mmu01522	Endocrine resistance - Mus musculus (house mouse)	1/277	93/9808	0.931237	0.996766	0.886351	Mmp2	1
mmu04723	Organismal Systems	Nervous system	mmu04723	Retrograde endocannabinoid signaling - Mus musculus (house mouse)	2/277	153/9808	0.933459	0.996766	0.886351	Cacna1s/Ndufa3	2
mmu05034	Human Diseases	Substance dependence	mmu05034	Alcoholism - Mus musculus (house mouse)	3/277	207/9808	0.935457	0.996766	0.886351	Adora2b/H2bc4/Calml4	3
mmu04110	Cellular Processes	Cell growth and death	mmu04110	Cell cycle - Mus musculus (house mouse)	2/277	157/9808	0.939485	0.996766	0.886351	Tgfb2/Anapc13	2
mmu05016	Human Diseases	Neurodegenerative disease	mmu05016	Huntington disease - Mus musculus (house mouse)	5/277	308/9808	0.9395	0.996766	0.886351	Tgm2/Slc1a3/Gpx3/Ndufa3/Dnah10	5
mmu05231	Human Diseases	Cancer: overview	mmu05231	Choline metabolism in cancer - Mus musculus (house mouse)	1/277	98/9808	0.940499	0.996766	0.886351	Slc44a4	1
mmu05215	Human Diseases	Cancer: specific types	mmu05215	Prostate cancer - Mus musculus (house mouse)	1/277	100/9808	0.943845	0.996766	0.886351	Ins2	1
mmu00830	Metabolism	Metabolism of cofactors and vitamins	mmu00830	Retinol metabolism - Mus musculus (house mouse)	1/277	102/9808	0.947004	0.996766	0.886351	Cyp2c23	1
mmu03015	Genetic Information Processing	Translation	mmu03015	mRNA surveillance pathway - Mus musculus (house mouse)	1/277	104/9808	0.949986	0.996766	0.886351	Nxf7	1
mmu04724	Organismal Systems	Nervous system	mmu04724	Glutamatergic synapse - Mus musculus (house mouse)	1/277	116/9808	0.964675	0.998692	0.888063	Slc1a3	1
mmu03013	Genetic Information Processing	Translation	mmu03013	Nucleocytoplasmic transport - Mus musculus (house mouse)	1/277	118/9808	0.966666	0.998692	0.888063	Nxf7	1
mmu04660	Organismal Systems	Immune system	mmu04660	T cell receptor signaling pathway - Mus musculus (house mouse)	1/277	122/9808	0.970318	0.998692	0.888063	Map3k8	1
mmu03008	Genetic Information Processing	Translation	mmu03008	Ribosome biogenesis in eukaryotes - Mus musculus (house mouse)	1/277	125/9808	0.972792	0.998692	0.888063	Nxf7	1
mmu04611	Organismal Systems	Immune system	mmu04611	Platelet activation - Mus musculus (house mouse)	1/277	126/9808	0.973571	0.998692	0.888063	Vwf	1
mmu05017	Human Diseases	Neurodegenerative disease	mmu05017	Spinocerebellar ataxia - Mus musculus (house mouse)	1/277	141/9808	0.982906	0.998692	0.888063	Ryr1	1
mmu05014	Human Diseases	Neurodegenerative disease	mmu05014	Amyotrophic lateral sclerosis - Mus musculus (house mouse)	5/277	375/9808	0.982926	0.998692	0.888063	Nxf7/Nos2/Gpx3/Ndufa3/Dnah10	5
mmu05207	Human Diseases	Cancer: overview	mmu05207	Chemical carcinogenesis - receptor activation - Mus musculus (house mouse)	2/277	228/9808	0.989509	0.998692	0.888063	Cacna1s/Adrb2	2
mmu04150	Environmental Information Processing	Signal transduction	mmu04150	mTOR signaling pathway - Mus musculus (house mouse)	1/277	158/9808	0.989576	0.998692	0.888063	Ins2	1
mmu04141	Genetic Information Processing	Folding, sorting and degradation	mmu04141	Protein processing in endoplasmic reticulum - Mus musculus (house mouse)	1/277	175/9808	0.993649	0.998692	0.888063	Cryab	1
mmu05206	Human Diseases	Cancer: overview	mmu05206	MicroRNAs in cancer - Mus musculus (house mouse)	2/277	303/9808	0.998507	0.998692	0.888063	Apc2/Tgfb2	2
mmu05202	Human Diseases	Cancer: overview	mmu05202	Transcriptional misregulation in cancer - Mus musculus (house mouse)	1/277	226/9808	0.998572	0.998692	0.888063	Pax5	1
mmu05208	Human Diseases	Cancer: overview	mmu05208	Chemical carcinogenesis - reactive oxygen species - Mus musculus (house mouse)	1/277	229/9808	0.998692	0.998692	0.888063	Ndufa3	1

## Sheet: Table S4
Table S4. GO analysis of differentially expressed genes after SUZ12 knockdown.
	category	subcategory	ID	Description	GeneRatio	BgRatio	pvalue	p.adjust	qvalue	geneID	Count
mmu04010	Environmental Information Processing	Signal transduction	mmu04010	MAPK signaling pathway - Mus musculus (house mouse)	17/170	299/9808	1.62e-05	0.004069	0.00377122	Ngfr/Areg/Rps6ka4/Myc/Il1rap/Dusp9/Dusp5/Il1r1/Dusp16/Rps6ka1/Vegfc/Pdgfb/Gdnf/Fgf5/Ngf/Efna5/Efna3	17
mmu04360	Organismal Systems	Development and regeneration	mmu04360	Axon guidance - Mus musculus (house mouse)	12/170	181/9808	7.02e-05	0.00881415	0.00816912	Sema7a/Efnb2/Epha4/Pard6b/Fzd3/Unc5a/Pik3cd/Lrrc4c/Efna5/Robo2/Sema4f/Efna3	12
mmu04151	Environmental Information Processing	Signal transduction	mmu04151	PI3K-Akt signaling pathway - Mus musculus (house mouse)	17/170	367/9808	0.000207328	0.0173464	0.016077	Ngfr/Tnc/Sgk1/Areg/F2r/Prkaa1/Myc/Vegfc/Pdgfb/Gdnf/Fgf5/Itga9/Pik3cd/Ngf/Itgb8/Efna5/Efna3	17
mmu04015	Environmental Information Processing	Signal transduction	mmu04015	Rap1 signaling pathway - Mus musculus (house mouse)	12/170	214/9808	0.000339221	0.0212861	0.0197284	Ngfr/F2r/Vegfc/Pdgfb/Pard6b/Fgf5/Cdh1/Pik3cd/Ngf/Efna5/Efna3/Rap1gap	12
mmu04514	Environmental Information Processing	Signaling molecules and interaction	mmu04514	Cell adhesion molecules - Mus musculus (house mouse)	9/170	179/9808	0.00391768	0.154682	0.143363	Alcam/Sdc4/Vcan/Igsf11/Cdh1/Itga9/Selp/Lrrc4c/Itgb8	9
mmu04668	Environmental Information Processing	Signal transduction	mmu04668	TNF signaling pathway - Mus musculus (house mouse)	7/170	118/9808	0.00437219	0.154682	0.143363	Ptgs2/Rps6ka4/Mmp9/Cebpb/Vegfc/Pik3cd/Ripk3	7
mmu04060	Environmental Information Processing	Signaling molecules and interaction	mmu04060	Cytokine-cytokine receptor interaction - Mus musculus (house mouse)	12/170	294/9808	0.00507475	0.154682	0.143363	Ngfr/Inhba/Il1rap/Il1rn/Il1r1/Tnfrsf10b/Il18rap/Relt/Tnfsf9/Il13ra2/Tnfrsf21/Ngf	12
mmu05219	Human Diseases	Cancer: specific types	mmu05219	Bladder cancer - Mus musculus (house mouse)	4/170	41/9808	0.00535381	0.154682	0.143363	Hbegf/Myc/Mmp9/Cdh1	4
mmu04390	Environmental Information Processing	Signal transduction	mmu04390	Hippo signaling pathway - Mus musculus (house mouse)	8/170	158/9808	0.00616197	0.154682	0.143363	Areg/Wnt7b/Tead2/Myc/Lef1/Pard6b/Fzd3/Cdh1	8
mmu04810	Cellular Processes	Cell motility	mmu04810	Regulation of actin cytoskeleton - Mus musculus (house mouse)	10/170	232/9808	0.00709074	0.154682	0.143363	F2r/Abi2/Rgcc/Bdkrb2/Pdgfb/Fgf5/Itga9/Pik3cd/Itgb8/Kng1	10
mmu04820	NA	NA	mmu04820	Cytoskeleton in muscle cells - Mus musculus (house mouse)	10/170	232/9808	0.00709074	0.154682	0.143363	Fbln2/Sdc4/Vcan/Myh1/Fhl3/Pkp2/Myh4/Itga9/Itgb8/Fmnl1	10
mmu04148	NA	NA	mmu04148	Efferocytosis - Mus musculus (house mouse)	8/170	163/9808	0.00739518	0.154682	0.143363	Ptgs2/Sgk1/Slc2a1/Megf10/Dusp5/Dusp16/Cebpb/Cd24a	8
mmu05224	Human Diseases	Cancer: specific types	mmu05224	Breast cancer - Mus musculus (house mouse)	7/170	147/9808	0.0139437	0.255681	0.23697	Wnt7b/Myc/Jag2/Lef1/Fzd3/Fgf5/Pik3cd	7
mmu05418	Human Diseases	Cardiovascular disease	mmu05418	Fluid shear stress and atherosclerosis - Mus musculus (house mouse)	7/170	148/9808	0.0144289	0.255681	0.23697	Thbd/Prkaa1/Sdc4/Il1r1/Mmp9/Pdgfb/Pik3cd	7
mmu05226	Human Diseases	Cancer: specific types	mmu05226	Gastric cancer - Mus musculus (house mouse)	7/170	150/9808	0.0154353	0.255681	0.23697	Wnt7b/Myc/Lef1/Fzd3/Fgf5/Cdh1/Pik3cd	7
mmu05206	Human Diseases	Cancer: overview	mmu05206	MicroRNAs in cancer - Mus musculus (house mouse)	11/170	303/9808	0.0162984	0.255681	0.23697	Tnc/Ptgs2/Hmga2/Ccng1/Myc/Mmp9/Pdgfb/Fzd3/Pik3cd/Efna5/Efna3	11
mmu05213	Human Diseases	Cancer: specific types	mmu05213	Endometrial cancer - Mus musculus (house mouse)	4/170	58/9808	0.0178879	0.264109	0.244781	Myc/Lef1/Cdh1/Pik3cd	4
mmu04150	Environmental Information Processing	Signal transduction	mmu04150	mTOR signaling pathway - Mus musculus (house mouse)	7/170	158/9808	0.0199634	0.278378	0.258006	Sgk1/Wnt7b/Prkaa1/Slc7a5/Rps6ka1/Fzd3/Pik3cd	7
mmu04657	Organismal Systems	Immune system	mmu04657	IL-17 signaling pathway - Mus musculus (house mouse)	5/170	93/9808	0.0225643	0.280988	0.260425	Ptgs2/Fosl1/Mmp13/Mmp9/Cebpb	5
mmu05217	Human Diseases	Cancer: specific types	mmu05217	Basal cell carcinoma - Mus musculus (house mouse)	4/170	63/9808	0.0235076	0.280988	0.260425	Wnt7b/Hhip/Lef1/Fzd3	4
mmu04610	Organismal Systems	Immune system	mmu04610	Complement and coagulation cascades - Mus musculus (house mouse)	5/170	94/9808	0.0235089	0.280988	0.260425	Serpinb2/Thbd/F2r/Bdkrb2/Kng1	5
mmu04750	Organismal Systems	Sensory system	mmu04750	Inflammatory mediator regulation of TRP channels - Mus musculus (house mouse)	6/170	130/9808	0.0254139	0.281918	0.261287	Il1rap/Il1r1/Bdkrb2/Pik3cd/Ngf/Kng1	6
mmu05216	Human Diseases	Cancer: specific types	mmu05216	Thyroid cancer - Mus musculus (house mouse)	3/170	37/9808	0.0258332	0.281918	0.261287	Myc/Lef1/Cdh1	3
mmu04915	Organismal Systems	Endocrine system	mmu04915	Estrogen signaling pathway - Mus musculus (house mouse)	6/170	134/9808	0.0289318	0.302578	0.280435	Hbegf/Krt19/Krt14/Mmp9/Greb1/Pik3cd	6
mmu05230	Human Diseases	Cancer: overview	mmu05230	Central carbon metabolism in cancer - Mus musculus (house mouse)	4/170	69/9808	0.0315238	0.306757	0.284308	Slc2a1/Myc/Slc7a5/Pik3cd	4
mmu04310	Environmental Information Processing	Signal transduction	mmu04310	Wnt signaling pathway - Mus musculus (house mouse)	7/170	175/9808	0.0325116	0.306757	0.284308	Fosl1/Lgr6/Wnt7b/Myc/Lef1/Dkk2/Fzd3	7
mmu05211	Human Diseases	Cancer: specific types	mmu05211	Renal cell carcinoma - Mus musculus (house mouse)	4/170	70/9808	0.0329977	0.306757	0.284308	Slc2a1/Pdgfb/Arnt2/Pik3cd	4
mmu04550	Cellular Processes	Cellular community - eukaryotes	mmu04550	Signaling pathways regulating pluripotency of stem cells - Mus musculus (house mouse)	6/170	140/9808	0.034787	0.311841	0.28902	Wnt7b/Inhba/Myc/Dusp9/Fzd3/Pik3cd	6
mmu05218	Human Diseases	Cancer: specific types	mmu05218	Melanoma - Mus musculus (house mouse)	4/170	72/9808	0.0360648	0.312147	0.289304	Pdgfb/Fgf5/Cdh1/Pik3cd	4
mmu00513	Metabolism	Glycan biosynthesis and metabolism	mmu00513	Various types of N-glycan biosynthesis - Mus musculus (house mouse)	3/170	43/9808	0.0380741	0.318553	0.295241	Man1a/Mgat4a/Chst8	3
mmu04014	Environmental Information Processing	Signal transduction	mmu04014	Ras signaling pathway - Mus musculus (house mouse)	8/170	236/9808	0.0528694	0.428072	0.396745	Ngfr/Vegfc/Pdgfb/Fgf5/Pik3cd/Ngf/Efna5/Efna3	8
mmu04012	Environmental Information Processing	Signal transduction	mmu04012	ErbB signaling pathway - Mus musculus (house mouse)	4/170	84/9808	0.0578193	0.449093	0.416228	Areg/Hbegf/Myc/Pik3cd	4
mmu04722	Organismal Systems	Nervous system	mmu04722	Neurotrophin signaling pathway - Mus musculus (house mouse)	5/170	121/9808	0.0590441	0.449093	0.416228	Ngfr/Rps6ka1/Arhgdig/Pik3cd/Ngf	5
mmu05412	Human Diseases	Cardiovascular disease	mmu05412	Arrhythmogenic right ventricular cardiomyopathy - Mus musculus (house mouse)	4/170	86/9808	0.0619997	0.457704	0.424209	Pkp2/Lef1/Itga9/Itgb8	4
mmu05205	Human Diseases	Cancer: overview	mmu05205	Proteoglycans in cancer - Mus musculus (house mouse)	7/170	204/9808	0.0643525	0.457855	0.424349	Wnt7b/Hbegf/Sdc4/Myc/Mmp9/Fzd3/Pik3cd	7
mmu05210	Human Diseases	Cancer: specific types	mmu05210	Colorectal cancer - Mus musculus (house mouse)	4/170	88/9808	0.0663359	0.457855	0.424349	Areg/Myc/Lef1/Pik3cd	4
mmu04512	Environmental Information Processing	Signaling molecules and interaction	mmu04512	ECM-receptor interaction - Mus musculus (house mouse)	4/170	89/9808	0.0685619	0.457855	0.424349	Tnc/Sdc4/Itga9/Itgb8	4
mmu00270	Metabolism	Amino acid metabolism	mmu00270	Cysteine and methionine metabolism - Mus musculus (house mouse)	3/170	55/9808	0.0697829	0.457855	0.424349	Bcat1/Amd1/Amd2	3
mmu05132	Human Diseases	Infectious disease: bacterial	mmu05132	Salmonella infection - Mus musculus (house mouse)	8/170	252/9808	0.0717461	0.457855	0.424349	Arf1/Tubb3/Myc/Podxl/Tnfrsf10b/Lef1/Pik3cd/Ripk3	8
mmu00790	Metabolism	Metabolism of cofactors and vitamins	mmu00790	Folate biosynthesis - Mus musculus (house mouse)	2/170	26/9808	0.0740119	0.457855	0.424349	Mocs2/Mocos	2
mmu04923	Organismal Systems	Endocrine system	mmu04923	Regulation of lipolysis in adipocytes - Mus musculus (house mouse)	3/170	57/9808	0.0759415	0.457855	0.424349	Ptgs2/Pde3b/Pik3cd	3
mmu01522	Human Diseases	Drug resistance: antineoplastic	mmu01522	Endocrine resistance - Mus musculus (house mouse)	4/170	93/9808	0.0778465	0.457855	0.424349	Hbegf/Jag2/Mmp9/Pik3cd	4
mmu04392	Environmental Information Processing	Signal transduction	mmu04392	Hippo signaling pathway - multiple species - Mus musculus (house mouse)	2/170	27/9808	0.0790508	0.457855	0.424349	Tead2/Dchs1	2
mmu04640	Organismal Systems	Immune system	mmu04640	Hematopoietic cell lineage - Mus musculus (house mouse)	4/170	94/9808	0.0802615	0.457855	0.424349	Tfrc/Il1r1/Cd24a/Cd33	4
mmu05225	Human Diseases	Cancer: specific types	mmu05225	Hepatocellular carcinoma - Mus musculus (house mouse)	6/170	175/9808	0.0837019	0.46687	0.432704	Wnt7b/Myc/Lef1/Fzd3/Pik3cd/Dpf1	6
mmu05215	Human Diseases	Cancer: specific types	mmu05215	Prostate cancer - Mus musculus (house mouse)	4/170	100/9808	0.0955172	0.521192	0.48305	Lef1/Mmp9/Pdgfb/Pik3cd	4
mmu05202	Human Diseases	Cancer: overview	mmu05202	Transcriptional misregulation in cancer - Mus musculus (house mouse)	7/170	226/9808	0.0979683	0.523193	0.484905	Ngfr/Hmga2/Myc/Mmp9/Cebpb/Arnt2/H3c3	7
mmu01210	NA	NA	mmu01210	2-Oxocarboxylic acid metabolism - Mus musculus (house mouse)	2/170	34/9808	0.116959	0.608802	0.564249	Bcat1/Dbt	2
mmu05221	Human Diseases	Cancer: specific types	mmu05221	Acute myeloid leukemia - Mus musculus (house mouse)	3/170	70/9808	0.121259	0.608802	0.564249	Myc/Lef1/Pik3cd	3
mmu04350	Environmental Information Processing	Signal transduction	mmu04350	TGF-beta signaling pathway - Mus musculus (house mouse)	4/170	110/9808	0.123701	0.608802	0.564249	Tfrc/Inhba/Myc/Grem2	4
mmu04931	Human Diseases	Endocrine and metabolic disease	mmu04931	Insulin resistance - Mus musculus (house mouse)	4/170	110/9808	0.123701	0.608802	0.564249	Prkaa1/Slc2a1/Rps6ka1/Pik3cd	4
mmu04920	Organismal Systems	Endocrine system	mmu04920	Adipocytokine signaling pathway - Mus musculus (house mouse)	3/170	72/9808	0.128957	0.622465	0.576912	Acsbg1/Prkaa1/Slc2a1	3
mmu04510	Cellular Processes	Cellular community - eukaryotes	mmu04510	Focal adhesion - Mus musculus (house mouse)	6/170	202/9808	0.138711	0.642641	0.595612	Tnc/Vegfc/Pdgfb/Itga9/Pik3cd/Itgb8	6
mmu04960	Organismal Systems	Excretory system	mmu04960	Aldosterone-regulated sodium reabsorption - Mus musculus (house mouse)	2/170	38/9808	0.140291	0.642641	0.595612	Sgk1/Pik3cd	2
mmu04115	Cellular Processes	Cell growth and death	mmu04115	p53 signaling pathway - Mus musculus (house mouse)	3/170	75/9808	0.140818	0.642641	0.595612	Ccng1/Ei24/Tnfrsf10b	3
mmu05143	Human Diseases	Infectious disease: parasitic	mmu05143	African trypanosomiasis - Mus musculus (house mouse)	2/170	39/9808	0.146273	0.655615	0.607637	Hba-a1/Kng1	2
mmu04934	Human Diseases	Endocrine and metabolic disease	mmu04934	Cushing syndrome - Mus musculus (house mouse)	5/170	162/9808	0.150336	0.657509	0.609392	Wnt7b/Ldlr/Lef1/Fzd3/Kcnk2	5
mmu04020	Environmental Information Processing	Signal transduction	mmu04020	Calcium signaling pathway - Mus musculus (house mouse)	7/170	254/9808	0.152287	0.657509	0.609392	F2r/Bdkrb2/Vegfc/Pdgfb/Gdnf/Fgf5/Ngf	7
mmu04919	Organismal Systems	Endocrine system	mmu04919	Thyroid hormone signaling pathway - Mus musculus (house mouse)	4/170	120/9808	0.154974	0.657509	0.609392	Slc2a1/Myc/Pik3cd/Dio2	4
mmu01230	Metabolism	Global and overview maps	mmu01230	Biosynthesis of amino acids - Mus musculus (house mouse)	3/170	79/9808	0.157173	0.657509	0.609392	Taldo1/Asns/Bcat1	3
mmu04140	Cellular Processes	Transport and catabolism	mmu04140	Autophagy - animal - Mus musculus (house mouse)	5/170	167/9808	0.164198	0.675632	0.626189	Prkaa1/Nrbf2/Atg9b/Pik3cd/Rps27a	5
mmu00514	Metabolism	Glycan biosynthesis and metabolism	mmu00514	Other types of O-glycan biosynthesis - Mus musculus (house mouse)	2/170	43/9808	0.170682	0.690985	0.640418	Gxylt1/Galnt7	2
mmu05417	Human Diseases	Cardiovascular disease	mmu05417	Lipid and atherosclerosis - Mus musculus (house mouse)	6/170	217/9808	0.175091	0.697583	0.646534	Ldlr/Tnfrsf10b/Mmp9/Pik3cd/Selp/Pou2f2	6
mmu01232	Metabolism	Global and overview maps	mmu01232	Nucleotide metabolism - Mus musculus (house mouse)	3/170	84/9808	0.17839	0.699623	0.648423	Upp1/Ak4/Nt5e	3
mmu04926	Organismal Systems	Endocrine system	mmu04926	Relaxin signaling pathway - Mus musculus (house mouse)	4/170	130/9808	0.188869	0.724131	0.671138	Mmp13/Mmp9/Vegfc/Pik3cd	4
mmu05167	Human Diseases	Infectious disease: viral	mmu05167	Kaposi sarcoma-associated herpesvirus infection - Mus musculus (house mouse)	6/170	223/9808	0.19065	0.724131	0.671138	Ptgs2/Myc/Lef1/Pdgfb/Pik3cd/Rps27a	6
mmu04024	Environmental Information Processing	Signal transduction	mmu04024	cAMP signaling pathway - Mus musculus (house mouse)	6/170	224/9808	0.193294	0.724131	0.671138	F2r/Hhip/Htr1b/Pde3b/Pik3cd/Kcnk2	6
mmu04210	Cellular Processes	Cell growth and death	mmu04210	Apoptosis - Mus musculus (house mouse)	4/170	135/9808	0.206643	0.762756	0.706937	Tnfrsf10b/Ctsw/Pik3cd/Ngf	4
mmu00533	Metabolism	Glycan biosynthesis and metabolism	mmu00533	Glycosaminoglycan biosynthesis - keratan sulfate - Mus musculus (house mouse)	1/170	14/9808	0.217257	0.767959	0.711759	Chst2	1
mmu04914	Organismal Systems	Endocrine system	mmu04914	Progesterone-mediated oocyte maturation - Mus musculus (house mouse)	3/170	93/9808	0.218336	0.767959	0.711759	Pde3b/Rps6ka1/Pik3cd	3
mmu05222	Human Diseases	Cancer: specific types	mmu05222	Small cell lung cancer - Mus musculus (house mouse)	3/170	94/9808	0.222888	0.767959	0.711759	Ptgs2/Myc/Pik3cd	3
mmu00730	Metabolism	Metabolism of cofactors and vitamins	mmu00730	Thiamine metabolism - Mus musculus (house mouse)	1/170	15/9808	0.230843	0.767959	0.711759	Ak4	1
mmu00510	Metabolism	Glycan biosynthesis and metabolism	mmu00510	N-Glycan biosynthesis - Mus musculus (house mouse)	2/170	53/9808	0.233972	0.767959	0.711759	Man1a/Mgat4a	2
mmu00330	Metabolism	Amino acid metabolism	mmu00330	Arginine and proline metabolism - Mus musculus (house mouse)	2/170	54/9808	0.240402	0.767959	0.711759	Amd1/Amd2	2
mmu05231	Human Diseases	Cancer: overview	mmu05231	Choline metabolism in cancer - Mus musculus (house mouse)	3/170	98/9808	0.241276	0.767959	0.711759	Chka/Pdgfb/Pik3cd	3
mmu04916	Organismal Systems	Endocrine system	mmu04916	Melanogenesis - Mus musculus (house mouse)	3/170	100/9808	0.250564	0.767959	0.711759	Wnt7b/Lef1/Fzd3	3
mmu05410	Human Diseases	Cardiovascular disease	mmu05410	Hypertrophic cardiomyopathy - Mus musculus (house mouse)	3/170	100/9808	0.250564	0.767959	0.711759	Prkaa1/Itga9/Itgb8	3
mmu00240	Metabolism	Nucleotide metabolism	mmu00240	Pyrimidine metabolism - Mus musculus (house mouse)	2/170	56/9808	0.253285	0.767959	0.711759	Upp1/Nt5e	2
mmu04933	Human Diseases	Endocrine and metabolic disease	mmu04933	AGE-RAGE signaling pathway in diabetic complications - Mus musculus (house mouse)	3/170	101/9808	0.255229	0.767959	0.711759	Thbd/Vegfc/Pik3cd	3
mmu04976	Organismal Systems	Digestive system	mmu04976	Bile secretion - Mus musculus (house mouse)	3/170	101/9808	0.255229	0.767959	0.711759	Slc2a1/Hmgcr/Ldlr	3
mmu03265	Genetic Information Processing	Information processing in viruses	mmu03265	Virion - Ebolavirus, Lyssavirus and Morbillivirus - Mus musculus (house mouse)	1/170	17/9808	0.257317	0.767959	0.711759	Ngfr	1
mmu04072	Environmental Information Processing	Signal transduction	mmu04072	Phospholipase D signaling pathway - Mus musculus (house mouse)	4/170	149/9808	0.258679	0.767959	0.711759	F2r/Arf1/Pdgfb/Pik3cd	4
mmu04814	Cellular Processes	Cell motility	mmu04814	Motor proteins - Mus musculus (house mouse)	5/170	198/9808	0.259688	0.767959	0.711759	Myo1b/Tubb3/Myh1/Myh4/Kif1a	5
mmu00280	Metabolism	Amino acid metabolism	mmu00280	Valine, leucine and isoleucine degradation - Mus musculus (house mouse)	2/170	57/9808	0.259734	0.767959	0.711759	Bcat1/Dbt	2
mmu05142	Human Diseases	Infectious disease: parasitic	mmu05142	Chagas disease - Mus musculus (house mouse)	3/170	103/9808	0.264595	0.767959	0.711759	Bdkrb2/Pik3cd/Kng1	3
mmu04340	Environmental Information Processing	Signal transduction	mmu04340	Hedgehog signaling pathway - Mus musculus (house mouse)	2/170	58/9808	0.266185	0.767959	0.711759	Spop/Hhip	2
mmu04370	Environmental Information Processing	Signal transduction	mmu04370	VEGF signaling pathway - Mus musculus (house mouse)	2/170	58/9808	0.266185	0.767959	0.711759	Ptgs2/Pik3cd	2
mmu04922	Organismal Systems	Endocrine system	mmu04922	Glucagon signaling pathway - Mus musculus (house mouse)	3/170	104/9808	0.269294	0.768099	0.711889	Prkaa1/Slc2a1/Pde3b	3
mmu00061	Metabolism	Lipid metabolism	mmu00061	Fatty acid biosynthesis - Mus musculus (house mouse)	1/170	19/9808	0.282885	0.779002	0.721994	Acsbg1	1
mmu00785	Metabolism	Metabolism of cofactors and vitamins	mmu00785	Lipoic acid metabolism - Mus musculus (house mouse)	1/170	19/9808	0.282885	0.779002	0.721994	Dbt	1
mmu05165	Human Diseases	Infectious disease: viral	mmu05165	Human papillomavirus infection - Mus musculus (house mouse)	8/170	359/9808	0.284042	0.779002	0.721994	Tnc/Ptgs2/Wnt7b/Pard6b/Fzd3/Itga9/Pik3cd/Itgb8	8
mmu04213	Organismal Systems	Aging	mmu04213	Longevity regulating pathway - multiple species - Mus musculus (house mouse)	2/170	61/9808	0.285531	0.779002	0.721994	Prkaa1/Pik3cd	2
mmu01212	Metabolism	Global and overview maps	mmu01212	Fatty acid metabolism - Mus musculus (house mouse)	2/170	62/9808	0.29197	0.783134	0.725824	Acsbg1/Elovl4	2
mmu00100	Metabolism	Lipid metabolism	mmu00100	Steroid biosynthesis - Mus musculus (house mouse)	1/170	20/9808	0.295338	0.783134	0.725824	Dhcr24	1
mmu04613	Organismal Systems	Immune system	mmu04613	Neutrophil extracellular trap formation - Mus musculus (house mouse)	5/170	209/9808	0.296405	0.783134	0.725824	H4c2/Pik3cd/Selp/H3c3/H2ac13	5
mmu04913	Organismal Systems	Endocrine system	mmu04913	Ovarian steroidogenesis - Mus musculus (house mouse)	2/170	64/9808	0.304827	0.795895	0.737651	Ptgs2/Ldlr	2
mmu00770	Metabolism	Metabolism of cofactors and vitamins	mmu00770	Pantothenate and CoA biosynthesis - Mus musculus (house mouse)	1/170	21/9808	0.307577	0.795895	0.737651	Bcat1	1
mmu05022	Human Diseases	Neurodegenerative disease	mmu05022	Pathways of neurodegeneration - multiple diseases - Mus musculus (house mouse)	10/170	481/9808	0.32296	0.818757	0.758839	Nefl/Ptgs2/Nefm/Wnt7b/Tubb3/Uchl1/Nrbf2/Dkk2/Fzd3/Rps27a	10
mmu04066	Environmental Information Processing	Signal transduction	mmu04066	HIF-1 signaling pathway - Mus musculus (house mouse)	3/170	116/9808	0.326198	0.818757	0.758839	Tfrc/Slc2a1/Pik3cd	3
mmu04928	Organismal Systems	Endocrine system	mmu04928	Parathyroid hormone synthesis, secretion and action - Mus musculus (house mouse)	3/170	116/9808	0.326198	0.818757	0.758839	Sgk1/Mmp13/Hbegf	3
mmu00900	Metabolism	Metabolism of terpenoids and polyketides	mmu00900	Terpenoid backbone biosynthesis - Mus musculus (house mouse)	1/170	23/9808	0.331424	0.823638	0.763363	Hmgcr	1
mmu04630	Environmental Information Processing	Signal transduction	mmu04630	JAK-STAT signaling pathway - Mus musculus (house mouse)	4/170	171/9808	0.344493	0.840493	0.778985	Myc/Pdgfb/Il13ra2/Pik3cd	4
mmu04650	Organismal Systems	Immune system	mmu04650	Natural killer cell mediated cytotoxicity - Mus musculus (house mouse)	3/170	120/9808	0.345234	0.840493	0.778985	Tnfrsf10b/Pik3cd/Sh2d1b1	3
mmu04927	Organismal Systems	Endocrine system	mmu04927	Cortisol synthesis and secretion - Mus musculus (house mouse)	2/170	72/9808	0.355713	0.840493	0.778985	Ldlr/Kcnk2	2
mmu04977	Organismal Systems	Digestive system	mmu04977	Vitamin digestion and absorption - Mus musculus (house mouse)	1/170	26/9808	0.365672	0.840493	0.778985	Slc19a1	1
mmu05214	Human Diseases	Cancer: specific types	mmu05214	Glioma - Mus musculus (house mouse)	2/170	74/9808	0.368245	0.840493	0.778985	Pdgfb/Pik3cd	2
mmu04071	Environmental Information Processing	Signal transduction	mmu04071	Sphingolipid signaling pathway - Mus musculus (house mouse)	3/170	126/9808	0.373691	0.840493	0.778985	Bdkrb2/Pik3cd/Kng1	3
mmu00601	Metabolism	Glycan biosynthesis and metabolism	mmu00601	Glycosphingolipid biosynthesis - lacto and neolacto series - Mus musculus (house mouse)	1/170	27/9808	0.376696	0.840493	0.778985	B3gnt5	1
mmu04981	NA	NA	mmu04981	Folate transport and metabolism - Mus musculus (house mouse)	1/170	27/9808	0.376696	0.840493	0.778985	Slc19a1	1
mmu04152	Environmental Information Processing	Signal transduction	mmu04152	AMPK signaling pathway - Mus musculus (house mouse)	3/170	127/9808	0.378415	0.840493	0.778985	Prkaa1/Hmgcr/Pik3cd	3
mmu05220	Human Diseases	Cancer: specific types	mmu05220	Chronic myeloid leukemia - Mus musculus (house mouse)	2/170	76/9808	0.380682	0.840493	0.778985	Myc/Pik3cd	2
mmu05150	Human Diseases	Infectious disease: bacterial	mmu05150	Staphylococcus aureus infection - Mus musculus (house mouse)	3/170	128/9808	0.383131	0.840493	0.778985	Krt19/Krt14/Selp	3
mmu05100	Human Diseases	Infectious disease: bacterial	mmu05100	Bacterial invasion of epithelial cells - Mus musculus (house mouse)	2/170	77/9808	0.386862	0.840493	0.778985	Cdh1/Pik3cd	2
mmu05144	Human Diseases	Infectious disease: parasitic	mmu05144	Malaria - Mus musculus (house mouse)	2/170	77/9808	0.386862	0.840493	0.778985	Hba-a1/Selp	2
mmu00062	Metabolism	Lipid metabolism	mmu00062	Fatty acid elongation - Mus musculus (house mouse)	1/170	29/9808	0.398176	0.840493	0.778985	Elovl4	1
mmu01523	Human Diseases	Drug resistance: antineoplastic	mmu01523	Antifolate resistance - Mus musculus (house mouse)	1/170	29/9808	0.398176	0.840493	0.778985	Slc19a1	1
mmu01521	Human Diseases	Drug resistance: antineoplastic	mmu01521	EGFR tyrosine kinase inhibitor resistance - Mus musculus (house mouse)	2/170	80/9808	0.405238	0.840493	0.778985	Pdgfb/Pik3cd	2
mmu04068	Environmental Information Processing	Signal transduction	mmu04068	FoxO signaling pathway - Mus musculus (house mouse)	3/170	133/9808	0.406584	0.840493	0.778985	Sgk1/Prkaa1/Pik3cd	3
mmu00230	Metabolism	Nucleotide metabolism	mmu00230	Purine metabolism - Mus musculus (house mouse)	3/170	134/9808	0.411245	0.840493	0.778985	Pde3b/Ak4/Nt5e	3
mmu00640	Metabolism	Carbohydrate metabolism	mmu00640	Propanoate metabolism - Mus musculus (house mouse)	1/170	31/9808	0.418919	0.840493	0.778985	Dbt	1
mmu04380	Organismal Systems	Development and regeneration	mmu04380	Osteoclast differentiation - Mus musculus (house mouse)	3/170	136/9808	0.420534	0.840493	0.778985	Fosl1/Il1r1/Pik3cd	3
mmu05166	Human Diseases	Infectious disease: viral	mmu05166	Human T-cell leukemia virus 1 infection - Mus musculus (house mouse)	5/170	247/9808	0.427051	0.840493	0.778985	Fosl1/Slc2a1/Myc/Il1r1/Pik3cd	5
mmu00512	Metabolism	Glycan biosynthesis and metabolism	mmu00512	Mucin type O-glycan biosynthesis - Mus musculus (house mouse)	1/170	32/9808	0.429023	0.840493	0.778985	Galnt7	1
mmu04136	Cellular Processes	Transport and catabolism	mmu04136	Autophagy - other - Mus musculus (house mouse)	1/170	32/9808	0.429023	0.840493	0.778985	Atg9b	1
mmu04215	Cellular Processes	Cell growth and death	mmu04215	Apoptosis - multiple species - Mus musculus (house mouse)	1/170	32/9808	0.429023	0.840493	0.778985	Ngfr	1
mmu04371	Environmental Information Processing	Signal transduction	mmu04371	Apelin signaling pathway - Mus musculus (house mouse)	3/170	139/9808	0.434375	0.840493	0.778985	Prkaa1/Pde3b/Cdh1	3
mmu04910	Organismal Systems	Endocrine system	mmu04910	Insulin signaling pathway - Mus musculus (house mouse)	3/170	140/9808	0.438962	0.840493	0.778985	Prkaa1/Pde3b/Pik3cd	3
mmu04540	Cellular Processes	Cellular community - eukaryotes	mmu04540	Gap junction - Mus musculus (house mouse)	2/170	86/9808	0.441176	0.840493	0.778985	Tubb3/Pdgfb	2
mmu04911	Organismal Systems	Endocrine system	mmu04911	Insulin secretion - Mus musculus (house mouse)	2/170	86/9808	0.441176	0.840493	0.778985	Cck/Slc2a1	2
mmu05017	Human Diseases	Neurodegenerative disease	mmu05017	Spinocerebellar ataxia - Mus musculus (house mouse)	3/170	141/9808	0.443536	0.840493	0.778985	Nrbf2/Pik3cd/Kcnc3	3
mmu03083	Genetic Information Processing	Chromosome	mmu03083	Polycomb repressive complex - Mus musculus (house mouse)	2/170	87/9808	0.447051	0.840493	0.778985	Epop/Cbx2	2
mmu00030	Metabolism	Carbohydrate metabolism	mmu00030	Pentose phosphate pathway - Mus musculus (house mouse)	1/170	34/9808	0.448709	0.840493	0.778985	Taldo1	1
mmu01040	Metabolism	Lipid metabolism	mmu01040	Biosynthesis of unsaturated fatty acids - Mus musculus (house mouse)	1/170	34/9808	0.448709	0.840493	0.778985	Elovl4	1
mmu04710	Organismal Systems	Environmental adaptation	mmu04710	Circadian rhythm - Mus musculus (house mouse)	1/170	34/9808	0.448709	0.840493	0.778985	Prkaa1	1
mmu00500	Metabolism	Carbohydrate metabolism	mmu00500	Starch and sucrose metabolism - Mus musculus (house mouse)	1/170	35/9808	0.458298	0.846567	0.784614	Pgm2l1	1
mmu03320	Organismal Systems	Endocrine system	mmu03320	PPAR signaling pathway - Mus musculus (house mouse)	2/170	89/9808	0.458698	0.846567	0.784614	Acsbg1/Fabp5	2
mmu04211	Organismal Systems	Aging	mmu04211	Longevity regulating pathway - Mus musculus (house mouse)	2/170	90/9808	0.464468	0.850959	0.788685	Prkaa1/Pik3cd	2
mmu04520	Cellular Processes	Cellular community - eukaryotes	mmu04520	Adherens junction - Mus musculus (house mouse)	2/170	92/9808	0.4759	0.853221	0.790781	Lef1/Cdh1	2
mmu04742	Organismal Systems	Sensory system	mmu04742	Taste transduction - Mus musculus (house mouse)	2/170	92/9808	0.4759	0.853221	0.790781	Htr1b/Gabra1	2
mmu05032	Human Diseases	Substance dependence	mmu05032	Morphine addiction - Mus musculus (house mouse)	2/170	92/9808	0.4759	0.853221	0.790781	Pde3b/Gabra1	2
mmu05322	Human Diseases	Immune disease	mmu05322	Systemic lupus erythematosus - Mus musculus (house mouse)	3/170	150/9808	0.484004	0.861595	0.798543	H4c2/H3c3/H2ac13	3
mmu04061	Environmental Information Processing	Signaling molecules and interaction	mmu04061	Viral protein interaction with cytokine and cytokine receptor - Mus musculus (house mouse)	2/170	95/9808	0.492769	0.862852	0.799708	Tnfrsf10b/Il18rap	2
mmu01240	Metabolism	Global and overview maps	mmu01240	Biosynthesis of cofactors - Mus musculus (house mouse)	3/170	152/9808	0.49281	0.862852	0.799708	Bcat1/Mocs2/Ak4	3
mmu00250	Metabolism	Amino acid metabolism	mmu00250	Alanine, aspartate and glutamate metabolism - Mus musculus (house mouse)	1/170	39/9808	0.495023	0.862852	0.799708	Asns	1
mmu05033	Human Diseases	Substance dependence	mmu05033	Nicotine addiction - Mus musculus (house mouse)	1/170	40/9808	0.50381	0.865579	0.802235	Gabra1	1
mmu04144	Cellular Processes	Transport and catabolism	mmu04144	Endocytosis - Mus musculus (house mouse)	5/170	270/9808	0.504494	0.865579	0.802235	Tfrc/Arf1/Ldlr/Vps37b/Pard6b	5
mmu04216	Cellular Processes	Cell growth and death	mmu04216	Ferroptosis - Mus musculus (house mouse)	1/170	41/9808	0.512446	0.865579	0.802235	Tfrc	1
mmu04110	Cellular Processes	Cell growth and death	mmu04110	Cell cycle - Mus musculus (house mouse)	3/170	157/9808	0.514499	0.865579	0.802235	Myc/Dbf4/Cdkn1c	3
mmu05010	Human Diseases	Neurodegenerative disease	mmu05010	Alzheimer disease - Mus musculus (house mouse)	7/170	389/9808	0.514535	0.865579	0.802235	Ptgs2/Wnt7b/Tubb3/Nrbf2/Dkk2/Fzd3/Pik3cd	7
mmu04080	Environmental Information Processing	Signaling molecules and interaction	mmu04080	Neuroactive ligand-receptor interaction - Mus musculus (house mouse)	7/170	390/9808	0.517278	0.865579	0.802235	Cck/F2r/Htr1b/Bdkrb2/Grik2/Kng1/Gabra1	7
mmu04137	Cellular Processes	Transport and catabolism	mmu04137	Mitophagy - animal - Mus musculus (house mouse)	2/170	101/9808	0.525468	0.870349	0.806656	Atg9b/Rps27a	2
mmu00760	Metabolism	Metabolism of cofactors and vitamins	mmu00760	Nicotinate and nicotinamide metabolism - Mus musculus (house mouse)	1/170	43/9808	0.529271	0.870349	0.806656	Nt5e	1
mmu05414	Human Diseases	Cardiovascular disease	mmu05414	Dilated cardiomyopathy - Mus musculus (house mouse)	2/170	103/9808	0.53605	0.870349	0.806656	Itga9/Itgb8	2
mmu03022	Genetic Information Processing	Transcription	mmu03022	Basal transcription factors - Mus musculus (house mouse)	1/170	44/9808	0.537466	0.870349	0.806656	Taf4b	1
mmu04962	Organismal Systems	Excretory system	mmu04962	Vasopressin-regulated water reabsorption - Mus musculus (house mouse)	1/170	44/9808	0.537466	0.870349	0.806656	Arhgdig	1
mmu05161	Human Diseases	Infectious disease: viral	mmu05161	Hepatitis B - Mus musculus (house mouse)	3/170	164/9808	0.544022	0.870435	0.806736	Myc/Mmp9/Pik3cd	3
mmu04659	Organismal Systems	Immune system	mmu04659	Th17 cell differentiation - Mus musculus (house mouse)	2/170	105/9808	0.546471	0.870435	0.806736	Il1rap/Il1r1	2
mmu05160	Human Diseases	Infectious disease: viral	mmu05160	Hepatitis C - Mus musculus (house mouse)	3/170	167/9808	0.556357	0.870435	0.806736	Myc/Ldlr/Pik3cd	3
mmu04064	Environmental Information Processing	Signal transduction	mmu04064	NF-kappa B signaling pathway - Mus musculus (house mouse)	2/170	107/9808	0.556728	0.870435	0.806736	Ptgs2/Il1r1	2
mmu05207	Human Diseases	Cancer: overview	mmu05207	Chemical carcinogenesis - receptor activation - Mus musculus (house mouse)	4/170	228/9808	0.560912	0.870435	0.806736	Myc/Rps6ka1/Fgf5/Pik3cd	4
mmu04974	Organismal Systems	Digestive system	mmu04974	Protein digestion and absorption - Mus musculus (house mouse)	2/170	108/9808	0.561795	0.870435	0.806736	Col18a1/Col7a1	2
mmu05146	Human Diseases	Infectious disease: parasitic	mmu05146	Amoebiasis - Mus musculus (house mouse)	2/170	108/9808	0.561795	0.870435	0.806736	Il1r1/Pik3cd	2
mmu00565	Metabolism	Lipid metabolism	mmu00565	Ether lipid metabolism - Mus musculus (house mouse)	1/170	48/9808	0.568852	0.870621	0.806908	Enpp2	1
mmu04930	Human Diseases	Endocrine and metabolic disease	mmu04930	Type II diabetes mellitus - Mus musculus (house mouse)	1/170	48/9808	0.568852	0.870621	0.806908	Pik3cd	1
mmu04973	Organismal Systems	Digestive system	mmu04973	Carbohydrate digestion and absorption - Mus musculus (house mouse)	1/170	49/9808	0.576362	0.871649	0.807861	Pik3cd	1
mmu04022	Environmental Information Processing	Signal transduction	mmu04022	cGMP-PKG signaling pathway - Mus musculus (house mouse)	3/170	172/9808	0.576469	0.871649	0.807861	Pde3b/Bdkrb2/Kng1	3
mmu04625	Organismal Systems	Immune system	mmu04625	C-type lectin receptor signaling pathway - Mus musculus (house mouse)	2/170	112/9808	0.58165	0.872137	0.808314	Ptgs2/Pik3cd	2
mmu04979	Organismal Systems	Digestive system	mmu04979	Cholesterol metabolism - Mus musculus (house mouse)	1/170	50/9808	0.583741	0.872137	0.808314	Ldlr	1
mmu04217	Cellular Processes	Cell growth and death	mmu04217	Necroptosis - Mus musculus (house mouse)	3/170	177/9808	0.596008	0.876807	0.812642	Tnfrsf10b/Ripk3/H2ac13	3
mmu00071	Metabolism	Lipid metabolism	mmu00071	Fatty acid degradation - Mus musculus (house mouse)	1/170	52/9808	0.59812	0.876807	0.812642	Acsbg1	1
mmu03272	NA	NA	mmu03272	Virion - Hepatitis viruses - Mus musculus (house mouse)	1/170	52/9808	0.59812	0.876807	0.812642	Ldlr	1
mmu04724	Organismal Systems	Nervous system	mmu04724	Glutamatergic synapse - Mus musculus (house mouse)	2/170	116/9808	0.60084	0.876807	0.812642	Grik2/Shank2	2
mmu04670	Organismal Systems	Immune system	mmu04670	Leukocyte transendothelial migration - Mus musculus (house mouse)	2/170	119/9808	0.614796	0.887094	0.822175	Mmp9/Pik3cd	2
mmu04218	Cellular Processes	Cell growth and death	mmu04218	Cellular senescence - Mus musculus (house mouse)	3/170	182/9808	0.614957	0.887094	0.822175	Myc/Hus1/Pik3cd	3
mmu01200	Metabolism	Global and overview maps	mmu01200	Carbon metabolism - Mus musculus (house mouse)	2/170	122/9808	0.628378	0.901274	0.835318	Taldo1/Esd	2
mmu04611	Organismal Systems	Immune system	mmu04611	Platelet activation - Mus musculus (house mouse)	2/170	126/9808	0.645909	0.916535	0.849462	F2r/Pik3cd	2
mmu05163	Human Diseases	Infectious disease: viral	mmu05163	Human cytomegalovirus infection - Mus musculus (house mouse)	4/170	254/9808	0.646321	0.916535	0.849462	Ptgs2/Myc/Il1r1/Pik3cd	4
mmu05134	Human Diseases	Infectious disease: bacterial	mmu05134	Legionellosis - Mus musculus (house mouse)	1/170	60/9808	0.65086	0.917786	0.850621	Arf1	1
mmu04961	Organismal Systems	Excretory system	mmu04961	Endocrine and other factor-regulated calcium reabsorption - Mus musculus (house mouse)	1/170	61/9808	0.656949	0.919537	0.852245	Bdkrb2	1
mmu05321	Human Diseases	Immune disease	mmu05321	Inflammatory bowel disease - Mus musculus (house mouse)	1/170	62/9808	0.662932	0.919537	0.852245	Il18rap	1
mmu04330	Environmental Information Processing	Signal transduction	mmu04330	Notch signaling pathway - Mus musculus (house mouse)	1/170	63/9808	0.668811	0.919537	0.852245	Jag2	1
mmu04929	Organismal Systems	Endocrine system	mmu04929	GnRH secretion - Mus musculus (house mouse)	1/170	63/9808	0.668811	0.919537	0.852245	Pik3cd	1
mmu04664	Organismal Systems	Immune system	mmu04664	Fc epsilon RI signaling pathway - Mus musculus (house mouse)	1/170	66/9808	0.685845	0.919537	0.852245	Pik3cd	1
mmu03082	Genetic Information Processing	Chromosome	mmu03082	ATP-dependent chromatin remodeling - Mus musculus (house mouse)	2/170	136/9808	0.686884	0.919537	0.852245	H2ac13/Dpf1	2
mmu04726	Organismal Systems	Nervous system	mmu04726	Serotonergic synapse - Mus musculus (house mouse)	2/170	136/9808	0.686884	0.919537	0.852245	Ptgs2/Htr1b	2
mmu05135	Human Diseases	Infectious disease: bacterial	mmu05135	Yersinia infection - Mus musculus (house mouse)	2/170	136/9808	0.686884	0.919537	0.852245	Rps6ka1/Pik3cd	2
mmu04720	Organismal Systems	Nervous system	mmu04720	Long-term potentiation - Mus musculus (house mouse)	1/170	67/9808	0.691327	0.919537	0.852245	Rps6ka1	1
mmu04940	Human Diseases	Endocrine and metabolic disease	mmu04940	Type I diabetes mellitus - Mus musculus (house mouse)	1/170	67/9808	0.691327	0.919537	0.852245	Ptprn	1
mmu05171	Human Diseases	Infectious disease: viral	mmu05171	Coronavirus disease - COVID-19 - Mus musculus (house mouse)	5/170	334/9808	0.692401	0.919537	0.852245	Hbegf/Rpl26/Pik3cd/Selp/Rps27a	5
mmu05034	Human Diseases	Substance dependence	mmu05034	Alcoholism - Mus musculus (house mouse)	3/170	207/9808	0.700573	0.921337	0.853913	H4c2/H3c3/H2ac13	3
mmu04936	Human Diseases	Endocrine and metabolic disease	mmu04936	Alcoholic liver disease - Mus musculus (house mouse)	2/170	141/9808	0.705879	0.921337	0.853913	Prkaa1/Lef1	2
mmu05140	Human Diseases	Infectious disease: parasitic	mmu05140	Leishmaniasis - Mus musculus (house mouse)	1/170	70/9808	0.707209	0.921337	0.853913	Ptgs2	1
mmu00562	Metabolism	Carbohydrate metabolism	mmu00562	Inositol phosphate metabolism - Mus musculus (house mouse)	1/170	72/9808	0.717343	0.921337	0.853913	Pik3cd	1
mmu05223	Human Diseases	Cancer: specific types	mmu05223	Non-small cell lung cancer - Mus musculus (house mouse)	1/170	72/9808	0.717343	0.921337	0.853913	Pik3cd	1
mmu04917	Organismal Systems	Endocrine system	mmu04917	Prolactin signaling pathway - Mus musculus (house mouse)	1/170	74/9808	0.727129	0.921337	0.853913	Pik3cd	1
mmu05415	Human Diseases	Cardiovascular disease	mmu05415	Diabetic cardiomyopathy - Mus musculus (house mouse)	3/170	217/9808	0.730536	0.921337	0.853913	Slc2a1/Mmp9/Pik3cd	3
mmu04971	Organismal Systems	Digestive system	mmu04971	Gastric acid secretion - Mus musculus (house mouse)	1/170	75/9808	0.731894	0.921337	0.853913	Kcnk2	1
mmu04924	Organismal Systems	Endocrine system	mmu04924	Renin secretion - Mus musculus (house mouse)	1/170	76/9808	0.736577	0.921337	0.853913	Pde3b	1
mmu05212	Human Diseases	Cancer: specific types	mmu05212	Pancreatic cancer - Mus musculus (house mouse)	1/170	76/9808	0.736577	0.921337	0.853913	Pik3cd	1
mmu04723	Organismal Systems	Nervous system	mmu04723	Retrograde endocannabinoid signaling - Mus musculus (house mouse)	2/170	153/9808	0.747589	0.921337	0.853913	Ptgs2/Gabra1	2
mmu04921	Organismal Systems	Endocrine system	mmu04921	Oxytocin signaling pathway - Mus musculus (house mouse)	2/170	153/9808	0.747589	0.921337	0.853913	Ptgs2/Prkaa1	2
mmu04261	Organismal Systems	Circulatory system	mmu04261	Adrenergic signaling in cardiomyocytes - Mus musculus (house mouse)	2/170	156/9808	0.757195	0.921337	0.853913	Scn5a/Kcnk2	2
mmu01524	Human Diseases	Drug resistance: antineoplastic	mmu01524	Platinum drug resistance - Mus musculus (house mouse)	1/170	81/9808	0.758799	0.921337	0.853913	Pik3cd	1
mmu04623	Organismal Systems	Immune system	mmu04623	Cytosolic DNA-sensing pathway - Mus musculus (house mouse)	1/170	82/9808	0.763015	0.921337	0.853913	Ripk3	1
mmu03018	Genetic Information Processing	Folding, sorting and degradation	mmu03018	RNA degradation - Mus musculus (house mouse)	1/170	83/9808	0.767157	0.921337	0.853913	Mphosph6	1
mmu04662	Organismal Systems	Immune system	mmu04662	B cell receptor signaling pathway - Mus musculus (house mouse)	1/170	84/9808	0.771227	0.921337	0.853913	Pik3cd	1
mmu04932	Human Diseases	Endocrine and metabolic disease	mmu04932	Non-alcoholic fatty liver disease - Mus musculus (house mouse)	2/170	162/9808	0.775468	0.921337	0.853913	Prkaa1/Pik3cd	2
mmu05014	Human Diseases	Neurodegenerative disease	mmu05014	Amyotrophic lateral sclerosis - Mus musculus (house mouse)	5/170	375/9808	0.784164	0.921337	0.853913	Nefl/Nefm/Hnrnpa1/Tubb3/Nrbf2	5
mmu04714	Organismal Systems	Environmental adaptation	mmu04714	Thermogenesis - Mus musculus (house mouse)	3/170	238/9808	0.785788	0.921337	0.853913	Prkaa1/Rps6ka1/Dpf1	3
mmu04658	Organismal Systems	Immune system	mmu04658	Th1 and Th2 cell differentiation - Mus musculus (house mouse)	1/170	88/9808	0.786813	0.921337	0.853913	Jag2	1
mmu05235	Human Diseases	Cancer: overview	mmu05235	PD-L1 expression and PD-1 checkpoint pathway in cancer - Mus musculus (house mouse)	1/170	88/9808	0.786813	0.921337	0.853913	Pik3cd	1
mmu00590	Metabolism	Lipid metabolism	mmu00590	Arachidonic acid metabolism - Mus musculus (house mouse)	1/170	89/9808	0.790541	0.921337	0.853913	Ptgs2	1
mmu04727	Organismal Systems	Nervous system	mmu04727	GABAergic synapse - Mus musculus (house mouse)	1/170	90/9808	0.794205	0.921337	0.853913	Gabra1	1
mmu04912	Organismal Systems	Endocrine system	mmu04912	GnRH signaling pathway - Mus musculus (house mouse)	1/170	90/9808	0.794205	0.921337	0.853913	Hbegf	1
mmu05204	Human Diseases	Cancer: overview	mmu05204	Chemical carcinogenesis - DNA adducts - Mus musculus (house mouse)	1/170	90/9808	0.794205	0.921337	0.853913	Ptgs2	1
mmu04530	Cellular Processes	Cellular community - eukaryotes	mmu04530	Tight junction - Mus musculus (house mouse)	2/170	169/9808	0.795267	0.921337	0.853913	Prkaa1/Pard6b	2
mmu04666	Organismal Systems	Immune system	mmu04666	Fc gamma R-mediated phagocytosis - Mus musculus (house mouse)	1/170	94/9808	0.808234	0.921337	0.853913	Pik3cd	1
mmu05416	Human Diseases	Cardiovascular disease	mmu05416	Viral myocarditis - Mus musculus (house mouse)	1/170	94/9808	0.808234	0.921337	0.853913	Cxadr	1
mmu05164	Human Diseases	Infectious disease: viral	mmu05164	Influenza A - Mus musculus (house mouse)	2/170	174/9808	0.808454	0.921337	0.853913	Tnfrsf10b/Pik3cd	2
mmu04141	Genetic Information Processing	Folding, sorting and degradation	mmu04141	Protein processing in endoplasmic reticulum - Mus musculus (house mouse)	2/170	175/9808	0.811	0.921337	0.853913	Ero1b/Man1a	2
mmu00983	Metabolism	Xenobiotics biodegradation and metabolism	mmu00983	Drug metabolism - other enzymes - Mus musculus (house mouse)	1/170	95/9808	0.81159	0.921337	0.853913	Upp1	1
mmu04070	Environmental Information Processing	Signal transduction	mmu04070	Phosphatidylinositol signaling system - Mus musculus (house mouse)	1/170	96/9808	0.814888	0.921337	0.853913	Pik3cd	1
mmu04145	Cellular Processes	Transport and catabolism	mmu04145	Phagosome - Mus musculus (house mouse)	2/170	183/9808	0.830306	0.923949	0.856333	Tfrc/Tubb3	2
mmu00564	Metabolism	Lipid metabolism	mmu00564	Glycerophospholipid metabolism - Mus musculus (house mouse)	1/170	101/9808	0.830534	0.923949	0.856333	Chka	1
mmu00830	Metabolism	Metabolism of cofactors and vitamins	mmu00830	Retinol metabolism - Mus musculus (house mouse)	1/170	102/9808	0.833502	0.923949	0.856333	Aldh1a3	1
mmu04925	Organismal Systems	Endocrine system	mmu04925	Aldosterone synthesis and secretion - Mus musculus (house mouse)	1/170	103/9808	0.836419	0.923949	0.856333	Ldlr	1
mmu03015	Genetic Information Processing	Translation	mmu03015	mRNA surveillance pathway - Mus musculus (house mouse)	1/170	104/9808	0.839284	0.923949	0.856333	Msi1	1
mmu04620	Organismal Systems	Immune system	mmu04620	Toll-like receptor signaling pathway - Mus musculus (house mouse)	1/170	104/9808	0.839284	0.923949	0.856333	Pik3cd	1
mmu05145	Human Diseases	Infectious disease: parasitic	mmu05145	Toxoplasmosis - Mus musculus (house mouse)	1/170	109/9808	0.85288	0.934816	0.866405	Ldlr	1
mmu05012	Human Diseases	Neurodegenerative disease	mmu05012	Parkinson disease - Mus musculus (house mouse)	3/170	274/9808	0.858663	0.937063	0.868488	Tubb3/Uchl1/Rps27a	3
mmu04725	Organismal Systems	Nervous system	mmu04725	Cholinergic synapse - Mus musculus (house mouse)	1/170	113/9808	0.862928	0.93764	0.869023	Pik3cd	1
mmu04972	Organismal Systems	Digestive system	mmu04972	Pancreatic secretion - Mus musculus (house mouse)	1/170	115/9808	0.867693	0.938754	0.870055	Cck	1
mmu04935	Organismal Systems	Endocrine system	mmu04935	Growth hormone synthesis, secretion and action - Mus musculus (house mouse)	1/170	117/9808	0.872293	0.939681	0.870914	Pik3cd	1
mmu04660	Organismal Systems	Immune system	mmu04660	T cell receptor signaling pathway - Mus musculus (house mouse)	1/170	122/9808	0.883111	0.945428	0.876241	Pik3cd	1
mmu04114	Cellular Processes	Cell growth and death	mmu04114	Oocyte meiosis - Mus musculus (house mouse)	1/170	123/9808	0.885162	0.945428	0.876241	Rps6ka1	1
mmu03008	Genetic Information Processing	Translation	mmu03008	Ribosome biogenesis in eukaryotes - Mus musculus (house mouse)	1/170	125/9808	0.889158	0.945673	0.876467	Dkc1	1
mmu05016	Human Diseases	Neurodegenerative disease	mmu05016	Huntington disease - Mus musculus (house mouse)	3/170	308/9808	0.90667	0.947858	0.878493	Tubb3/Nrbf2/Taf4b	3
mmu04142	Cellular Processes	Transport and catabolism	mmu04142	Lysosome - Mus musculus (house mouse)	1/170	135/9808	0.907158	0.947858	0.878493	Ctsw	1
mmu05169	Human Diseases	Infectious disease: viral	mmu05169	Epstein-Barr virus infection - Mus musculus (house mouse)	2/170	228/9808	0.909366	0.947858	0.878493	Myc/Pik3cd	2
mmu05203	Human Diseases	Cancer: overview	mmu05203	Viral carcinogenesis - Mus musculus (house mouse)	2/170	228/9808	0.909366	0.947858	0.878493	H4c2/Pik3cd	2
mmu05168	Human Diseases	Infectious disease: viral	mmu05168	Herpes simplex virus 1 infection - Mus musculus (house mouse)	5/170	464/9808	0.910095	0.947858	0.878493	Pik3cd/Zik1/Pou2f2/Zfp184/Zfp961	5
mmu05162	Human Diseases	Infectious disease: viral	mmu05162	Measles - Mus musculus (house mouse)	1/170	145/9808	0.92225	0.956548	0.886547	Pik3cd	1
mmu04120	Genetic Information Processing	Folding, sorting and degradation	mmu04120	Ubiquitin mediated proteolysis - Mus musculus (house mouse)	1/170	154/9808	0.933733	0.964473	0.893892	Rps27a	1
mmu03010	Genetic Information Processing	Translation	mmu03010	Ribosome - Mus musculus (house mouse)	2/170	265/9808	0.947064	0.974234	0.902938	Rpl26/Rps27a	2
mmu05020	Human Diseases	Neurodegenerative disease	mmu05020	Prion disease - Mus musculus (house mouse)	2/170	273/9808	0.952977	0.976316	0.904868	Tubb3/Pik3cd	2
mmu05152	Human Diseases	Infectious disease: bacterial	mmu05152	Tuberculosis - Mus musculus (house mouse)	1/170	180/9808	0.958272	0.977749	0.906197	Cebpb	1
mmu04062	Organismal Systems	Immune system	mmu04062	Chemokine signaling pathway - Mus musculus (house mouse)	1/170	193/9808	0.966903	0.982562	0.910657	Pik3cd	1
mmu04621	Organismal Systems	Immune system	mmu04621	NOD-like receptor signaling pathway - Mus musculus (house mouse)	1/170	216/9808	0.978052	0.989884	0.917443	Ripk3	1
mmu05208	Human Diseases	Cancer: overview	mmu05208	Chemical carcinogenesis - reactive oxygen species - Mus musculus (house mouse)	1/170	229/9808	0.982607	0.989916	0.917473	Pik3cd	1
mmu05170	Human Diseases	Infectious disease: viral	mmu05170	Human immunodeficiency virus 1 infection - Mus musculus (house mouse)	1/170	241/9808	0.985972	0.989916	0.917473	Pik3cd	1
mmu03040	Genetic Information Processing	Transcription	mmu03040	Spliceosome - Mus musculus (house mouse)	1/170	265/9808	0.990882	0.990882	0.918369	Hnrnpa1	1

## Sheet: Table S5
Table S5. CUT&tag analysis the modification of H3K27me3 on genes promoter after SUZ12 knockdown.
	geneId	seqnames	start	end	width	strand	V4	V5	annotation	geneChr	geneStart	geneEnd	geneLength	geneStrand	transcriptId	distanceToTSS	SYMBOL	REFSEQ
353	11305	chr2	25427936	25428389	454	*	SI_NC_	39.1818	Promoter (<=1kb)	2	25428703	25448540	19838	1	ENSMUST00000102919.3	-314	Abca2	NM_001368624
407	11308	chr2	22964788	22965307	520	*	SI_NC_	24.7354	Promoter (2-3kb)	2	22950226	22962611	12386	2	ENSMUST00000154162.1	-2177	Abi1	NM_001077190
895	11364	chr3	153947241	153947387	147	*	SI_NC_	24.2428	Promoter (2-3kb)	3	153922357	153944632	22276	2	ENSMUST00000072697.12	-2609	Acadm	NM_007382
901	11370	chr11	70012622	70013111	490	*	SI_NC_	27.2713	Promoter (<=1kb)	11	70011222	70012574	1353	2	ENSMUST00000146129.1	-48	Acadvl	NM_017366
1155	11421	chr11	105964546	105965081	536	*	SI_NC_	28.7457	Promoter (2-3kb)	11	105967945	105989964	22020	1	ENSMUST00000001963.13	-2864	Ace	NM_001281819
1177	11425	chr7	19681428	19681578	151	*	SI_NC_	18.2024	Promoter (<=1kb)	7	19678083	19681479	3397	2	ENSMUST00000003071.9	0	Apoc4	NM_007385
1179	11426	chr4	123367118	123367242	125	*	SI_NC_	8.83528	Promoter (<=1kb)	4	123349716	123366449	16734	2	ENSMUST00000149022.7	-669	Macf1	NM_001167918
2167	11430	chr11	116181609	116182372	764	*	SI_NC_	35.3466	Promoter (<=1kb)	11	116171888	116182266	10379	2	ENSMUST00000130229.7	0	Acox1	NM_001271898
2183	11431	chr12	30895908	30896173	266	*	SI_NC_	29.5098	Promoter (1-2kb)	12	30895904	30898119	2216	2	ENSMUST00000218615.1	1946	Acp1	NM_001110239
2216	11434	chr15	89569725	89570049	325	*	SI_NC_	8.04599	Promoter (1-2kb)	15	89568383	89574036	5654	1	ENSMUST00000230978.1	1342	Acr	NM_001205049
2380	11444	chr3	89763122	89763251	130	*	SI_NC_	30.2777	Promoter (<=1kb)	3	89752433	89763401	10969	2	ENSMUST00000199372.1	150	Chrnb2	NM_009602
2394	11459	chr8	123895237	123895453	217	*	SI_NC_	4.58038	Promoter (<=1kb)	8	123893146	123894751	1606	2	ENSMUST00000212584.1	-486	Acta1	NM_001272041
2418	11468	chr6	83529279	83529841	563	*	SI_NC_	35.0149	Promoter (1-2kb)	6	83512912	83527990	15079	2	ENSMUST00000121731.7	-1289	Actg2	NM_009610
2538	11474	chr19	4862973	4863097	125	*	SI_NC_	5.62132	Promoter (<=1kb)	19	4861223	4863558	2336	2	ENSMUST00000138811.1	461	Actn3	NM_013456
3326	11488	chr11	102779357	102779599	243	*	SI_NC_	9.08012	Promoter (2-3kb)	11	102776554	102778467	1914	1	ENSMUST00000135513.1	2803	Adam11	NM_001110778
3462	11490	chr3	89341640	89341901	262	*	SI_NC_	10.9747	Promoter (<=1kb)	3	89339641	89341157	1517	2	ENSMUST00000148068.7	-483	Adam15	NM_001037722
3552	11491	chr12	21376009	21376261	253	*	SI_NC_	29.4076	Promoter (2-3kb)	12	21323517	21373632	50116	2	ENSMUST00000064536.12	-2377	Adam17	NM_001277266
4888	11513	chr8	88274151	88274592	442	*	SI_NC_	9.99016	Promoter (1-2kb)	8	88272403	88329039	56637	1	ENSMUST00000169037.8	1748	Adcy7	NM_001037723
8295	11518	chr5	34600811	34601006	196	*	SI_NC_	17.3596	Promoter (<=1kb)	5	34601342	34630816	29475	1	ENSMUST00000052836.13	-336	Add1	NM_001024458
8791	11522	chr3	138275878	138276184	307	*	SI_NC_	10.8864	Promoter (1-2kb)	3	138277494	138290698	13205	1	ENSMUST00000004232.9	-1310	Adh1	NM_007409
9223	11546	chr14	50813265	50813611	347	*	SI_NC_	24.5345	Promoter (1-2kb)	14	50814870	50819471	4602	1	ENSMUST00000227810.1	-1259	Parp2	NM_001422083
10459	11564	chr15	80951025	80951314	290	*	SI_NC_	9.91106	Promoter (2-3kb)	15	80948777	80952288	3512	1	ENSMUST00000170354.1	2248	Adsl	NM_009634
11724	11602	chr2	151911510	151911949	440	*	SI_NC_	10.5906	Promoter (<=1kb)	2	151911210	151945337	34128	1	ENSMUST00000028955.5	300	Angpt4	NM_009641
11734	11603	chr4	156171248	156171378	131	*	SI_NC_	12.2719	Promoter (2-3kb)	4	156165290	156169086	3797	2	ENSMUST00000154494.7	-2162	Agrn	NM_001369026
11862	11604	chr8	105567764	105567974	211	*	SI_NC_	23.5473	Promoter (<=1kb)	8	105566698	105568298	1601	2	ENSMUST00000005849.10	324	Agrp	NM_001271806
12134	11611	chr1	93133308	93133487	180	*	SI_NC_	4.90632	Promoter (1-2kb)	1	93135240	93145421	10182	1	ENSMUST00000027491.6	-1753	Agxt	NM_001276710
12174	11622	chr12	35523735	35524028	294	*	SI_NC_	27.2268	Promoter (2-3kb)	12	35514406	35526779	12374	2	ENSMUST00000173414.1	2751	Ahr	NM_001314027
12444	11632	chr19	4124566	4124831	266	*	SI_NC_	3.89063	Promoter (<=1kb)	19	4118256	4124564	6309	2	ENSMUST00000127767.1	-2	Aip	NM_001276284
12454	11634	chr10	78039128	78039712	585	*	SI_NC_	10.6987	Promoter (<=1kb)	10	78031855	78038260	6406	2	ENSMUST00000143452.1	-868	Aire	NM_001271549
12671	11647	chr4	137744123	137744565	443	*	SI_NC_	20.6704	Promoter (2-3kb)	4	137746420	137747147	728	2	ENSMUST00000141451.1	2582	Alpl	NM_001287172
12762	11648	chr1	87123887	87124169	283	*	SI_NC_	26.6835	Promoter (<=1kb)	1	87124973	87127148	2176	1	ENSMUST00000187662.1	-804	Akp3	NM_007432
12850	11651	chr12	112670880	112671422	543	*	SI_NC_	19.7161	Promoter (<=1kb)	12	112654673	112671564	16892	2	ENSMUST00000128300.8	142	Akt1	NM_001165894
13415	11676	chr11	78324370	78324664	295	*	SI_NC_	18.0527	Promoter (<=1kb)	11	78324326	78326118	1793	1	ENSMUST00000128032.1	44	Aldoc	NM_001303423
13819	11687	chr11	70354135	70354448	314	*	SI_NC_	28.5067	Promoter (2-3kb)	11	70344152	70352031	7880	2	ENSMUST00000019068.6	-2104	Alox15	NM_009660
13902	11698	chr5	88454848	88455302	455	*	SI_NC_	20.5412	Promoter (<=1kb)	5	88455991	88468182	12192	1	ENSMUST00000198265.4	-689	Ambn	NM_001303431
14056	11720	chr14	41105321	41105581	261	*	SI_NC_	30.2785	Promoter (<=1kb)	14	41105381	41124412	19032	1	ENSMUST00000047286.6	0	Mat1a	NM_133653
14166	11733	chr8	22977153	22977640	488	*	SI_NC_	14.1241	Promoter (2-3kb)	8	22975136	23148307	173172	1	ENSMUST00000117270.8	2017	Ank1	NM_001110783
20870	11754	chr11	101331478	101331990	513	*	SI_NC_	21.3095	Promoter (<=1kb)	11	101331069	101341938	10870	1	ENSMUST00000017316.6	409	Aoc3	NM_009675
20876	11757	chr19	60873695	60873989	295	*	SI_NC_	9.85464	Promoter (<=1kb)	19	60864051	60874556	10506	2	ENSMUST00000025961.6	567	Prdx3	NM_007452
21147	11765	chr8	109845877	109846172	296	*	SI_NC_	7.25148	Promoter (2-3kb)	8	109843118	109849630	6513	1	ENSMUST00000172892.1	2759	Ap1g1	NM_001301211
21163	11766	chr14	55104166	55104328	163	*	SI_NC_	3.66674	Promoter (<=1kb)	14	55102350	55104510	2161	2	ENSMUST00000137548.7	182	Ap1g2	NM_001303502
21193	11769	chr5	137035408	137035750	343	*	SI_NC_	12.2317	Promoter (1-2kb)	5	137035342	137037650	2309	2	ENSMUST00000154183.1	1900	Ap1s1	NM_001420721
21221	11771	chr7	44930157	44930430	274	*	SI_NC_	6.01413	Promoter (<=1kb)	7	44900373	44929496	29124	2	ENSMUST00000166972.8	-661	Ap2a1	NM_001077264
21257	11773	chr16	20541421	20541918	498	*	SI_NC_	17.4329	Promoter (<=1kb)	16	20541904	20543664	1761	1	ENSMUST00000131203.1	0	Ap2m1	NM_001302970
21441	11775	chr7	81467606	81467738	133	*	SI_NC_	32.3438	Promoter (2-3kb)	7	81460399	81465295	4897	2	ENSMUST00000147624.1	-2311	Ap3b2	NM_021492
21446	11776	chr10	80708863	80709069	207	*	SI_NC_	10.9392	Promoter (<=1kb)	10	80707727	80709058	1332	2	ENSMUST00000219816.1	0	Ap3d1	NM_007460
21467	11777	chr18	46742864	46742998	135	*	SI_NC_	29.4076	Promoter (<=1kb)	18	46741942	46779206	37265	1	ENSMUST00000225415.1	922	Ap3s1	NM_001303015
21509	11781	chr5	138174835	138175146	312	*	SI_NC_	35.8587	Promoter (<=1kb)	5	138174786	138177200	2415	1	ENSMUST00000142687.7	49	Ap4m1	NM_021392
22488	11785	chr7	105565476	105565598	123	*	SI_NC_	8.83528	Promoter (<=1kb)	7	105559161	105565505	6345	2	ENSMUST00000191250.6	0	Apbb1	NM_001253885
25393	11804	chr9	31150551	31150840	290	*	SI_NC_	7.54971	Promoter (2-3kb)	9	31149559	31153645	4087	2	ENSMUST00000216921.1	2805	Aplp2	NM_001102455
25453	11806	chr9	46228489	46228880	392	*	SI_NC_	21.3315	Promoter (<=1kb)	9	46228580	46230466	1887	1	ENSMUST00000034588.8	0	Apoa1	NM_009692
25455	11808	chr9	46243677	46243827	151	*	SI_NC_	20.7882	Promoter (2-3kb)	9	46240696	46243459	2764	1	ENSMUST00000034585.6	2981	Apoa4	NM_007468
25457	11810	chr6	122600879	122601164	286	*	SI_NC_	5.98393	Promoter (<=1kb)	6	122596639	122600438	3800	2	ENSMUST00000204035.1	-441	Apobec1	NM_001134391
25493	11814	chr9	46235730	46236210	481	*	SI_NC_	26.5623	Promoter (<=1kb)	9	46233198	46235636	2439	2	ENSMUST00000118649.7	-94	Apoc3	NM_001289755
26425	11830	chr15	99589036	99589278	243	*	SI_NC_	18.8863	Promoter (1-2kb)	15	99590782	99594829	4048	1	ENSMUST00000169082.2	-1504	Aqp5	NM_009701
26878	11841	chr11	103973775	103974893	1119	*	SI_NC_	25.6895	Promoter (<=1kb)	11	103972953	103981898	8946	1	ENSMUST00000153092.1	822	Arf2	NM_001304574
26954	11853	chr3	104794675	104794884	210	*	SI_NC_	4.81698	Promoter (2-3kb)	3	104791983	104792880	898	1	ENSMUST00000132721.1	2692	Rhoc	NM_001291859
26958	11854	chr19	4426268	4426464	197	*	SI_NC_	3.50573	Promoter (<=1kb)	19	4426227	4426555	329	2	ENSMUST00000151420.1	91	Rhod	NM_001329989
26976	11855	chr12	52519005	52519254	250	*	SI_NC_	38.8857	Promoter (2-3kb)	12	52516077	52567852	51776	1	ENSMUST00000110725.1	2928	Arhgap5	NM_001408721
27351	11858	chr11	101470114	101470453	340	*	SI_NC_	15.2846	Promoter (1-2kb)	11	101468175	101471853	3679	1	ENSMUST00000001347.6	1939	Rnd2	NM_009708
27559	11863	chr3	95471786	95472277	492	*	SI_NC_	5.33367	Promoter (1-2kb)	3	95474116	95480232	6117	1	ENSMUST00000140060.1	-1839	Arnt	NM_001037737
28613	11867	chr5	145125483	145125612	130	*	SI_NC_	26.8679	Promoter (<=1kb)	5	145125891	145127330	1440	1	ENSMUST00000128229.1	-279	Arpc1b	NM_023142
28615	11872	chr7	101588435	101588959	525	*	SI_NC_	14.2875	Promoter (2-3kb)	7	101576970	101585600	8631	2	ENSMUST00000209526.1	-2835	Art2b	NM_019915
28627	11877	chr16	18404206	18404402	197	*	SI_NC_	7.35195	Promoter (<=1kb)	16	18403496	18406038	2543	1	ENSMUST00000232241.1	710	Arvcf	NM_001272028
29401	11905	chr1	160985840	160986276	437	*	SI_NC_	38.102	Promoter (<=1kb)	1	160987087	160989748	2662	1	ENSMUST00000194777.1	-811	Serpinc1	NM_001379302
30287	11908	chr15	100225225	100225346	122	*	SI_NC_	32.5317	Promoter (2-3kb)	15	100227819	100261244	33426	1	ENSMUST00000023769.10	-2473	Atf1	NM_001410369
30857	11927	chr11	55460018	55460581	564	*	SI_NC_	6.9598	Promoter (<=1kb)	11	55446644	55461197	14554	2	ENSMUST00000138412.1	616	Atox1	NM_009720
30999	11936	chr9	45406225	45406359	135	*	SI_NC_	10.1816	Promoter (<=1kb)	9	45406132	45408584	2453	1	ENSMUST00000214245.1	93	Fxyd2	NM_001404664
31013	11937	chr7	126449112	126449231	120	*	SI_NC_	6.57945	Promoter (1-2kb)	7	126445860	126447645	1786	2	ENSMUST00000146973.1	-1467	Atp2a1	NM_007504
31961	11944	chr7	30717788	30718178	391	*	SI_NC_	33.6396	Promoter (<=1kb)	7	30717832	30720620	2789	1	ENSMUST00000171014.1	0	Atp4a	NM_001290627
31993	11950	chr3	105955412	105955736	325	*	SI_NC_	28.7401	Promoter (<=1kb)	3	105953827	105956006	2180	2	ENSMUST00000143022.1	270	Atp5pb	NM_001304719
32005	11951	chr11	96077410	96077609	200	*	SI_NC_	52.3841	Promoter (1-2kb)	11	96068852	96075670	6819	2	ENSMUST00000090541.11	-1740	Atp5mc1	NM_001161419
32055	11966	chr8	69087842	69088043	202	*	SI_NC_	25.1173	Promoter (<=1kb)	8	69088646	69113711	25066	1	ENSMUST00000006435.7	-603	Atp6v1b2	NM_007509
32059	11972	chr8	105542269	105542710	442	*	SI_NC_	82.978	Promoter (2-3kb)	8	105530651	105539476	8826	2	ENSMUST00000144486.1	-2793	Atp6v0d1	NM_013477
32061	11973	chr6	120816103	120816323	221	*	SI_NC_	4.80413	Promoter (2-3kb)	6	120795254	120818399	23146	2	ENSMUST00000203783.2	2076	Atp6v1e1	NM_007510
32073	11977	chrX	106024405	106024593	189	*	SI_NC_	34.1088	Promoter (2-3kb)	20	106027276	106124917	97642	1	ENSMUST00000113557.7	-2683	Atp7a	NM_001109757
33208	11984	chr17	24170438	24170993	556	*	SI_NC_	23.4764	Promoter (<=1kb)	17	24164542	24169702	5161	2	ENSMUST00000150647.1	-736	Atp6v0c	NM_001361531
42649	12012	chr4	49502245	49502426	182	*	SI_NC_	4.03059	Promoter (<=1kb)	4	49489820	49503120	13301	2	ENSMUST00000166036.1	694	Baat	NM_007519
43274	12015	chr19	6951725	6952249	525	*	SI_NC_	17.7722	Promoter (<=1kb)	19	6950767	6951874	1108	1	ENSMUST00000145463.1	958	Bad	NM_001285453
43524	12028	chr7	45465173	45466051	879	*	SI_NC_	26.5739	Promoter (<=1kb)	7	45463160	45466044	2885	2	ENSMUST00000211615.1	0	Bax	NM_001411994
43534	12032	chr3	87993707	87994123	417	*	SI_NC_	16.4048	Promoter (<=1kb)	3	87992514	87994455	1942	2	ENSMUST00000194596.5	332	Bcan	NM_001109758
44219	12042	chr3	145922845	145923335	491	*	SI_NC_	37.4547	Promoter (<=1kb)	3	145924262	145934356	10095	1	ENSMUST00000029842.8	-927	Bcl10	NM_009740
44429	12050	chr14	54880575	54880740	166	*	SI_NC_	7.71551	Promoter (2-3kb)	14	54883377	54888234	4858	1	ENSMUST00000022806.9	-2637	Bcl2l2	NM_001417491
44915	12070	chrX	136269099	136269413	315	*	SI_NC_	16.5836	Promoter (<=1kb)	20	136270253	136271978	1726	1	ENSMUST00000178632.7	-840	Bex3	NM_001110233
44939	12075	chr2	143863365	143863773	409	*	SI_NC_	14.0611	Promoter (<=1kb)	2	143826528	143863173	36646	2	ENSMUST00000028907.13	-192	Bfsp1	NM_001291061
45011	12095	chr3	88369915	88370120	206	*	SI_NC_	5.64675	Promoter (<=1kb)	3	88368622	88369831	1210	2	ENSMUST00000075523.10	-84	Bglap3	NM_001305448
47069	12155	chrX	6323264	6323821	558	*	SI_NC_	20.8996	Promoter (2-3kb)	20	6314107	6320721	6615	2	ENSMUST00000024049.7	-2543	Bmp15	NM_009757
47249	12163	chr4	123340648	123341050	403	*	SI_NC_	35.7587	Promoter (1-2kb)	4	123312645	123342803	30159	2	ENSMUST00000102641.9	1753	Bmp8a	NM_001256019
47253	12164	chr4	123119814	123119952	139	*	SI_NC_	5.9162	Promoter (<=1kb)	4	123119324	123132099	12776	1	ENSMUST00000151850.1	490	Bmp8b	NM_007559
47285	12165	chr14	33941230	33941449	220	*	SI_NC_	13.4103	Promoter (<=1kb)	14	33941039	33947198	6160	1	ENSMUST00000100720.1	191	Gdf2	NM_019506
48434	12190	chr5	150521450	150522012	563	*	SI_NC_	16.4188	Promoter (<=1kb)	5	150522630	150529840	7211	1	ENSMUST00000200686.3	-618	Brca2	NM_001081001
48556	12211	chr17	74633259	74634019	761	*	SI_NC_	22.387	Promoter (1-2kb)	17	74635722	74640239	4518	1	ENSMUST00000234521.1	-1703	Birc6	NM_001402769
49182	12231	chr13	23466251	23466462	212	*	SI_NC_	12.7256	Promoter (<=1kb)	13	23463748	23465901	2154	2	ENSMUST00000110434.1	-350	Btn1a1	NM_013483
50326	12235	chr2	127814788	127815181	394	*	SI_NC_	6.76723	Promoter (<=1kb)	2	127810537	127814910	4374	2	ENSMUST00000143824.1	0	Bub1	NM_001113179
50342	12236	chr2	118602783	118603176	394	*	SI_NC_	26.2727	Promoter (2-3kb)	2	118600118	118609795	9678	1	ENSMUST00000127356.1	2665	Bub1b	NM_009773
50470	12258	chr2	84772829	84773018	190	*	SI_NC_	29.9657	Promoter (2-3kb)	2	84773131	84775128	1998	2	ENSMUST00000131456.1	2110	Serping1	NM_001420027
50488	12260	chr4	136888427	136888870	444	*	SI_NC_	26.9881	Promoter (2-3kb)	4	136880129	136886187	6059	2	ENSMUST00000046384.8	-2240	C1qb	NM_009777
50494	12262	chr4	136894562	136894879	318	*	SI_NC_	6.68953	Promoter (1-2kb)	4	136889804	136893065	3262	2	ENSMUST00000046332.5	-1497	C1qc	NM_001419959
50947	12282	chr9	44379135	44379724	590	*	SI_NC_	44.3674	Promoter (<=1kb)	9	44379490	44392369	12880	1	ENSMUST00000066601.12	0	Hyou1	NM_001411630
53541	12287	chr2	24765676	24766081	406	*	SI_NC_	41.0443	Promoter (2-3kb)	2	24603887	24763152	159266	2	ENSMUST00000070864.13	-2524	Cacna1b	NM_001042528
66729	12297	chr15	98639679	98639881	203	*	SI_NC_	4.05542	Promoter (<=1kb)	15	98639489	98644529	5041	1	ENSMUST00000230064.1	190	Cacnb3	NM_001044741
67577	12299	chr11	107717473	107717630	158	*	SI_NC_	35.204	Promoter (<=1kb)	11	107703218	107716522	13305	2	ENSMUST00000021065.5	-951	Cacng1	NM_007582
67617	12301	chr1	160211199	160211349	151	*	SI_NC_	73.3035	Promoter (1-2kb)	1	160208087	160212726	4640	2	ENSMUST00000194167.1	1377	Cacybp	NM_009786
67824	12306	chr9	69452715	69453130	416	*	SI_NC_	6.62327	Promoter (<=1kb)	9	69453620	69491795	38176	1	ENSMUST00000034756.14	-490	Anxa2	NM_001409577
67952	12311	chr6	3753493	3754085	593	*	SI_NC_	14.4568	Promoter (<=1kb)	6	3686822	3752974	66153	2	ENSMUST00000170266.2	-519	Calcr	NM_001042725
68066	12317	chr8	84844089	84844379	291	*	SI_NC_	4.55948	Promoter (<=1kb)	8	84842596	84844916	2321	2	ENSMUST00000154774.1	537	Calr	NM_007591
68280	12321	chr6	29356680	29356842	163	*	SI_NC_	23.218	Promoter (<=1kb)	6	29356471	29375025	18555	1	ENSMUST00000174096.6	209	Calu	NM_001285412
68304	12322	chr18	60928389	60928863	475	*	SI_NC_	8.13547	Promoter (1-2kb)	18	60926949	60955639	28691	1	ENSMUST00000137805.2	1440	Camk2a	NM_001286809
69021	12335	chr2	120499748	120499900	153	*	SI_NC_	20.4612	Promoter (<=1kb)	2	120500242	120503216	2975	1	ENSMUST00000125238.7	-342	Capn3	NM_001109761
69215	12345	chr4	139200988	139201558	571	*	SI_NC_	9.22039	Promoter (1-2kb)	4	139199267	139262097	62831	1	ENSMUST00000145368.7	1721	Capzb	NM_001037761
69335	12348	chr7	45703126	45703517	392	*	SI_NC_	23.5469	Promoter (<=1kb)	7	45703483	45704609	1127	1	ENSMUST00000210027.1	0	Car11	NM_001368349
69358	12350	chr3	14868551	14868996	446	*	SI_NC_	13.4543	Promoter (<=1kb)	3	14869178	14872069	2892	1	ENSMUST00000195834.1	-182	Car3	NM_007606
69374	12354	chr8	104547931	104548181	251	*	SI_NC_	7.62774	Promoter (<=1kb)	8	104547881	104549064	1184	1	ENSMUST00000162399.1	50	Car7	NM_001301164
69394	12355	chr1	171212020	171212236	217	*	SI_NC_	15.3389	Promoter (1-2kb)	1	171213970	171218845	4876	1	ENSMUST00000005820.10	-1734	Nr1i3	NM_001243062
71596	12363	chr9	5321602	5322326	725	*	SI_NC_	42.1104	Promoter (<=1kb)	9	5321399	5336089	14691	1	ENSMUST00000159461.7	203	Casp4	NM_001379318
71882	12366	chr6	42275415	42275719	305	*	SI_NC_	34.1622	Promoter (<=1kb)	6	42276487	42280533	4047	1	ENSMUST00000132398.7	-768	Casp2	NM_001409539
73870	12387	chr9	120949010	120949512	503	*	SI_NC_	16.4866	Promoter (<=1kb)	9	120950221	120959517	9297	1	ENSMUST00000163844.7	-709	Ctnnb1	NM_001165902
77346	12412	chr11	96790900	96791353	454	*	SI_NC_	31.6387	Promoter (1-2kb)	11	96789249	96808540	19292	1	ENSMUST00000079702.3	1651	Cbx1	NM_001362560
77508	12421	chr1	6216410	6216735	326	*	SI_NC_	26.3377	Promoter (1-2kb)	1	6215008	6234010	19003	1	ENSMUST00000160062.7	1402	Rb1cc1	NM_009826
77868	12424	chr9	121492577	121493038	462	*	SI_NC_	8.53597	Promoter (<=1kb)	9	121489824	121493564	3741	2	ENSMUST00000216176.1	526	Cck	NM_001284508
78037	12442	chr9	70423288	70423458	171	*	SI_NC_	25.2767	Promoter (1-2kb)	9	70407692	70421547	13856	2	ENSMUST00000034742.7	-1741	Ccnb2	NM_007630
78287	12447	chr7	38097794	38098061	268	*	SI_NC_	21.345	Promoter (1-2kb)	7	38098811	38099369	559	2	ENSMUST00000137097.1	1308	Ccne1	NM_007633
78631	12455	chr15	98545588	98545768	181	*	SI_NC_	22.7928	Promoter (1-2kb)	15	98544340	98547020	2681	2	ENSMUST00000169674.7	1252	Ccnt1	NM_001368702
78933	12460	chr19	4828103	4828911	809	*	SI_NC_	14.6121	Promoter (1-2kb)	19	4825595	4826309	715	2	ENSMUST00000236977.1	-1794	Ccs	NM_016892
78939	12461	chr10	117054662	117055228	567	*	SI_NC_	18.3146	Promoter (<=1kb)	10	117051006	117054901	3896	2	ENSMUST00000219690.1	0	Cct2	NM_001358767
78951	12462	chr3	88303389	88303758	370	*	SI_NC_	13.0864	Promoter (<=1kb)	3	88302838	88320650	17813	1	ENSMUST00000163735.1	551	Cct3	NM_009836
78955	12464	chr11	22995163	22995357	195	*	SI_NC_	29.4076	Promoter (<=1kb)	11	22995624	22997101	1478	1	ENSMUST00000174746.1	-267	Cct4	NM_009837
79122	12478	chr7	126415055	126415439	385	*	SI_NC_	37.733	Promoter (<=1kb)	7	126408451	126414889	6439	2	ENSMUST00000206325.1	-166	Cd19	NM_001357091
79738	12496	chr2	25392748	25393004	257	*	SI_NC_	32.5317	Promoter (2-3kb)	2	25395874	25401321	5448	1	ENSMUST00000028328.2	-2870	Entpd2	NM_009849
80117	12511	chr19	10829152	10829436	285	*	SI_NC_	9.72761	Promoter (<=1kb)	19	10794564	10829856	35293	2	ENSMUST00000174176.2	420	Cd6	NM_001037801
80173	12512	chr10	128908800	128909277	478	*	SI_NC_	6.33583	Promoter (<=1kb)	10	128908820	128912822	4003	1	ENSMUST00000105229.8	0	Cd63	NM_001042580
80221	12517	chr4	43453148	43453481	334	*	SI_NC_	28.5835	Promoter (<=1kb)	4	43449845	43452372	2528	2	ENSMUST00000140284.1	-776	Cd72	NM_001110320
80313	12520	chr7	143058446	143058583	138	*	SI_NC_	8.87796	Promoter (<=1kb)	7	143058576	143067162	8587	1	ENSMUST00000141954.1	0	Cd81	NM_133655
80315	12521	chr2	93465122	93465488	367	*	SI_NC_	7.22257	Promoter (1-2kb)	2	93430127	93463140	33014	2	ENSMUST00000111256.7	-1982	Cd82	NM_001136055
80608	12537	chr4	155632488	155632970	483	*	SI_NC_	20.2941	Promoter (1-2kb)	4	155634168	155639823	5656	1	ENSMUST00000142513.1	-1198	Cdk11b	NM_001347308
80767	12539	chr9	21150767	21151035	269	*	SI_NC_	3.77125	Promoter (<=1kb)	9	21133222	21149982	16761	2	ENSMUST00000019615.10	-785	Cdc37	NM_001378796
82641	12556	chr8	104617149	104617364	216	*	SI_NC_	3.73572	Promoter (<=1kb)	8	104614147	104617982	3836	2	ENSMUST00000213033.1	618	Cdh16	NM_001252627
86876	12569	chr11	80478194	80478669	476	*	SI_NC_	16.2929	Promoter (1-2kb)	11	80477023	80481184	4162	1	ENSMUST00000053413.11	1171	Cdk5r1	NM_009871
87002	12572	chr13	100732211	100732407	197	*	SI_NC_	23.3837	Promoter (1-2kb)	13	100702631	100730939	28309	2	ENSMUST00000091299.7	-1272	Cdk7	NM_009874
87006	12575	chr17	29100224	29100653	430	*	SI_NC_	10.0417	Promoter (2-3kb)	17	29097900	29099577	1678	1	ENSMUST00000122348.2	2324	Cdkn1a	NM_001111099
87703	12613	chr2	28561261	28561380	120	*	SI_NC_	16.229	Promoter (1-2kb)	2	28555795	28563362	7568	2	ENSMUST00000028161.5	1982	Cel	NM_009885
87705	12614	chr15	85921867	85922008	142	*	SI_NC_	3.54808	Promoter (<=1kb)	15	85921239	85922422	1184	2	ENSMUST00000227450.1	414	Celsr1	NM_009886
87867	12616	chr2	131183008	131183523	516	*	SI_NC_	15.302	Promoter (2-3kb)	2	131175182	131180067	4886	2	ENSMUST00000089510.4	-2941	Cenpb	NM_007682
89628	12643	chr11	94564959	94565601	643	*	SI_NC_	6.62879	Promoter (<=1kb)	11	94565047	94569127	4081	1	ENSMUST00000040418.8	0	Chad	NM_007689
89640	12648	chr17	15702402	15702817	416	*	SI_NC_	12.4835	Promoter (2-3kb)	17	15704967	15772610	67644	1	ENSMUST00000024627.13	-2150	Chd1	NM_007690
89704	12654	chr1	134190963	134191423	461	*	SI_NC_	16.4384	Promoter (1-2kb)	1	134189126	134190027	902	1	ENSMUST00000134812.1	1837	Chi3l1	NM_001374626
92804	12675	chr19	44081931	44082303	373	*	SI_NC_	36.0095	Promoter (2-3kb)	19	44077245	44084450	7206	2	ENSMUST00000134495.7	2147	Chuk	NM_001162410
92844	12686	chr19	46131085	46131316	232	*	SI_NC_	22.0438	Promoter (<=1kb)	19	46131897	46135312	3416	1	ENSMUST00000043739.5	-581	Elovl3	NM_001374665
93290	12696	chr10	80165577	80165819	243	*	SI_NC_	4.80042	Promoter (<=1kb)	10	80165985	80170316	4332	1	ENSMUST00000154726.7	-166	Cirbp	NM_001379421
94507	12716	chr2	121359537	121360011	475	*	SI_NC_	10.1576	Promoter (<=1kb)	2	121358844	121360019	1176	1	ENSMUST00000128612.1	693	Ckmt1	NM_001355069
94523	12721	chr7	126701754	126702083	330	*	SI_NC_	18.3069	Promoter (<=1kb)	7	126700991	126702095	1105	2	ENSMUST00000123511.7	12	Coro1a	NM_001301374
94592	12723	chr6	42284233	42284724	492	*	SI_NC_	7.41762	Promoter (1-2kb)	6	42286685	42298924	12240	1	ENSMUST00000238845.1	-1961	Clcn1	NM_013491
95036	12733	chr4	141396981	141397130	150	*	SI_NC_	4.93097	Promoter (1-2kb)	4	141384610	141398204	13595	2	ENSMUST00000105790.7	1074	Clcnka	NM_001146307
95078	12738	chrX	139798277	139798609	333	*	SI_NC_	29.7568	Promoter (2-3kb)	20	139800828	139811386	10559	1	ENSMUST00000054889.3	-2219	Cldn2	NM_001410421
95152	12745	chr8	83387025	83387242	218	*	SI_NC_	11.7097	Promoter (2-3kb)	8	83389867	83428552	38686	1	ENSMUST00000002259.12	-2625	Clgn	NM_001329627
95272	12747	chr1	58425876	58426453	578	*	SI_NC_	38.9601	Promoter (1-2kb)	1	58421626	58424066	2441	2	ENSMUST00000147258.1	-1810	Clk1	NM_001042634
95282	12748	chr3	89172320	89172471	152	*	SI_NC_	14.4206	Promoter (<=1kb)	3	89172165	89176080	3916	1	ENSMUST00000153255.7	155	Clk2	NM_001163432
95290	12750	chr11	51275379	51276251	873	*	SI_NC_	26.1802	Promoter (<=1kb)	11	51274908	51275512	605	1	ENSMUST00000147007.1	471	Clk4	NM_001304744
95386	12751	chr7	105747569	105747959	391	*	SI_NC_	29.6039	Promoter (1-2kb)	7	105746946	105749132	2187	2	ENSMUST00000210018.1	1173	Tpp1	NM_009906
95390	12752	chr7	126575092	126575227	136	*	SI_NC_	6.21212	Promoter (<=1kb)	7	126572090	126575087	2998	2	ENSMUST00000138285.7	-5	Cln3	NM_001146311
95572	12757	chr4	44003994	44004118	125	*	SI_NC_	45.3641	Promoter (<=1kb)	4	44004452	44032846	28395	1	ENSMUST00000107846.9	-334	Clta	NM_001080384
95628	12759	chr14	65964819	65965611	793	*	SI_NC_	5.58395	Promoter (2-3kb)	14	65968483	65981547	13065	1	ENSMUST00000022616.13	-2872	Clu	NM_001422221
95684	12763	chr13	24327680	24328313	634	*	SI_NC_	23.424	Promoter (<=1kb)	13	24327420	24477377	149958	1	ENSMUST00000224819.1	260	Cmah	NM_001111110
96523	12774	chr9	124124489	124124965	477	*	SI_NC_	44.6594	Promoter (2-3kb)	9	124121581	124124731	3151	1	ENSMUST00000171499.2	2908	Ccr5	NM_009917
96637	12780	chr19	43785148	43785287	140	*	SI_NC_	29.4076	Promoter (2-3kb)	19	43782326	43784640	2315	1	ENSMUST00000143553.1	2822	Abcc2	NM_013806
96665	12788	chr5	72620100	72620565	466	*	SI_NC_	10.433	Promoter (<=1kb)	5	72603696	72619154	15459	2	ENSMUST00000201463.3	-946	Cnga1	NM_007723
96673	12789	chrX	71994662	71994895	234	*	SI_NC_	6.52041	Promoter (2-3kb)	20	71991855	72001483	9629	1	ENSMUST00000145642.1	2807	Cnga2	NM_001410247
96840	12799	chr11	100572409	100572864	456	*	SI_NC_	37.9353	Promoter (2-3kb)	11	100574904	100581728	6825	1	ENSMUST00000103120.4	-2040	Cnp	NM_001146318
97400	12802	chr4	135896482	135896857	376	*	SI_NC_	6.79179	Promoter (1-2kb)	4	135895394	135920207	24814	1	ENSMUST00000097843.8	1088	Cnr2	NM_001305278
97408	12803	chr19	12768201	12768500	300	*	SI_NC_	6.27882	Promoter (2-3kb)	19	12763660	12765632	1973	2	ENSMUST00000112933.1	-2569	Cntf	NM_053007
97429	12804	chr4	41666507	41666992	486	*	SI_NC_	17.8364	Promoter (2-3kb)	4	41663268	41664034	767	2	ENSMUST00000151181.1	-2473	Cntfr	NM_001136056
100941	12812	chr11	88968657	88969102	446	*	SI_NC_	17.8806	Promoter (1-2kb)	11	88970252	88991613	21362	1	ENSMUST00000107898.7	-1150	Coil	NM_016706
101412	12817	chr10	61868583	61869261	679	*	SI_NC_	12.0242	Promoter (2-3kb)	10	61838236	61866413	28178	2	ENSMUST00000145469.7	-2170	Col13a1	NM_001304757
104311	12836	chr9	108972492	108972965	474	*	SI_NC_	40.8647	Promoter (2-3kb)	9	108975336	108977189	1854	1	ENSMUST00000149142.1	-2371	Col7a1	NM_007738
104465	12840	chr4	121037812	121038314	503	*	SI_NC_	24.6733	Promoter (1-2kb)	4	121039385	121055322	15938	1	ENSMUST00000030372.5	-1071	Col9a2	NM_007741
104557	12847	chr1	172081415	172082006	592	*	SI_NC_	15.3462	Promoter (<=1kb)	1	172082529	172122325	39797	1	ENSMUST00000135192.7	-523	Copa	NM_009938
104615	12857	chr8	120672379	120672854	476	*	SI_NC_	6.33224	Promoter (<=1kb)	8	120672590	120674113	1524	1	ENSMUST00000181172.1	0	Cox4i1	NM_001293559
104627	12859	chr1	36692495	36692906	412	*	SI_NC_	3.77006	Promoter (<=1kb)	1	36691644	36693385	1742	1	ENSMUST00000193235.1	851	Cox5b	NM_009942
104867	12868	chr19	7214672	7214820	149	*	SI_NC_	27.6945	Promoter (2-3kb)	19	7215195	7217543	2349	2	ENSMUST00000237087.1	2723	Cox8a	NM_007750
104879	12870	chr3	19954657	19954964	308	*	SI_NC_	5.6552	Promoter (2-3kb)	3	19957054	19993138	36085	1	ENSMUST00000091309.11	-2090	Cp	NM_001042611
105017	12873	chr3	20239629	20240112	484	*	SI_NC_	28.631	Promoter (<=1kb)	3	20228808	20240747	11940	2	ENSMUST00000191659.1	635	Cpa3	NM_007753
105437	12895	chr15	89422155	89422632	478	*	SI_NC_	7.01799	Promoter (<=1kb)	15	89418765	89421401	2637	2	ENSMUST00000168879.1	-754	Cpt1b	NM_009948
105443	12896	chr4	107925176	107925469	294	*	SI_NC_	9.09014	Promoter (1-2kb)	4	107903981	107923610	19630	2	ENSMUST00000030345.14	-1566	Cpt2	NM_009949
105792	12908	chr2	30404029	30404515	487	*	SI_NC_	19.9079	Promoter (<=1kb)	2	30402637	30404961	2325	2	ENSMUST00000154595.1	446	Crat	NM_001420075
106460	12913	chr4	43564977	43565349	373	*	SI_NC_	7.14763	Promoter (<=1kb)	4	43566015	43566704	690	1	ENSMUST00000138623.1	-666	Creb3	NM_013497
107501	12925	chr12	113146221	113146483	263	*	SI_NC_	4.69345	Promoter (<=1kb)	12	113146316	113153879	7564	1	ENSMUST00000198597.4	0	Crip1	NM_007763
107545	12929	chr16	17449443	17450153	711	*	SI_NC_	24.5619	Promoter (1-2kb)	16	17451987	17487434	35448	1	ENSMUST00000006293.4	-1834	Crkl	NM_001277231
107557	12933	chr5	37249205	37249435	231	*	SI_NC_	6.57464	Promoter (1-2kb)	5	37247285	37278902	31618	1	ENSMUST00000202652.1	1920	Crmp1	NM_001136058
107665	12939	chr18	36974289	36974526	238	*	SI_NC_	39.0076	Promoter (<=1kb)	18	36973802	37187657	213856	1	ENSMUST00000192631.1	487	Pcdha7	NM_009957
107667	12941	chr18	36961661	36962311	651	*	SI_NC_	9.06029	Promoter (1-2kb)	18	36960440	37187657	227218	1	ENSMUST00000192168.1	1221	Pcdha5	NM_009959
107669	12942	chr18	37012549	37012982	434	*	SI_NC_	28.0439	Promoter (<=1kb)	18	37012252	37185217	172966	1	ENSMUST00000193856.1	297	Pcdha11	NM_009960
107911	12952	chr10	85150329	85150717	389	*	SI_NC_	32.3139	Promoter (<=1kb)	10	85148703	85151308	2606	2	ENSMUST00000214675.1	591	Cry1	NM_007771
108098	12955	chr9	50753872	50754048	177	*	SI_NC_	29.4076	Promoter (<=1kb)	9	50754395	50756636	2242	1	ENSMUST00000216393.1	-347	Cryab	NM_001289782
108130	12958	chr1	74893898	74894077	180	*	SI_NC_	4.2053	Promoter (<=1kb)	1	74889934	74893143	3210	2	ENSMUST00000006721.2	-755	Cryba2	NM_021541
108160	12962	chr5	113081303	113081527	225	*	SI_NC_	11.9421	Promoter (<=1kb)	5	113078472	113081579	3108	2	ENSMUST00000131708.1	52	Crybb3	NM_001159650
108361	12972	chr3	154596710	154597176	467	*	SI_NC_	31.1243	Promoter (<=1kb)	3	154596711	154623180	26470	1	ENSMUST00000192462.5	0	Cryz	NM_001357672
108467	12978	chr18	61104884	61105063	180	*	SI_NC_	11.4231	Promoter (<=1kb)	18	61105572	61131134	25563	1	ENSMUST00000025523.12	-509	Csf1r	NM_001037859
108767	12983	chr15	78327423	78327890	468	*	SI_NC_	7.11068	Promoter (1-2kb)	15	78326056	78338974	12919	1	ENSMUST00000231888.1	1367	Csf2rb	NM_001358854
108779	12984	chr15	78289744	78290230	487	*	SI_NC_	11.7934	Promoter (1-2kb)	15	78284779	78287947	3169	2	ENSMUST00000230753.1	-1797	Csf2rb2	NM_001287389
108783	12985	chr11	98699355	98699706	352	*	SI_NC_	11.7017	Promoter (1-2kb)	11	98701263	98703629	2367	1	ENSMUST00000038886.2	-1557	Csf3	NM_009971
109822	13007	chr1	135722524	135722713	190	*	SI_NC_	27.5637	Promoter (2-3kb)	1	135720061	135752232	32172	1	ENSMUST00000097561.8	2463	Csrp1	NM_001360782
109882	13008	chr10	110919064	110919797	734	*	SI_NC_	46.6298	Promoter (<=1kb)	10	110919789	110939622	19834	1	ENSMUST00000020403.6	0	Csrp2	NM_007792
109886	13009	chr7	48849475	48849924	450	*	SI_NC_	29.4076	Promoter (1-2kb)	7	48830400	48848033	17634	2	ENSMUST00000032658.13	-1442	Csrp3	NM_001198841
109940	13012	chr2	148799860	148800616	757	*	SI_NC_	11.5458	Promoter (<=1kb)	2	148798903	148805595	6693	1	ENSMUST00000154737.1	957	Cst8	NM_009978
109990	13017	chr7	133023458	133023584	127	*	SI_NC_	5.06789	Promoter (<=1kb)	7	132991727	133023757	32031	2	ENSMUST00000168958.7	173	Ctbp2	NM_001170744
110270	13019	chr7	127712571	127712721	151	*	SI_NC_	26.6724	Promoter (<=1kb)	7	127712736	127718192	5457	1	ENSMUST00000047393.6	-15	Ctf1	NM_001301282
110290	13025	chr13	60896124	60896481	358	*	SI_NC_	8.77273	Promoter (<=1kb)	13	60895351	60896286	936	2	ENSMUST00000225732.1	0	Ctla2b	NM_001145801
110579	13043	chr7	144454408	144454683	276	*	SI_NC_	29.762	Promoter (1-2kb)	7	144445803	144452587	6785	2	ENSMUST00000150607.1	-1821	Cttn	NM_001252572
110615	13046	chr2	90996019	90996518	500	*	SI_NC_	4.77411	Promoter (2-3kb)	2	90998579	91019497	20919	1	ENSMUST00000111448.1	-2061	Celf1	NM_001244891
111325	13047	chr5	136370405	136370817	413	*	SI_NC_	13.3519	Promoter (2-3kb)	5	136274070	136373348	99279	2	ENSMUST00000176486.8	2531	Cux1	NM_001291233
112839	13058	chrX	9466131	9466873	743	*	SI_NC_	58.2807	Promoter (2-3kb)	20	9446925	9469269	22345	2	ENSMUST00000164685.7	2396	Cybb	NM_007807
112895	13063	chr6	50563852	50564348	497	*	SI_NC_	44.5131	Promoter (1-2kb)	6	50565237	50565949	713	2	ENSMUST00000077766.5	1601	Cycs	NM_007808
112903	13070	chr9	57999415	57999599	185	*	SI_NC_	3.91769	Promoter (1-2kb)	9	57998041	58007451	9411	1	ENSMUST00000181289.1	1374	Cyp11a1	NM_001346787
112915	13074	chr19	46674558	46674821	264	*	SI_NC_	6.43102	Promoter (1-2kb)	19	46667180	46673172	5993	2	ENSMUST00000236174.1	-1386	Cyp17a1	NM_007809
113093	13087	chr7	26835390	26835592	203	*	SI_NC_	7.71551	Promoter (<=1kb)	7	26835364	26841124	5761	1	ENSMUST00000168869.7	26	Cyp2a5	NM_007812
113263	13096	chr19	39990883	39991253	371	*	SI_NC_	38.0127	Promoter (1-2kb)	19	39992424	40012243	19820	1	ENSMUST00000049178.2	-1171	Cyp2c37	NM_010001
113323	13101	chr15	82406457	82406746	290	*	SI_NC_	12.3029	Promoter (<=1kb)	15	82402846	82407171	4326	2	ENSMUST00000230198.1	425	Cyp2d10	NM_010005
113357	13108	chr7	26806119	26806644	526	*	SI_NC_	13.022	Promoter (2-3kb)	7	26808892	26821205	12314	1	ENSMUST00000040944.8	-2248	Cyp2g1	NM_013809
113427	13115	chr10	127048152	127048486	335	*	SI_NC_	12.1756	Promoter (<=1kb)	10	127048250	127052969	4720	1	ENSMUST00000165764.7	0	Cyp27b1	NM_010009
113457	13118	chr4	115411842	115411982	141	*	SI_NC_	7.02462	Promoter (<=1kb)	4	115411624	115439034	27411	1	ENSMUST00000094887.3	218	Cyp4a12b	NM_007821
122697	13136	chr1	130462999	130463443	445	*	SI_NC_	9.134	Promoter (<=1kb)	1	130439027	130462744	23718	2	ENSMUST00000027650.12	-255	Cd55	NM_001404959
123164	13144	chr10	81187820	81188387	568	*	SI_NC_	9.39945	Promoter (2-3kb)	10	81190501	81192569	2069	1	ENSMUST00000218227.1	-2114	Dapk3	NM_001190473
123226	13163	chr17	33909987	33910399	413	*	SI_NC_	19.2909	Promoter (<=1kb)	17	33910226	33911509	1284	1	ENSMUST00000172859.2	0	Daxx	NM_001199733
123319	13170	chr7	45705537	45705874	338	*	SI_NC_	12.3362	Promoter (<=1kb)	7	45705284	45710114	4831	1	ENSMUST00000211357.1	253	Dbp	NM_001412312
125423	13177	chr17	24426986	24427569	584	*	SI_NC_	13.0324	Promoter (<=1kb)	17	24426991	24439348	12358	1	ENSMUST00000234023.1	0	Eci1	NM_010023
125481	13191	chr6	83198689	83199025	337	*	SI_NC_	23.4279	Promoter (1-2kb)	6	83197014	83198616	1603	1	ENSMUST00000153793.1	1675	Dctn1	NM_001198866
125835	13194	chr19	10627111	10627520	410	*	SI_NC_	8.5105	Promoter (<=1kb)	19	10626603	10629334	2732	1	ENSMUST00000236279.1	508	Ddb1	NM_001410219
128203	13199	chr15	98808510	98808722	213	*	SI_NC_	10.9995	Promoter (<=1kb)	15	98803777	98807925	4149	2	ENSMUST00000075444.7	-585	Ddn	NM_001013741
128207	13200	chr4	138305682	138306268	587	*	SI_NC_	21.5075	Promoter (<=1kb)	4	138304730	138312628	7899	1	ENSMUST00000030538.4	952	Ddost	NM_007838
128297	13215	chr8	21838212	21838655	444	*	SI_NC_	13.0998	Promoter (1-2kb)	8	21839926	21843482	3557	1	ENSMUST00000006745.3	-1271	Defb2	NM_010030
128305	13239	chr8	21297689	21297992	304	*	SI_NC_	3.76336	Promoter (<=1kb)	8	21297439	21298375	937	1	ENSMUST00000098892.4	250	Defa5	NM_007851
128397	13347	chr4	149103803	149104356	554	*	SI_NC_	12.379	Promoter (<=1kb)	4	149104146	149118870	14725	1	ENSMUST00000103216.9	0	Dffa	NM_001025296
128408	13350	chr15	76506907	76507228	322	*	SI_NC_	4.80563	Promoter (<=1kb)	15	76503276	76506605	3330	2	ENSMUST00000160293.1	-302	Dgat1	NM_010046
128532	13360	chr7	143834116	143834933	818	*	SI_NC_	9.36513	Promoter (1-2kb)	7	143836651	143841308	4658	1	ENSMUST00000208631.1	-1718	Dhcr7	NM_001382498
128707	13368	chr4	153973054	153973422	369	*	SI_NC_	17.8816	Promoter (<=1kb)	4	153970012	153972409	2398	2	ENSMUST00000219093.1	-645	Dffb	NM_007859
128769	13382	chr12	31347918	31348525	608	*	SI_NC_	8.03186	Promoter (2-3kb)	12	31343920	31351414	7495	2	ENSMUST00000220415.1	2889	Dld	NM_007861
128777	13383	chr16	31866045	31866673	629	*	SI_NC_	20.6212	Promoter (<=1kb)	16	31867482	31871848	4367	1	ENSMUST00000140258.1	-809	Dlg1	NM_001252433
129298	13385	chr11	70028611	70028767	157	*	SI_NC_	5.75188	Promoter (<=1kb)	11	70029487	70044819	15333	1	ENSMUST00000231628.1	-720	Dlg4	NM_001109752
129873	13389	chr7	28299498	28299657	160	*	SI_NC_	4.94732	Promoter (2-3kb)	7	28298672	28301772	3101	2	ENSMUST00000145512.1	2115	Dll3	NM_007866
129943	13400	chr7	19082491	19082838	348	*	SI_NC_	28.2496	Promoter (1-2kb)	7	19083849	19093821	9973	1	ENSMUST00000032568.13	-1011	Dmpk	NM_001190490
129967	13404	chr15	79586993	79587533	541	*	SI_NC_	37.2732	Promoter (1-2kb)	15	79562312	79585896	23585	2	ENSMUST00000229472.1	-1097	Dmc1	NM_001278226
136273	13417	chr17	30804355	30804649	295	*	SI_NC_	6.46578	Promoter (<=1kb)	17	30803919	30813084	9166	1	ENSMUST00000236870.1	436	Dnah8	NM_013811
136483	13419	chr16	4039295	4039564	270	*	SI_NC_	21.8615	Promoter (<=1kb)	16	4039130	4040024	895	1	ENSMUST00000175755.1	165	Dnase1	NM_001357143
136969	13427	chr2	71214263	71215176	914	*	SI_NC_	49.7486	Promoter (2-3kb)	2	71212004	71230541	18538	1	ENSMUST00000149735.1	2259	Dync1i2	NM_001198872
138644	13437	chr1	75320319	75320505	187	*	SI_NC_	4.0192	Promoter (2-3kb)	1	75316370	75317990	1621	2	ENSMUST00000188652.6	-2329	Dnpep	NM_001110831
138700	13445	chr5	124360845	124361019	175	*	SI_NC_	9.81212	Promoter (2-3kb)	5	124346027	124363082	17056	2	ENSMUST00000196910.1	2063	Cdk2ap1	NM_013812
138704	13446	chr7	126848049	126848440	392	*	SI_NC_	14.9762	Promoter (<=1kb)	7	126848255	126849760	1506	1	ENSMUST00000137873.7	0	Doc2a	NM_001368355
138774	13480	chr2	168214197	168214767	571	*	SI_NC_	20.48	Promoter (<=1kb)	2	168210516	168213261	2746	2	ENSMUST00000141036.7	-936	Dpm1	NM_001310084
138778	13481	chr2	32568247	32568459	213	*	SI_NC_	17.2015	Promoter (2-3kb)	2	32570858	32573563	2706	1	ENSMUST00000140592.7	-2399	Dpm2	NM_010073
139388	13491	chr7	141295730	141295855	126	*	SI_NC_	4.83951	Promoter (2-3kb)	7	141293131	141294093	963	1	ENSMUST00000209649.1	2599	Drd4	NM_001412325
139404	13496	chr10	79944122	79944668	547	*	SI_NC_	14.3219	Promoter (1-2kb)	10	79946279	79952643	6365	1	ENSMUST00000135005.1	-1611	Arid3a	NM_001288625
141704	13510	chr18	20309591	20309885	295	*	SI_NC_	3.41326	Promoter (<=1kb)	18	20310811	20343350	32540	1	ENSMUST00000077146.3	-926	Dsg1a	NM_010079
146752	13532	chr7	103415758	103416145	388	*	SI_NC_	21.4462	Promoter (<=1kb)	7	103416696	103419174	2479	1	ENSMUST00000079348.3	-551	Usp17lc	NM_010089
146758	13537	chr2	127337203	127337515	313	*	SI_NC_	4.76401	Promoter (<=1kb)	2	127336610	127337504	895	1	ENSMUST00000146479.1	593	Dusp2	NM_010090
146764	13542	chr4	155853097	155853225	129	*	SI_NC_	20.5667	Promoter (<=1kb)	4	155853410	155853951	542	1	ENSMUST00000140529.1	-185	Dvl1	NM_001302342
147285	13590	chr1	180933627	180933933	307	*	SI_NC_	43.803	Promoter (1-2kb)	1	180935022	180938400	3379	1	ENSMUST00000037361.8	-1089	Lefty1	NM_010094
149035	13595	chrX	8191474	8192279	806	*	SI_NC_	26.3997	Promoter (<=1kb)	20	8189875	8192898	3024	2	ENSMUST00000149495.1	619	Ebp	NM_007898
149103	13601	chr3	95739948	95740068	121	*	SI_NC_	3.24511	Promoter (<=1kb)	3	95737884	95739569	1686	2	ENSMUST00000147217.1	-379	Ecm1	NM_001252653
151501	13637	chr10	80177839	80178013	175	*	SI_NC_	18.3121	Promoter (1-2kb)	10	80179482	80190010	10529	1	ENSMUST00000003154.6	-1469	Efna2	NM_007909
153225	13643	chr11	69558315	69558669	355	*	SI_NC_	26.5063	Promoter (1-2kb)	11	69554092	69560205	6114	2	ENSMUST00000004036.5	1536	Efnb3	NM_007911
153604	13650	chr11	32223212	32223648	437	*	SI_NC_	15.3917	Promoter (<=1kb)	11	32209585	32222300	12716	2	ENSMUST00000020524.14	-912	Rhbdf1	NM_001291818
153894	13661	chr2	103298294	103298447	154	*	SI_NC_	26.3087	Promoter (1-2kb)	2	103267076	103299565	32490	2	ENSMUST00000125788.7	1118	Ehf	NM_007914
154110	13663	chr9	36794622	36795064	443	*	SI_NC_	7.54811	Promoter (1-2kb)	9	36785605	36797020	11416	2	ENSMUST00000184395.8	1956	Ei24	NM_001199494
154258	13680	chr8	110983340	110983777	438	*	SI_NC_	29.5459	Promoter (2-3kb)	8	110978542	110980634	2093	2	ENSMUST00000130133.1	-2706	Ddx19a	NM_001417182
154274	13682	chr16	23105043	23105382	340	*	SI_NC_	15.1931	Promoter (2-3kb)	16	23107444	23113947	6504	1	ENSMUST00000023599.12	-2062	Eif4a2	NM_001123037
154478	13685	chr8	27267051	27267279	229	*	SI_NC_	3.91769	Promoter (2-3kb)	8	27264414	27275498	11085	1	ENSMUST00000210959.1	2637	Eif4ebp1	NM_007918
154636	13712	chrX	20948829	20949242	414	*	SI_NC_	19.6013	Promoter (1-2kb)	20	20933395	20950608	17214	2	ENSMUST00000009550.13	1366	Elk1	NM_007922
154671	13714	chr1	132009248	132009626	379	*	SI_NC_	43.4352	Promoter (<=1kb)	1	132008297	132018305	10009	1	ENSMUST00000146432.1	951	Elk4	NM_001376954
154779	13726	chrX	74254598	74254734	137	*	SI_NC_	3.32712	Promoter (<=1kb)	20	74254687	74257887	3201	1	ENSMUST00000002029.12	0	Emd	NM_001410134
155911	13806	chr4	150246476	150247014	539	*	SI_NC_	20.8786	Promoter (<=1kb)	4	150246397	150247557	1161	1	ENSMUST00000133789.1	79	Eno1	NM_001379127
155943	13807	chr6	124761061	124761650	590	*	SI_NC_	9.28669	Promoter (1-2kb)	6	124761158	124763286	2129	2	ENSMUST00000139763.7	1636	Eno2	NM_001302642
156813	13822	chr10	25409530	25409830	301	*	SI_NC_	37.6446	Promoter (1-2kb)	10	25408387	25484280	75894	1	ENSMUST00000219805.1	1143	Epb41l2	NM_001199265
162249	13829	chr14	70634007	70634189	183	*	SI_NC_	35.692	Promoter (1-2kb)	14	70603623	70635978	32356	2	ENSMUST00000228295.1	1789	Dmtn	NM_001252662
162519	13830	chr2	35333925	35334469	545	*	SI_NC_	17.3125	Promoter (2-3kb)	2	35313986	35336976	22991	2	ENSMUST00000028241.6	2507	Stom	NM_013515
162599	13836	chr4	141310444	141310772	329	*	SI_NC_	11.7374	Promoter (1-2kb)	4	141308894	141310958	2065	1	ENSMUST00000145523.1	1550	Epha2	NM_010139
168681	13844	chr4	136696899	136697022	124	*	SI_NC_	23.3454	Promoter (2-3kb)	4	136661463	136694040	32578	2	ENSMUST00000156558.1	-2859	Ephb2	NM_001290753
169067	13850	chr14	66114457	66114761	305	*	SI_NC_	23.9788	Promoter (2-3kb)	14	66084374	66112386	28013	2	ENSMUST00000224698.1	-2071	Ephx2	NM_001271402
169107	13852	chr5	128996981	128997132	152	*	SI_NC_	8.58319	Promoter (2-3kb)	5	128993509	128999635	6127	2	ENSMUST00000149877.1	2503	Stx2	NM_001286033
169167	13854	chr7	5085170	5085417	248	*	SI_NC_	29.4076	Promoter (1-2kb)	7	5083755	5098176	14422	1	ENSMUST00000208634.1	1415	Epn1	NM_001252454
169455	13855	chr11	61543343	61543520	178	*	SI_NC_	32.5317	Promoter (<=1kb)	11	61532664	61544313	11650	2	ENSMUST00000153984.1	793	Epn2	NM_001252188
169955	13856	chr5	137487183	137487611	429	*	SI_NC_	23.263	Promoter (1-2kb)	5	137483026	137485816	2791	2	ENSMUST00000111039.2	-1367	Epo	NM_001312875
170009	13859	chr8	72422766	72423401	636	*	SI_NC_	26.6385	Promoter (1-2kb)	8	72340999	72421460	80462	2	ENSMUST00000163643.2	-1306	Eps15l1	NM_001122832
170254	13860	chr6	137651497	137652512	1016	*	SI_NC_	31.2897	Promoter (2-3kb)	6	137478177	137649285	171109	2	ENSMUST00000111878.7	-2212	Eps8	NM_001271587
170554	13861	chr11	87871502	87871934	433	*	SI_NC_	16.6713	Promoter (<=1kb)	11	87869373	87871768	2396	2	ENSMUST00000125590.1	0	Epx	NM_007946
172201	13870	chr7	19345471	19345918	448	*	SI_NC_	10.2436	Promoter (<=1kb)	7	19345160	19350186	5027	1	ENSMUST00000161378.1	311	Ercc1	NM_001127324
172292	13875	chr7	25250664	25250849	186	*	SI_NC_	29.4076	Promoter (<=1kb)	7	25242561	25250761	8201	2	ENSMUST00000045847.14	0	Erf	NM_001412415
172920	13884	chr8	93129197	93129801	605	*	SI_NC_	12.0824	Promoter (1-2kb)	8	93099015	93131271	32257	2	ENSMUST00000034189.16	1470	Ces1c	NM_007954
172932	13885	chr14	74738437	74738967	531	*	SI_NC_	19.7666	Promoter (<=1kb)	14	74738443	74743547	5105	1	ENSMUST00000176188.1	0	Esd	NM_001285423
173012	13909	chr8	105082493	105082887	395	*	SI_NC_	7.06853	Promoter (<=1kb)	8	105083753	105086622	2870	1	ENSMUST00000173838.1	-866	Ces3b	NM_001159415
173107	13924	chr1	135108574	135108777	204	*	SI_NC_	9.03046	Promoter (<=1kb)	1	135108500	135109308	809	2	ENSMUST00000182570.1	531	Ptprv	NM_007955
174657	13996	chr13	59771252	59771656	405	*	SI_NC_	42.6182	Promoter (1-2kb)	13	59769966	59775407	5442	1	ENSMUST00000162450.2	1286	Etohd2	NR_015349
202540	14012	chr9	45041803	45041959	157	*	SI_NC_	11.1238	Promoter (<=1kb)	9	45042425	45054015	11591	1	ENSMUST00000034600.4	-466	Mpzl2	NM_001357727
205972	14038	chr11	83706284	83706849	566	*	SI_NC_	24.898	Promoter (2-3kb)	11	83709015	83711348	2334	1	ENSMUST00000001009.13	-2166	Wfdc18	NM_007969
208923	14055	chr11	101191917	101192164	248	*	SI_NC_	8.91376	Promoter (2-3kb)	11	101193275	101194422	1148	2	ENSMUST00000134622.1	2258	Ezh1	NM_001403807
209053	14056	chr6	47544041	47544431	391	*	SI_NC_	22.7687	Promoter (1-2kb)	6	47533742	47545883	12142	2	ENSMUST00000165492.7	1452	Ezh2	NM_001146689
210017	14064	chr13	95694661	95695183	523	*	SI_NC_	18.9106	Promoter (1-2kb)	13	95696853	95702739	5887	1	ENSMUST00000022182.4	-1670	F2rl2	NM_010170
212813	14087	chr8	123302153	123302413	261	*	SI_NC_	10.3751	Promoter (2-3kb)	8	123291397	123304879	13483	2	ENSMUST00000212953.1	2466	Fanca	NM_016925
213494	14104	chr11	120805678	120806182	505	*	SI_NC_	11.3024	Promoter (2-3kb)	11	120807547	120808605	1059	2	ENSMUST00000155276.2	2423	Fasn	NM_007988
213510	14105	chr4	135854981	135855421	441	*	SI_NC_	6.73671	Promoter (<=1kb)	4	135855747	135865815	10069	1	ENSMUST00000097844.8	-326	Srsf10	NM_001080387
213566	14106	chr15	76669941	76670526	586	*	SI_NC_	17.9639	Promoter (<=1kb)	15	76668225	76669948	1724	2	ENSMUST00000037824.5	0	Foxh1	NM_007989
215794	14123	chr7	127485271	127485405	135	*	SI_NC_	5.49521	Promoter (<=1kb)	7	127485408	127489547	4140	1	ENSMUST00000205696.1	-3	Fbrs	NM_010183
215802	14126	chr19	11625974	11627257	1284	*	SI_NC_	30.0781	Promoter (2-3kb)	19	11616957	11623719	6763	2	ENSMUST00000025583.11	-2255	Ms4a2	NM_001276328
215822	14127	chr1	171232437	171232855	419	*	SI_NC_	22.2079	Promoter (1-2kb)	1	171229579	171234307	4729	2	ENSMUST00000193973.1	1452	Fcer1g	NM_010185
215952	14132	chr7	45099781	45100253	473	*	SI_NC_	23.9649	Promoter (2-3kb)	7	45102551	45103086	536	2	ENSMUST00000209830.1	2833	Fcgrt	NM_001357117
216788	14159	chr7	80381600	80381844	245	*	SI_NC_	4.80042	Promoter (1-2kb)	7	80377758	80380436	2679	2	ENSMUST00000206002.1	-1164	Fes	NM_010194
217495	14166	chr11	69800508	69800683	176	*	SI_NC_	10.4483	Promoter (1-2kb)	11	69796068	69801716	5649	2	ENSMUST00000011285.10	1033	Fgf11	NM_001291104
219157	14169	chr14	124192268	124192973	706	*	SI_NC_	21.9192	Promoter (<=1kb)	14	123978291	124192902	214612	2	ENSMUST00000026631.5	0	Fgf14	NM_010201
219669	14171	chr14	70639490	70639957	468	*	SI_NC_	36.3252	Promoter (2-3kb)	14	70636509	70642254	5746	2	ENSMUST00000227123.1	2297	Fgf17	NM_001360108
219790	14177	chr6	127018517	127019027	511	*	SI_NC_	12.0977	Promoter (2-3kb)	6	127015586	127028187	12602	1	ENSMUST00000000187.6	2931	Fgf6	NM_010204
219802	14178	chr2	126032744	126033153	410	*	SI_NC_	12.0276	Promoter (1-2kb)	2	126034658	126036104	1447	1	ENSMUST00000138576.1	-1505	Fgf7	NM_008008
220694	14186	chr13	55151379	55151813	435	*	SI_NC_	8.38059	Promoter (<=1kb)	13	55152640	55168759	16120	1	ENSMUST00000005452.5	-827	Fgfr4	NM_008011
220732	14194	chr1	175603110	175603626	517	*	SI_NC_	28.4535	Promoter (<=1kb)	1	175601376	175604285	2910	2	ENSMUST00000130996.1	659	Fh1	NM_010209
222180	14201	chr4	124698208	124698612	405	*	SI_NC_	41.0127	Promoter (2-3kb)	4	124700701	124708094	7394	1	ENSMUST00000106199.9	-2089	Fhl3	NM_001418979
222201	14205	chrX	164390310	164390844	535	*	SI_NC_	9.0664	Promoter (<=1kb)	20	164391243	164400780	9538	1	ENSMUST00000124851.1	-399	Vegfd	NM_001308489
222289	14218	chr19	47315944	47316169	226	*	SI_NC_	24.057	Promoter (1-2kb)	19	47266913	47314751	47839	2	ENSMUST00000237796.1	-1193	Sh3pxd2a	NM_001164717
222584	14230	chr11	100418580	100419136	557	*	SI_NC_	13.2799	Promoter (1-2kb)	11	100420424	100421696	1273	1	ENSMUST00000139084.1	-1288	Fkbp10	NM_001163481
222596	14231	chr2	76664309	76664518	210	*	SI_NC_	38.8857	Promoter (<=1kb)	2	76663063	76665243	2181	2	ENSMUST00000154097.1	725	Fkbp7	NM_001355079
222614	14232	chr8	70530544	70530727	184	*	SI_NC_	3.46343	Promoter (<=1kb)	8	70531124	70534171	3048	1	ENSMUST00000125741.7	-397	Fkbp8	NM_001111066
222880	14239	chr2	152935287	152935440	154	*	SI_NC_	49.8636	Promoter (2-3kb)	2	152931898	152933208	1311	2	ENSMUST00000099200.2	-2079	Foxs1	NM_010226
225081	14260	chr2	113361885	113362249	365	*	SI_NC_	4.42266	Promoter (1-2kb)	2	113363840	113709606	345767	1	ENSMUST00000161731.4	-1591	Fmn1	NM_001043322
225824	14263	chr3	97631242	97631847	606	*	SI_NC_	16.2682	Promoter (2-3kb)	3	97628883	97639002	10120	1	ENSMUST00000140283.1	2359	Fmo5	NM_001161763
227714	14272	chr8	26010838	26010989	152	*	SI_NC_	3.24511	Promoter (<=1kb)	8	25999373	26011247	11875	2	ENSMUST00000209664.1	258	Fnta	NM_008033
227718	14276	chr7	101856255	101856526	272	*	SI_NC_	15.6053	Promoter (<=1kb)	7	101839990	101857194	17205	2	ENSMUST00000210598.1	668	Folr2	NM_001303231
227748	14283	chr19	5445779	5445989	211	*	SI_NC_	9.55981	Promoter (1-2kb)	19	5447547	5455946	8400	1	ENSMUST00000025850.6	-1558	Fosl1	NM_010235
227750	14284	chr5	32146243	32146392	150	*	SI_NC_	11.646	Promoter (<=1kb)	5	32146521	32153713	7193	1	ENSMUST00000202169.1	-129	Fosl2	NM_008037
227778	14287	chr2	32695046	32695736	691	*	SI_NC_	20.0468	Promoter (<=1kb)	2	32682609	32694185	11577	2	ENSMUST00000028148.10	-861	Fpgs	NM_001420095
227850	14293	chr17	17883369	17883967	599	*	SI_NC_	20.232	Promoter (<=1kb)	17	17876471	17883940	7470	2	ENSMUST00000061516.7	0	Fpr1	NM_013521
229369	14344	chr7	45663337	45663644	308	*	SI_NC_	9.01824	Promoter (2-3kb)	7	45665478	45666267	790	2	ENSMUST00000210470.1	2623	Fut2	NM_001271993
229383	14346	chr17	56733720	56734255	536	*	SI_NC_	7.0888	Promoter (<=1kb)	17	56734228	56739292	5065	1	ENSMUST00000233765.1	0	Fut4-ps1	NR_033644
229386	14347	chr2	25425661	25426061	401	*	SI_NC_	28.1951	Promoter (1-2kb)	2	25424648	25425091	444	1	ENSMUST00000142156.1	1013	Fut7	NM_001177366
229492	14359	chr3	34018690	34018908	219	*	SI_NC_	8.17426	Promoter (1-2kb)	3	34019943	34069342	49400	1	ENSMUST00000001620.12	-1035	Fxr1	NM_001113188
230566	14366	chr7	89406720	89406872	153	*	SI_NC_	29.4076	Promoter (2-3kb)	7	89404355	89413134	8780	1	ENSMUST00000058755.4	2365	Fzd4	NM_008055
230878	14375	chr15	82020667	82020860	194	*	SI_NC_	4.99374	Promoter (1-2kb)	15	82022283	82022930	648	1	ENSMUST00000164975.1	-1423	Xrcc6	NM_001411249
230956	14377	chr11	101366324	101366546	223	*	SI_NC_	5.2418	Promoter (1-2kb)	11	101367561	101377903	10343	1	ENSMUST00000019469.2	-1015	G6pc1	NM_008061
231142	14387	chr11	119279002	119279575	574	*	SI_NC_	18.8135	Promoter (<=1kb)	11	119278876	119279488	613	1	ENSMUST00000138510.1	126	Gaa	NM_001159324
231146	14388	chr8	80833883	80834023	141	*	SI_NC_	4.56984	Promoter (2-3kb)	8	80791562	80830884	39323	2	ENSMUST00000211018.1	-2999	Gab1	NM_001301298
232627	14402	chr7	57420804	57421395	592	*	SI_NC_	14.9924	Promoter (1-2kb)	7	57419692	57828798	409107	1	ENSMUST00000085240.10	1112	Gabrb3	NM_001038701
233676	14407	chr7	57383792	57384307	516	*	SI_NC_	34.7195	Promoter (2-3kb)	7	57178382	57386871	208490	2	ENSMUST00000068394.6	2564	Gabrg3	NM_008074
234195	14419	chr19	3415237	3415514	278	*	SI_NC_	25.2024	Promoter (<=1kb)	19	3409915	3414544	4630	2	ENSMUST00000237521.1	-693	Gal	NM_001329667
234886	14423	chr18	24279010	24279626	617	*	SI_NC_	22.4887	Promoter (<=1kb)	18	24279995	24282871	2877	1	ENSMUST00000169474.1	-369	Galnt1	NM_001160404
234934	14425	chr2	66093049	66093518	470	*	SI_NC_	18.669	Promoter (<=1kb)	2	66091162	66094071	2910	2	ENSMUST00000150793.1	553	Galnt3	NM_015736
235011	14428	chr11	116281734	116281872	139	*	SI_NC_	20.2524	Promoter (<=1kb)	11	116281486	116283661	2176	1	ENSMUST00000154277.1	248	Galr2	NM_010254
235109	14433	chr6	125166298	125166533	236	*	SI_NC_	28.9749	Promoter (<=1kb)	6	125161853	125166467	4615	2	ENSMUST00000117757.8	0	Gapdh	NM_001289726
235125	14447	chr7	30744295	30744764	470	*	SI_NC_	35.6476	Promoter (<=1kb)	7	30729780	30743681	13902	2	ENSMUST00000182634.7	-614	Gapdhs	NM_001290631
235129	14450	chr16	91641536	91642337	802	*	SI_NC_	36.3536	Promoter (<=1kb)	16	91641155	91643083	1929	2	ENSMUST00000231863.1	746	Gart	NM_001357351
235485	14457	chr11	67598051	67598473	423	*	SI_NC_	25.1077	Promoter (1-2kb)	11	67596574	67665434	68861	1	ENSMUST00000147276.7	1477	Gas7	NM_001109657
236635	14463	chr14	63212026	63212358	333	*	SI_NC_	10.5689	Promoter (1-2kb)	14	63198924	63213607	14684	2	ENSMUST00000121312.1	1249	Gata4	NM_001310610
236791	14467	chr5	129753191	129753313	123	*	SI_NC_	22.091	Promoter (<=1kb)	5	129753230	129754863	1634	1	ENSMUST00000135160.1	0	Nipsnap2	NM_008095
237237	14527	chr11	120534490	120534627	138	*	SI_NC_	4.50921	Promoter (<=1kb)	11	120534680	120536709	2030	1	ENSMUST00000143063.1	-53	Gcgr	NM_008101
237435	14537	chr19	17372952	17373571	620	*	SI_NC_	27.101	Promoter (<=1kb)	19	17328669	17372844	44176	2	ENSMUST00000236139.1	-108	Gcnt1	NM_001136484
237999	14555	chr15	99719291	99719943	653	*	SI_NC_	26.4542	Promoter (<=1kb)	15	99719996	99722047	2052	1	ENSMUST00000161768.1	-53	Gpd1	NM_010271
238031	14562	chr6	122609695	122610122	428	*	SI_NC_	21.1338	Promoter (<=1kb)	6	122608027	122609824	1798	2	ENSMUST00000204882.1	0	Gdf3	NM_008108
238035	14566	chr11	53434761	53434934	174	*	SI_NC_	28.2762	Promoter (1-2kb)	11	53433299	53437904	4606	1	ENSMUST00000018382.6	1462	Gdf9	NM_008110
238043	14567	chrX	74311415	74311576	162	*	SI_NC_	11.0777	Promoter (1-2kb)	20	74310381	74311033	653	1	ENSMUST00000135041.1	1034	Gdi1	NM_010273
238045	14569	chr13	3550791	3551209	419	*	SI_NC_	34.1471	Promoter (2-3kb)	13	3554039	3557044	3006	1	ENSMUST00000223501.1	-2830	Gdi2	NM_008112
238053	14571	chr2	57239148	57239788	641	*	SI_NC_	35.2128	Promoter (<=1kb)	2	57238382	57370719	132338	1	ENSMUST00000028167.2	766	Gpd2	NM_001145820
238365	14582	chr2	28615001	28615201	201	*	SI_NC_	15.1313	Promoter (<=1kb)	2	28614784	28615405	622	2	ENSMUST00000155686.1	204	Gfi1b	NM_001160406
238851	14587	chr18	34721858	34722434	577	*	SI_NC_	24.2093	Promoter (1-2kb)	18	34689898	34720387	30490	2	ENSMUST00000025224.8	-1471	Gfra3	NM_010280
238855	14588	chr2	131045977	131046138	162	*	SI_NC_	5.43383	Promoter (2-3kb)	2	131041232	131043088	1857	2	ENSMUST00000110235.1	-2889	Gfra4	NM_001136063
238934	14593	chr13	14051456	14052394	939	*	SI_NC_	30.6734	Promoter (1-2kb)	13	14051845	14054189	2345	2	ENSMUST00000223329.1	1795	Ggps1	NM_001331119
239261	14598	chr10	75585613	75585992	380	*	SI_NC_	42.7522	Promoter (<=1kb)	10	75585105	75586191	1087	1	ENSMUST00000156487.1	508	Ggt1	NM_001305992
239325	14599	chr11	106299582	106299705	124	*	SI_NC_	11.8929	Promoter (2-3kb)	11	106300271	106301865	1595	2	ENSMUST00000103071.3	2160	Gh	NM_008117
239574	14601	chr2	157347545	157348170	626	*	SI_NC_	11.3545	Promoter (<=1kb)	2	157329497	157347506	18010	2	ENSMUST00000126630.1	-39	Ghrh	NM_001329683
239869	14610	chr4	32603039	32603648	610	*	SI_NC_	20.5196	Promoter (<=1kb)	4	32600644	32602760	2117	2	ENSMUST00000056517.2	-279	Gja10	NM_001411853
239911	14612	chr4	127314342	127314715	374	*	SI_NC_	8.64276	Promoter (<=1kb)	4	127311421	127314039	2619	2	ENSMUST00000053753.7	-303	Gja4	NM_008120
240041	14620	chr4	127328747	127329034	288	*	SI_NC_	11.5482	Promoter (<=1kb)	4	127325235	127329161	3927	2	ENSMUST00000106091.8	127	Gjb3	NM_001160012
241723	14667	chr11	55099185	55099312	128	*	SI_NC_	6.53884	Promoter (1-2kb)	11	55098115	55113029	14915	1	ENSMUST00000000608.7	1070	Gm2a	NM_010299
241735	14670	chr17	35982064	35982366	303	*	SI_NC_	8.5605	Promoter (1-2kb)	17	35980388	35981143	756	1	ENSMUST00000174275.1	1676	Gnl1	NM_008136
241737	14672	chr10	81533409	81533815	407	*	SI_NC_	8.57974	Promoter (1-2kb)	10	81533133	81535133	2001	2	ENSMUST00000134354.1	1318	Gna11	NM_010301
241807	14676	chr10	81515395	81515559	165	*	SI_NC_	9.01653	Promoter (2-3kb)	10	81503087	81512639	9553	2	ENSMUST00000150586.1	-2756	Gna15	NM_010304
241901	14678	chr9	107637227	107637387	161	*	SI_NC_	4.60534	Promoter (1-2kb)	9	107614125	107635367	21243	2	ENSMUST00000055704.11	-1860	Gnai2	NM_001410185
241909	14679	chr3	108147521	108147978	458	*	SI_NC_	29.4076	Promoter (1-2kb)	3	108107280	108146146	38867	2	ENSMUST00000000001.4	-1375	Gnai3	NM_010306
241913	14680	chr18	67131585	67132207	623	*	SI_NC_	27.8419	Promoter (<=1kb)	18	67132983	67222715	89733	1	ENSMUST00000236771.1	-776	Gnal	NM_010307
242243	14683	chr2	174282004	174282298	295	*	SI_NC_	16.8094	Promoter (2-3kb)	2	174284320	174296895	12576	1	ENSMUST00000109095.7	-2022	Gnas	NM_001077507
243075	14688	chr4	155551666	155552206	541	*	SI_NC_	32.5317	Promoter (1-2kb)	4	155553224	155557653	4430	1	ENSMUST00000176308.1	-1018	Gnb1	NM_001160016
243381	14695	chr6	124834346	124834629	284	*	SI_NC_	18.6921	Promoter (1-2kb)	6	124834679	124836297	1619	2	ENSMUST00000140233.1	1668	Gnb3	NM_013530
243423	14697	chr9	75342960	75343134	175	*	SI_NC_	7.336	Promoter (<=1kb)	9	75342985	75345075	2091	1	ENSMUST00000215891.1	0	Gnb5	NM_010313
243829	14711	chr17	46723353	46723850	498	*	SI_NC_	12.1492	Promoter (2-3kb)	17	46725763	46726702	940	2	ENSMUST00000233086.1	2852	Gnmt	NM_001364890
244506	14731	chr15	76329894	76330168	275	*	SI_NC_	6.35417	Promoter (1-2kb)	15	76331231	76334907	3677	1	ENSMUST00000023221.12	-1063	Gpaa1	NM_010331
245651	14747	chr5	113629016	113629166	151	*	SI_NC_	3.32712	Promoter (1-2kb)	5	113614036	113627615	13580	2	ENSMUST00000132065.7	-1401	Cmklr1	NM_001359060
245723	14751	chr7	34226547	34227035	489	*	SI_NC_	20.9452	Promoter (1-2kb)	7	34202407	34228997	26591	2	ENSMUST00000205800.1	1962	Gpi1	NM_008155
245725	14755	chr17	25936325	25936524	200	*	SI_NC_	25.6781	Promoter (<=1kb)	17	25927595	25936061	8467	2	ENSMUST00000207777.1	-264	Pigq	NM_001291025
246969	14767	chr1	86399959	86400642	684	*	SI_NC_	16.3748	Promoter (1-2kb)	1	86387847	86398190	10344	2	ENSMUST00000212614.1	-1769	Nmur1	NM_001319227
247387	14776	chr12	76796994	76797129	136	*	SI_NC_	3.42421	Promoter (1-2kb)	12	76792335	76795554	3220	2	ENSMUST00000082431.3	-1440	Gpx2	NM_030677
247441	14782	chr8	33656024	33656718	695	*	SI_NC_	22.9778	Promoter (2-3kb)	8	33653238	33698163	44926	1	ENSMUST00000033992.8	2786	Gsr	NM_010344
247713	14788	chr6	124866689	124867175	487	*	SI_NC_	9.89674	Promoter (2-3kb)	6	124858448	124863983	5536	2	ENSMUST00000204667.1	-2706	Gpr162	NM_001355257
247727	14791	chr6	124705663	124706114	452	*	SI_NC_	16.6214	Promoter (<=1kb)	6	124704382	124705659	1278	2	ENSMUST00000125795.1	-4	Emg1	NM_001409781
258093	14809	chr7	25065892	25066111	220	*	SI_NC_	9.9732	Promoter (<=1kb)	7	25060112	25065193	5082	2	ENSMUST00000205661.1	-699	Grik5	NM_001360067
258213	14810	chr2	25301857	25301980	124	*	SI_NC_	10.0321	Promoter (1-2kb)	2	25291357	25303785	12429	2	ENSMUST00000127171.1	1805	Grin1	NM_001177656
258945	14814	chr7	45869815	45870155	341	*	SI_NC_	27.5894	Promoter (<=1kb)	7	45832253	45870429	38177	2	ENSMUST00000211713.1	274	Grin2d	NM_008172
260237	14827	chr2	121414071	121415438	1368	*	SI_NC_	26.5556	Promoter (<=1kb)	2	121414108	121433700	19593	1	ENSMUST00000135079.1	0	Pdia3	NM_007952
260353	14841	chr11	73135094	73135656	563	*	SI_NC_	7.82299	Promoter (2-3kb)	11	73135485	73138294	2810	2	ENSMUST00000052140.2	2638	Haspin	NM_010353
260511	14860	chr9	78194823	78195028	206	*	SI_NC_	19.4788	Promoter (2-3kb)	9	78191947	78209349	17403	1	ENSMUST00000034903.6	2876	Gsta4	NM_010357
260589	14869	chr19	4043753	4044675	923	*	SI_NC_	17.7339	Promoter (1-2kb)	19	4040982	4045992	5011	2	ENSMUST00000235657.1	1317	Gstp2	NM_181796
262197	14904	chr15	79697018	79697160	143	*	SI_NC_	25.0493	Promoter (2-3kb)	15	79694180	79712173	17994	1	ENSMUST00000230262.1	2838	Gtpbp1	NM_013818
262269	14912	chr7	139580640	139581085	446	*	SI_NC_	17.8756	Promoter (1-2kb)	7	139581220	139582790	1571	2	ENSMUST00000106095.2	1705	Nkx6-2	NM_183248
262304	14918	chr7	98471571	98471795	225	*	SI_NC_	5.50137	Promoter (<=1kb)	7	98471533	98477478	5946	1	ENSMUST00000206524.1	38	Gucy2d	NM_001034890
271063	14940	chr14	56235724	56235880	157	*	SI_NC_	3.24511	Promoter (1-2kb)	14	56231441	56234656	3216	2	ENSMUST00000015585.3	-1068	Gzmc	NM_001422210
271079	14942	chr14	56122123	56122628	506	*	SI_NC_	12.3267	Promoter (1-2kb)	14	56117626	56120625	3000	2	ENSMUST00000089549.7	-1498	Gzme	NM_010373
271162	14961	chr17	34260509	34260656	148	*	SI_NC_	9.99126	Promoter (2-3kb)	17	34263209	34269419	6211	1	ENSMUST00000040828.6	-2553	H2-Ab1	NM_207105
271168	14963	chr17	36079488	36079998	511	*	SI_NC_	40.3955	Promoter (1-2kb)	17	36080115	36081987	1873	2	ENSMUST00000184850.7	1989	H2-Bl	NM_008199
271183	14972	chr17	33995852	33996313	462	*	SI_NC_	16.9209	Promoter (<=1kb)	17	33996106	33996674	569	2	ENSMUST00000238021.1	361	H2-K1	NM_001001892
271317	14990	chr17	37483187	37483767	581	*	SI_NC_	37.7461	Promoter (<=1kb)	17	37480851	37483551	2701	2	ENSMUST00000016427.10	0	H2-M2	NM_001347387
271320	14991	chr17	37272007	37272356	350	*	SI_NC_	7.9011	Promoter (1-2kb)	17	37270220	37274484	4265	1	ENSMUST00000038580.6	1787	H2-M3	NM_013819
271370	15000	chr17	34145781	34145925	145	*	SI_NC_	32.5317	Promoter (<=1kb)	17	34145271	34151549	6279	1	ENSMUST00000171231.7	510	H2-DMb2	NM_010388
271468	15043	chr17	36190061	36190496	436	*	SI_NC_	6.65071	Promoter (<=1kb)	17	36186576	36190122	3547	2	ENSMUST00000172663.7	0	H2-T3	NM_001030310
271473	15064	chr1	155135422	155135602	181	*	SI_NC_	4.64131	Promoter (1-2kb)	1	155127874	155134022	6149	2	ENSMUST00000191773.5	-1400	Mr1	NM_001355062
271499	15078	chr1	180816040	180816606	567	*	SI_NC_	59.3337	Promoter (2-3kb)	1	180803024	180813943	10920	2	ENSMUST00000162814.7	-2097	H3f3a	NM_008210
271877	15161	chrX	73957274	73957730	457	*	SI_NC_	31.2642	Promoter (<=1kb)	20	73955121	73957429	2309	2	ENSMUST00000128325.1	0	Hcfc1	NM_001411234
271945	15163	chr16	36954887	36955137	251	*	SI_NC_	35.692	Promoter (<=1kb)	16	36954751	36956633	1883	1	ENSMUST00000163755.1	136	Hcls1	NM_008225
271993	15170	chr6	124735352	124735672	321	*	SI_NC_	4.66481	Promoter (2-3kb)	6	124720707	124733154	12448	2	ENSMUST00000112484.9	-2198	Ptpn6	NM_001077705
272375	15185	chrX	7935650	7936015	366	*	SI_NC_	10.3361	Promoter (1-2kb)	20	7931555	7934485	2931	2	ENSMUST00000153788.1	-1165	Hdac6	NM_001130416
272439	15191	chr3	87914670	87915134	465	*	SI_NC_	20.4797	Promoter (<=1kb)	3	87913961	87914777	817	1	ENSMUST00000160312.1	709	Hdgf	NM_001331051
272511	15193	chr17	56081947	56082150	204	*	SI_NC_	13.1409	Promoter (<=1kb)	17	56081424	56100592	19169	1	ENSMUST00000225342.1	523	Hdgfl2	NM_001304784
272703	15202	chr15	74825609	74826007	399	*	SI_NC_	12.8799	Promoter (2-3kb)	15	74823065	74824436	1372	1	ENSMUST00000188458.6	2544	Gml2	NM_010416
273057	15209	chr14	26993686	26994110	425	*	SI_NC_	16.9644	Promoter (<=1kb)	14	26994416	27002325	7910	1	ENSMUST00000224331.1	-306	Hesx1	NM_010420
273169	15216	chr13	23711547	23712148	602	*	SI_NC_	17.7334	Promoter (<=1kb)	13	23702034	23710854	8821	2	ENSMUST00000091706.13	-693	Hfe	NM_001347493
273277	15227	chr8	121085619	121085960	342	*	SI_NC_	8.8312	Promoter (1-2kb)	8	121084386	121088144	3759	1	ENSMUST00000181504.1	1233	Foxf1	NM_010426
273891	15239	chr11	120475809	120476024	216	*	SI_NC_	6.50179	Promoter (1-2kb)	11	120477515	120480187	2673	1	ENSMUST00000135231.2	-1491	Hgs	NM_001159328
274043	15247	chr3	116665180	116665485	306	*	SI_NC_	12.6069	Promoter (2-3kb)	3	116631164	116662677	31514	2	ENSMUST00000029570.8	-2503	Mfsd14a	NM_001410014
277023	15275	chr10	62288082	62288265	184	*	SI_NC_	3.55786	Promoter (2-3kb)	10	62284609	62290329	5721	2	ENSMUST00000161160.1	2064	Hk1	NM_001146100
277277	15288	chr9	44342552	44343157	606	*	SI_NC_	32.8915	Promoter (<=1kb)	9	44336352	44342381	6030	2	ENSMUST00000097558.4	-171	Hmbs	NM_001110251
277291	15353	chr10	81345706	81346003	298	*	SI_NC_	6.47582	Promoter (<=1kb)	10	81346052	81346730	679	2	ENSMUST00000134857.1	727	Hmg20b	NM_001163165
277511	15356	chr4	135950325	135950483	159	*	SI_NC_	32.5317	Promoter (1-2kb)	4	135948530	135958749	10220	1	ENSMUST00000151879.1	1795	Hmgcl	NM_001357529
277576	15360	chr3	98278389	98278538	150	*	SI_NC_	13.7095	Promoter (1-2kb)	3	98280435	98310732	30298	1	ENSMUST00000120541.7	-1897	Hmgcs2	NM_008256
277662	15370	chr15	101254387	101254972	586	*	SI_NC_	7.43121	Promoter (<=1kb)	15	101254269	101274795	20527	1	ENSMUST00000228985.1	118	Nr4a1	NM_001411253
277758	15372	chr7	131548211	131548506	296	*	SI_NC_	6.84287	Promoter (<=1kb)	7	131548773	131556589	7817	1	ENSMUST00000183219.7	-267	Hmx2	NM_001368360
278042	15377	chr7	19021003	19021464	462	*	SI_NC_	26.6419	Promoter (2-3kb)	7	19013284	19023538	10255	2	ENSMUST00000036018.5	2074	Foxa3	NM_008260
278154	15388	chr7	28812924	28813354	431	*	SI_NC_	6.29309	Promoter (<=1kb)	7	28813345	28822249	8905	1	ENSMUST00000174882.7	0	Hnrnpl	NM_001402935
278179	15399	chr6	52214220	52214459	240	*	SI_NC_	9.76876	Promoter (<=1kb)	6	52163359	52213339	49981	2	ENSMUST00000128102.3	-881	Hoxa2	NM_010451
278223	15421	chr15	102937975	102938244	270	*	SI_NC_	31.5134	Promoter (1-2kb)	15	102936757	102938609	1853	1	ENSMUST00000055562.2	1218	Hoxc12	NM_010463
278335	15424	chr15	103011933	103012078	146	*	SI_NC_	21.5795	Promoter (1-2kb)	15	103013815	103017429	3615	1	ENSMUST00000001709.2	-1737	Hoxc5	NM_175730
278339	15426	chr15	102987412	102987789	378	*	SI_NC_	14.9888	Promoter (2-3kb)	15	102990607	102993821	3215	1	ENSMUST00000001703.7	-2818	Hoxc8	NM_010466
278345	15436	chr2	74721732	74721864	133	*	SI_NC_	43.6105	Promoter (<=1kb)	2	74721978	74729160	7183	1	ENSMUST00000047904.3	-114	Hoxd4	NM_010469
278347	15438	chr2	74699440	74699921	482	*	SI_NC_	6.1321	Promoter (1-2kb)	2	74697727	74700208	2482	1	ENSMUST00000059272.9	1713	Hoxd9	NM_013555
278353	15441	chr4	138225046	138225611	566	*	SI_NC_	30.7268	Promoter (2-3kb)	4	138228583	138240735	12153	1	ENSMUST00000148681.2	-2972	Hp1bp3	NM_001122896
278561	15445	chr5	123180765	123180994	230	*	SI_NC_	5.02362	Promoter (1-2kb)	5	123180659	123182067	1409	2	ENSMUST00000124110.1	1073	Hpd	NM_008277
278851	15460	chr14	70557562	70557796	235	*	SI_NC_	40.0795	Promoter (1-2kb)	14	70555900	70573544	17645	1	ENSMUST00000163060.1	1662	Hr	NM_001379479
280514	15483	chr1	193237400	193237805	406	*	SI_NC_	21.2553	Promoter (2-3kb)	1	193229454	193240410	10957	2	ENSMUST00000161406.1	2605	Hsd11b1	NM_001044751
280690	15488	chr18	50193624	50193887	264	*	SI_NC_	10.5067	Promoter (2-3kb)	18	50191324	50195972	4649	1	ENSMUST00000127325.1	2300	Hsd17b4	NM_008292
280710	15492	chr3	98857033	98857512	480	*	SI_NC_	21.4645	Promoter (2-3kb)	3	98852194	98859794	7601	2	ENSMUST00000107016.9	2282	Hsd3b1	NM_001304800
280770	15494	chr3	98764790	98765125	336	*	SI_NC_	25.7482	Promoter (1-2kb)	3	98741523	98763127	21605	2	ENSMUST00000107018.7	-1663	Hsd3b3	NM_001012306
280943	15500	chr10	57497330	57497571	242	*	SI_NC_	11.9385	Promoter (1-2kb)	10	57495976	57504915	8940	1	ENSMUST00000219171.1	1354	Hsf2	NM_008297
280979	15504	chr1	88207155	88207786	632	*	SI_NC_	21.3219	Promoter (1-2kb)	1	88204732	88205782	1051	2	ENSMUST00000119972.3	-1373	Dnajb3	NM_008299
281005	15507	chr5	135884380	135884949	570	*	SI_NC_	13.301	Promoter (2-3kb)	5	135887919	135889563	1645	1	ENSMUST00000005077.6	-2970	Hspb1	NM_013560
281029	15516	chr17	45568277	45568866	590	*	SI_NC_	27.8063	Promoter (<=1kb)	17	45568858	45569736	879	2	ENSMUST00000145205.1	870	Hsp90ab1	NM_008302
282319	15567	chr11	77010875	77011243	369	*	SI_NC_	10.9115	Promoter (1-2kb)	11	77009274	77013053	3780	1	ENSMUST00000129572.2	1601	Slc6a4	NM_010484
282339	15568	chr8	4325990	4326628	639	*	SI_NC_	27.7873	Promoter (<=1kb)	8	4285382	4325413	40032	2	ENSMUST00000098950.5	-577	Elavl1	NM_010485
290049	15571	chr9	22026949	22027577	629	*	SI_NC_	11.4096	Promoter (<=1kb)	9	22016461	22026374	9914	2	ENSMUST00000213700.1	-575	Elavl3	NM_010487
292527	15587	chr9	107565916	107566099	184	*	SI_NC_	7.1759	Promoter (1-2kb)	9	107567945	107570394	2450	1	ENSMUST00000192887.5	-1846	Hyal2	NM_001409671
292547	15874	chr6	142301380	142301987	608	*	SI_NC_	31.4732	Promoter (2-3kb)	6	142298447	142299066	620	1	ENSMUST00000141583.1	2933	Iapp	NM_010491
292549	15891	chr5	104298481	104298652	172	*	SI_NC_	3.32712	Promoter (<=1kb)	5	104299171	104311469	12299	1	ENSMUST00000031246.8	-519	Ibsp	NM_008318
293380	15926	chr1	65185484	65186101	618	*	SI_NC_	53.5442	Promoter (<=1kb)	1	65166199	65186438	20240	2	ENSMUST00000188109.6	337	Idh1	NM_001111320
293784	15936	chr8	84660190	84660443	254	*	SI_NC_	13.4752	Promoter (2-3kb)	8	84661331	84662854	1524	2	ENSMUST00000060427.5	2411	Ier2	NM_010499
293798	15939	chr1	155100537	155101014	478	*	SI_NC_	64.8677	Promoter (<=1kb)	1	155096361	155099636	3276	2	ENSMUST00000055322.5	-901	Ier5	NM_010500
293934	15953	chr11	49083660	49084224	565	*	SI_NC_	5.91571	Promoter (2-3kb)	11	49086700	49095436	8737	1	ENSMUST00000152914.1	-2476	Ifi47	NM_001271676
293974	15958	chr19	34548450	34548987	538	*	SI_NC_	22.9441	Promoter (1-2kb)	19	34550694	34573192	22499	1	ENSMUST00000149829.7	-1707	Ifit2	NM_001355262
294024	15965	chr4	88681265	88681814	550	*	SI_NC_	17.4007	Promoter (2-3kb)	4	88682881	88683912	1032	2	ENSMUST00000105147.1	2098	Ifna2	NM_010503
294026	15968	chr4	88837713	88838333	621	*	SI_NC_	6.21424	Promoter (2-3kb)	4	88835525	88836094	570	1	ENSMUST00000102804.1	2188	Ifna5	NM_010505
294028	15970	chr4	88816537	88817249	713	*	SI_NC_	45.7915	Promoter (<=1kb)	4	88816228	88816800	573	1	ENSMUST00000105143.2	309	Ifna7	NM_008334
294032	15972	chr4	88592143	88592300	158	*	SI_NC_	4.58633	Promoter (<=1kb)	4	88591813	88592385	573	2	ENSMUST00000102807.1	85	Ifna9	NM_010507
294040	15976	chr16	91369553	91370408	856	*	SI_NC_	22.9864	Promoter (2-3kb)	16	91372783	91405589	32807	1	ENSMUST00000023693.13	-2375	Ifnar2	NM_001110498
295203	16006	chr11	7196397	7196864	468	*	SI_NC_	17.232	Promoter (<=1kb)	11	7197782	7202546	4765	1	ENSMUST00000020704.7	-918	Igfbp1	NM_008341
295453	16010	chr11	99043664	99044242	579	*	SI_NC_	7.509	Promoter (<=1kb)	11	99043597	99051920	8324	1	ENSMUST00000130530.7	67	Igfbp4	NM_010517
295477	16068	chr7	102020125	102020256	132	*	SI_NC_	3.30379	Promoter (1-2kb)	7	102015315	102018690	3376	2	ENSMUST00000209368.1	-1435	Il18bp	NM_001363982
295495	16145	chr11	58196854	58197120	267	*	SI_NC_	9.62964	Promoter (2-3kb)	11	58199556	58207591	8036	1	ENSMUST00000035266.10	-2436	Igtp	NM_018738
295513	16150	chr8	22668703	22668970	268	*	SI_NC_	12.3295	Promoter (<=1kb)	8	22668011	22669026	1016	2	ENSMUST00000126496.1	56	Ikbkb	NM_001159774
295891	16157	chr4	41766255	41766800	546	*	SI_NC_	17.9967	Promoter (<=1kb)	4	41767799	41769474	1676	1	ENSMUST00000155538.7	-999	Il11ra1	NM_001163401
297987	16169	chr2	11708416	11708680	265	*	SI_NC_	29.0073	Promoter (2-3kb)	2	11705848	11733249	27402	1	ENSMUST00000114832.2	2568	Il15ra	NM_001271497
298523	16170	chr7	83656891	83657320	430	*	SI_NC_	36.3664	Promoter (1-2kb)	7	83642848	83655495	12648	2	ENSMUST00000145610.7	-1396	Il16	NM_001360087
298704	16173	chr9	50576750	50576957	208	*	SI_NC_	10.3236	Promoter (1-2kb)	9	50575273	50581837	6565	1	ENSMUST00000180021.1	1477	Il18	NM_001357221
299567	16181	chr2	24338692	24338944	253	*	SI_NC_	7.10909	Promoter (1-2kb)	2	24336856	24349457	12602	1	ENSMUST00000142093.6	1836	Il1rn	NM_001039701
299693	16186	chrX	101269072	101269208	137	*	SI_NC_	16.4056	Promoter (<=1kb)	20	101261405	101269023	7619	2	ENSMUST00000117736.1	-49	Il2rg	NM_001308535
300329	16192	chr6	106749937	106750171	235	*	SI_NC_	13.528	Promoter (<=1kb)	6	106710357	106749037	38681	2	ENSMUST00000204659.2	-900	Il5ra	NM_008370
300615	16201	chr9	21377563	21378181	619	*	SI_NC_	48.364	Promoter (<=1kb)	9	21377126	21405090	27965	1	ENSMUST00000214758.1	437	Ilf3	NM_001042707
301136	16211	chr11	97165765	97165948	184	*	SI_NC_	26.7274	Promoter (<=1kb)	11	97164221	97165400	1180	2	ENSMUST00000153727.2	-365	Kpnb1	NM_008379
301412	16325	chr10	127370208	127370467	260	*	SI_NC_	6.96589	Promoter (<=1kb)	10	127356322	127370431	14110	2	ENSMUST00000026472.9	0	Inhbc	NM_010565
301414	16326	chr10	127356626	127356953	328	*	SI_NC_	25.2434	Promoter (2-3kb)	10	127348857	127354411	5555	2	ENSMUST00000059718.5	-2215	Inhbe	NM_008382
301422	16328	chr2	155987553	155987701	149	*	SI_NC_	5.26184	Promoter (1-2kb)	2	155985915	155990596	4682	1	ENSMUST00000128683.1	1638	Cep250	NM_001129999
301749	16332	chr7	101834906	101835086	181	*	SI_NC_	5.31107	Promoter (1-2kb)	7	101833515	101836603	3089	2	ENSMUST00000211514.1	1517	Inppl1	NM_001122739
302681	16363	chr8	46793477	46793841	365	*	SI_NC_	8.92713	Promoter (<=1kb)	8	46793499	46847458	53960	1	ENSMUST00000210218.1	0	Irf2	NM_008391
302857	16365	chr14	103044311	103044886	576	*	SI_NC_	13.0994	Promoter (2-3kb)	14	103046977	103056573	9597	1	ENSMUST00000022722.6	-2091	Acod1	NM_008392
303489	16398	chr13	114899327	114899474	148	*	SI_NC_	4.07085	Promoter (2-3kb)	13	114880657	114901943	21287	2	ENSMUST00000224204.1	2469	Itga2	NM_008396
303513	16400	chr11	95068804	95069083	280	*	SI_NC_	33.638	Promoter (<=1kb)	11	95044474	95069198	24725	2	ENSMUST00000107739.7	115	Itga3	NM_001306071
303643	16403	chr2	71847513	71848068	556	*	SI_NC_	38.7102	Promoter (<=1kb)	2	71849029	71858416	9388	1	ENSMUST00000126787.1	-961	Itga6	NM_001277970
303755	16404	chr10	128953791	128954084	294	*	SI_NC_	47.255	Promoter (<=1kb)	10	128953773	128958279	4507	1	ENSMUST00000219427.1	18	Itga7	NM_001330160
303807	16407	chr11	73093367	73093886	520	*	SI_NC_	28.5725	Promoter (2-3kb)	11	73090583	73147446	56864	1	ENSMUST00000006101.3	2784	Itgae	NM_001361245
303835	16408	chr7	127309476	127310214	739	*	SI_NC_	5.98152	Promoter (<=1kb)	7	127309518	127335137	25620	1	ENSMUST00000118405.1	0	Itgal	NM_001253872
303865	16409	chr7	128065678	128066228	551	*	SI_NC_	40.7182	Promoter (2-3kb)	7	128062743	128070857	8115	1	ENSMUST00000156593.2	2935	Itgam	NM_001082960
304029	16415	chr16	96426030	96426325	296	*	SI_NC_	6.13393	Promoter (2-3kb)	16	96426730	96429144	2415	2	ENSMUST00000131777.1	2819	Itgb2l	NM_008405
304075	16418	chr2	155824722	155825210	489	*	SI_NC_	36.9268	Promoter (1-2kb)	2	155820033	155826436	6404	2	ENSMUST00000154841.7	1226	Eif6	NM_010579
304749	16426	chr14	30914443	30914964	522	*	SI_NC_	21.221	Promoter (<=1kb)	14	30913187	30914659	1473	2	ENSMUST00000228114.1	0	Itih3	NM_008407
304775	16427	chr14	30900808	30901345	538	*	SI_NC_	12.6388	Promoter (1-2kb)	14	30899161	30901849	2689	1	ENSMUST00000227899.1	1647	Itih4	NM_001159299
304875	16434	chr2	130668692	130668901	210	*	SI_NC_	7.64294	Promoter (<=1kb)	2	130667865	130681032	13168	1	ENSMUST00000126714.1	827	Itpa	NM_001362648
305971	16443	chr16	91864577	91864770	194	*	SI_NC_	6.40504	Promoter (2-3kb)	16	91862026	91871347	9322	1	ENSMUST00000138117.1	2551	Itsn1	NM_001110275
306651	16450	chr12	112930947	112931328	382	*	SI_NC_	11.6518	Promoter (1-2kb)	12	112907819	112929776	21958	2	ENSMUST00000075827.4	-1171	Jag2	NM_001409685
306859	16453	chr8	71680382	71680827	446	*	SI_NC_	7.61357	Promoter (2-3kb)	8	71678335	71690224	11890	1	ENSMUST00000130624.1	2047	Jak3	NM_001190830
306871	16467	chr10	81229873	81230075	203	*	SI_NC_	6.31124	Promoter (<=1kb)	10	81204508	81230785	26278	2	ENSMUST00000146030.7	710	Atcay	NM_178662
307325	16469	chr15	74711135	74711505	371	*	SI_NC_	4.1761	Promoter (1-2kb)	15	74702301	74709535	7235	2	ENSMUST00000050234.3	-1600	Jrk	NM_008415
307327	16470	chr11	115321736	115321953	218	*	SI_NC_	29.7693	Promoter (<=1kb)	11	115315192	115322041	6850	2	ENSMUST00000103037.4	88	Ush1g	NM_176847
307335	16475	chr14	54577258	54577708	451	*	SI_NC_	6.80654	Promoter (<=1kb)	14	54567472	54577558	10087	2	ENSMUST00000054487.9	0	Ajuba	NM_010590
307993	16497	chr3	65250611	65250881	271	*	SI_NC_	5.30136	Promoter (2-3kb)	3	65253428	65377084	123657	1	ENSMUST00000161979.7	-2547	Kcnab1	NM_001289450
308511	16499	chr11	69329633	69330150	518	*	SI_NC_	15.1939	Promoter (<=1kb)	11	69330324	69332143	1820	1	ENSMUST00000134561.1	-174	Kcnab3	NM_010599
308630	16504	chr7	44595596	44595957	362	*	SI_NC_	14.1677	Promoter (<=1kb)	7	44596093	44602104	6012	1	ENSMUST00000207497.1	-136	Kcnc3	NM_001290682
308788	16506	chrX	7825015	7825367	353	*	SI_NC_	5.03856	Promoter (2-3kb)	20	7822289	7838280	15992	1	ENSMUST00000009875.4	2726	Kcnd1	NM_008423
309392	16511	chr5	24349866	24350206	341	*	SI_NC_	15.5191	Promoter (1-2kb)	5	24319589	24351604	32016	2	ENSMUST00000036092.9	1398	Kcnh2	NM_001294162
309538	16514	chr7	46096762	46097039	278	*	SI_NC_	12.7495	Promoter (2-3kb)	7	46099299	46099903	605	2	ENSMUST00000209881.1	2864	Kcnj11	NM_001204411
314035	16524	chr1	172331984	172332123	140	*	SI_NC_	58.6352	Promoter (2-3kb)	1	172320501	172329318	8818	2	ENSMUST00000062387.7	-2666	Kcnj9	NM_001360808
314641	16528	chr19	6936699	6937051	353	*	SI_NC_	34.2546	Promoter (2-3kb)	19	6925662	6934515	8854	2	ENSMUST00000025908.7	-2184	Kcnk4	NM_001403912
318839	16536	chr2	181131827	181131965	139	*	SI_NC_	6.68059	Promoter (2-3kb)	2	181080503	181134922	54420	2	ENSMUST00000103049.9	2957	Kcnq2	NM_001003824
320136	16551	chr19	37403598	37404013	416	*	SI_NC_	26.5109	Promoter (1-2kb)	19	37402181	37405771	3591	1	ENSMUST00000236027.1	1417	Kif11	NM_010615
322084	16560	chr1	93083791	93084318	528	*	SI_NC_	27.3868	Promoter (1-2kb)	1	93018457	93082421	63965	2	ENSMUST00000086819.11	-1370	Kif1a	NM_001110315
322530	16563	chr13	106977233	106977607	375	*	SI_NC_	18.3291	Promoter (<=1kb)	13	106968707	106977118	8412	2	ENSMUST00000162845.1	-115	Kif2a	NM_001145779
324063	16565	chr1	136164880	136165140	261	*	SI_NC_	43.2819	Promoter (1-2kb)	1	136162949	136164830	1882	1	ENSMUST00000127624.2	1931	Kif21b	NM_001039472
324137	16571	chrX	100635962	100636397	436	*	SI_NC_	27.5606	Promoter (2-3kb)	20	100633960	100636307	2348	1	ENSMUST00000156386.1	2002	Kif4	NM_008446
325374	16594	chr19	5121423	5121819	397	*	SI_NC_	55.7444	Promoter (2-3kb)	19	5107746	5118560	10815	2	ENSMUST00000116563.7	-2863	Klc2	NM_001369360
328147	16612	chr7	44227331	44227840	510	*	SI_NC_	22.1043	Promoter (1-2kb)	7	44225443	44229543	4101	1	ENSMUST00000206144.1	1888	Klk1	NM_001320331
328153	16613	chr7	43994341	43994801	461	*	SI_NC_	13.4366	Promoter (1-2kb)	7	43995877	43999875	3999	1	ENSMUST00000007156.4	-1076	Klk1b11	NM_010640
328171	16618	chr7	44014505	44015211	707	*	SI_NC_	9.55994	Promoter (2-3kb)	7	44012168	44016968	4801	1	ENSMUST00000048945.5	2337	Klk1b26	NM_010644
328197	16622	chr7	44217601	44217838	238	*	SI_NC_	23.234	Promoter (1-2kb)	7	44215945	44220703	4759	1	ENSMUST00000074359.3	1656	Klk1b5	NM_008456
328577	16636	chr6	129918933	129919353	421	*	SI_NC_	8.64649	Promoter (1-2kb)	6	129898996	129917650	18655	2	ENSMUST00000118060.7	-1283	Klra5	NM_008463
328629	16641	chr6	129677706	129678236	531	*	SI_NC_	11.4516	Promoter (<=1kb)	6	129674859	129678910	4052	2	ENSMUST00000118447.1	674	Klrc1	NM_001136068
328689	16646	chr16	35984829	35985337	509	*	SI_NC_	26.625	Promoter (1-2kb)	16	35983582	36012913	29332	1	ENSMUST00000173555.7	1247	Kpna1	NM_001416718
328773	16647	chr11	106991143	106991599	457	*	SI_NC_	33.4922	Promoter (1-2kb)	11	106991618	106992627	1010	2	ENSMUST00000156495.1	1028	Kpna2	NM_010655
328793	16650	chr4	129673528	129673853	326	*	SI_NC_	29.4076	Promoter (<=1kb)	4	129660997	129672767	11771	2	ENSMUST00000146361.1	-761	Kpna6	NM_008468
329428	16663	chr11	100120386	100120818	433	*	SI_NC_	21.0974	Promoter (<=1kb)	11	100119145	100120577	1433	2	ENSMUST00000128934.1	0	Krt13	NM_001313949
329450	16665	chr11	100132100	100132442	343	*	SI_NC_	42.3101	Promoter (1-2kb)	11	100133035	100134398	1364	2	ENSMUST00000148502.1	1956	Krt15	NM_008469
329458	16666	chr11	100246302	100246731	430	*	SI_NC_	6.88221	Promoter (2-3kb)	11	100246091	100248902	2812	2	ENSMUST00000007280.8	2171	Krt16	NM_001313958
329466	16668	chr15	102026267	102026407	141	*	SI_NC_	4.96337	Promoter (1-2kb)	15	102028180	102032027	3848	1	ENSMUST00000023803.7	-1773	Krt18	NM_010664
329490	16670	chr11	100083109	100083283	175	*	SI_NC_	5.36792	Promoter (2-3kb)	11	100080848	100085440	4593	2	ENSMUST00000139873.1	2157	Krt32	NM_001159374
329499	16671	chr11	100028133	100028581	449	*	SI_NC_	19.9907	Promoter (1-2kb)	11	100023634	100029868	6235	2	ENSMUST00000073890.3	1287	Krt33b	NM_013570
329503	16672	chr11	100043622	100044679	1058	*	SI_NC_	14.6712	Promoter (2-3kb)	11	100037347	100041554	4208	2	ENSMUST00000056362.2	-2068	Krt34	NM_027563
329505	16673	chr11	100106992	100107448	457	*	SI_NC_	27	Promoter (1-2kb)	11	100102007	100105626	3620	2	ENSMUST00000107416.2	-1366	Krt36	NM_001174099
329513	16679	chr15	101476063	101476202	140	*	SI_NC_	37.8845	Promoter (2-3kb)	15	101473478	101479986	6509	1	ENSMUST00000088049.4	2585	Krt86	NM_010667
329555	16693	chr16	89569005	89569306	302	*	SI_NC_	36.6014	Promoter (1-2kb)	16	89570176	89571183	1008	2	ENSMUST00000171542.1	1877	Krtap11-1	NM_001113406
329579	16694	chr10	77723144	77723774	631	*	SI_NC_	36.7477	Promoter (2-3kb)	10	77720599	77721254	656	1	ENSMUST00000092370.2	2545	Krtap12-1	NM_010670
329581	16697	chr10	77703860	77704282	423	*	SI_NC_	6.75721	Promoter (2-3kb)	10	77706626	77706975	350	1	ENSMUST00000092371.4	-2344	Gm10272	NM_001384208
329584	16699	chr16	88751498	88751701	204	*	SI_NC_	6.14469	Promoter (<=1kb)	16	88750744	88751635	892	2	ENSMUST00000053149.3	0	Krtap13	NM_010671
329588	16703	chr16	89489348	89489881	534	*	SI_NC_	13.3121	Promoter (1-2kb)	16	89487379	89487952	574	2	ENSMUST00000072280.4	-1396	Krtap8-1	NM_010675
330169	16709	chr14	47661794	47662306	513	*	SI_NC_	13.2558	Promoter (1-2kb)	14	47663756	47736563	72808	1	ENSMUST00000022391.13	-1450	Ktn1	NM_001293635
332423	16728	chrX	73894374	73894843	470	*	SI_NC_	18.0099	Promoter (1-2kb)	20	73865686	73896105	30420	2	ENSMUST00000141221.1	1262	L1cam	NM_001374694
333086	16768	chr6	124908655	124909204	550	*	SI_NC_	10.5225	Promoter (<=1kb)	6	124908599	124910051	1453	2	ENSMUST00000139571.1	847	Lag3	NM_008479
333980	16776	chr2	180178708	180178843	136	*	SI_NC_	5.06289	Promoter (<=1kb)	2	180177168	180178403	1236	2	ENSMUST00000123906.1	-305	Lama5	NM_001081171
334136	16790	chr7	79846693	79847090	398	*	SI_NC_	23.5982	Promoter (1-2kb)	7	79822264	79848183	25920	2	ENSMUST00000205502.1	1093	Anpep	NM_008486
335047	16800	chr3	88636888	88637117	230	*	SI_NC_	35.211	Promoter (2-3kb)	3	88634323	88635076	754	1	ENSMUST00000176301.1	2565	Arhgef2	NM_001198911
335204	16815	chr6	83085296	83085766	471	*	SI_NC_	13.9872	Promoter (<=1kb)	6	83086367	83088243	1877	1	ENSMUST00000041265.3	-601	Lbx2	NM_010692
335218	16819	chr2	32389001	32389152	152	*	SI_NC_	6.19222	Promoter (<=1kb)	2	32385445	32388252	2808	2	ENSMUST00000192241.1	-749	Lcn2	NM_008491
335220	16820	chr2	25762926	25763406	481	*	SI_NC_	46.6157	Promoter (2-3kb)	2	25765569	25768099	2531	1	ENSMUST00000028304.3	-2163	Lcn3	NM_010694
336768	16828	chr7	46851642	46851777	136	*	SI_NC_	9.00973	Promoter (2-3kb)	7	46848987	46851346	2360	1	ENSMUST00000210198.1	2655	Ldha	NM_001136069
336823	16835	chr9	21747131	21747423	293	*	SI_NC_	20.4978	Promoter (1-2kb)	9	21745323	21749914	4592	1	ENSMUST00000214549.1	1808	Ldlr	NM_001252658
337377	16852	chr15	78923981	78924314	334	*	SI_NC_	26.1735	Promoter (2-3kb)	15	78926725	78930465	3741	1	ENSMUST00000089377.5	-2411	Lgals1	NM_008495
337391	16855	chr7	28837322	28837667	346	*	SI_NC_	22.3322	Promoter (1-2kb)	7	28835936	28841701	5766	1	ENSMUST00000126603.1	1386	Lgals4	NM_001412662
338538	16871	chr2	26206537	26207179	643	*	SI_NC_	22.1557	Promoter (<=1kb)	2	26200216	26206575	6360	2	ENSMUST00000028302.7	0	Lhx3	NM_001039653
338562	16872	chr1	155751729	155752591	863	*	SI_NC_	34.3168	Promoter (<=1kb)	1	155704625	155751684	47060	2	ENSMUST00000195275.1	-45	Lhx4	NM_010712
339042	16881	chr7	13301772	13302391	620	*	SI_NC_	15.1888	Promoter (<=1kb)	7	13302812	13306011	3200	1	ENSMUST00000138453.1	-421	Lig1	NM_001083188
339138	16885	chr5	134666883	134667520	638	*	SI_NC_	18.8996	Promoter (<=1kb)	5	134663944	134668419	4476	2	ENSMUST00000137897.1	899	Limk1	NM_001305875
339485	16905	chr3	88500169	88500337	169	*	SI_NC_	6.15551	Promoter (2-3kb)	3	88483205	88503307	20103	2	ENSMUST00000120377.7	2970	Lmna	NM_001002011
339517	16907	chr10	80905471	80905979	509	*	SI_NC_	19.849	Promoter (<=1kb)	10	80902798	80906412	3615	2	ENSMUST00000105332.2	433	Lmnb2	NM_001347140
339877	16912	chr17	34184283	34184597	315	*	SI_NC_	23.8983	Promoter (<=1kb)	17	34182036	34183731	1696	2	ENSMUST00000171321.1	-552	Psmb9	NM_001413204
339987	16918	chr4	122992947	122993384	438	*	SI_NC_	11.0776	Promoter (2-3kb)	4	122995652	122996739	1088	1	ENSMUST00000144998.1	-2268	Mycl	NM_001303121
340017	16922	chr2	4919936	4920442	507	*	SI_NC_	10.6557	Promoter (<=1kb)	2	4919080	4929014	9935	1	ENSMUST00000146933.1	856	Phyh	NM_010726
340445	16950	chr6	83037739	83038336	598	*	SI_NC_	30.0334	Promoter (<=1kb)	6	83038400	83045096	6697	1	ENSMUST00000204318.1	-64	Loxl3	NM_013586
340447	16952	chr19	20393303	20393753	451	*	SI_NC_	49.3637	Promoter (2-3kb)	19	20373428	20390944	17517	2	ENSMUST00000025561.7	-2359	Anxa1	NM_010730
340633	16971	chr10	127619532	127619744	213	*	SI_NC_	20.2419	Promoter (1-2kb)	10	127599884	127620922	21039	2	ENSMUST00000118455.1	1178	Lrp1	NM_008512
343406	16988	chr17	35189405	35190190	786	*	SI_NC_	9.89784	Promoter (<=1kb)	17	35185095	35188439	3345	2	ENSMUST00000097336.4	-966	Lst1	NM_010734
343412	16995	chr14	55765049	55765290	242	*	SI_NC_	45.4726	Promoter (<=1kb)	14	55765962	55768494	2533	1	ENSMUST00000057569.3	-672	Ltb4r1	NM_001411957
343586	17057	chr6	128625577	128625800	224	*	SI_NC_	4.87568	Promoter (2-3kb)	6	128619127	128623533	4407	2	ENSMUST00000203150.1	-2044	Klrb1a	NM_001159902
343744	17068	chr15	74764395	74764566	172	*	SI_NC_	28.0634	Promoter (<=1kb)	15	74762056	74763620	1565	2	ENSMUST00000040404.7	-775	Ly6d	NM_010742
343748	17069	chr15	74952995	74953414	420	*	SI_NC_	5.14589	Promoter (1-2kb)	15	74955051	74959903	4853	1	ENSMUST00000188866.6	-1637	Ly6e	NM_001164036
344112	17086	chr7	4337004	4337600	597	*	SI_NC_	15.1092	Promoter (<=1kb)	7	4337724	4345164	7441	1	ENSMUST00000006792.5	-124	Ncr1	NM_001368364
344168	17089	chr5	38221378	38221764	387	*	SI_NC_	20.8062	Promoter (<=1kb)	5	38220678	38234296	13619	1	ENSMUST00000114106.7	700	Lyar	NM_025281
344188	17095	chr8	84702282	84702405	124	*	SI_NC_	8.2991	Promoter (<=1kb)	8	84701781	84704155	2375	1	ENSMUST00000238338.1	501	Lyl1	NM_008535
345319	17119	chr6	86663332	86663819	488	*	SI_NC_	20.6494	Promoter (<=1kb)	6	86649016	86663105	14090	2	ENSMUST00000203946.1	-227	Mxd1	NM_001410076
345896	17121	chr13	55331358	55331938	581	*	SI_NC_	13.5947	Promoter (1-2kb)	13	55325487	55329823	4337	2	ENSMUST00000225561.1	-1535	Mxd3	NM_016662
346881	17133	chr15	79349484	79350231	748	*	SI_NC_	38.4593	Promoter (1-2kb)	15	79348402	79357687	9286	1	ENSMUST00000229285.1	1082	Maff	NM_001304830
346895	17134	chr11	120631687	120631826	140	*	SI_NC_	37.0835	Promoter (<=1kb)	11	120629007	120630797	1791	2	ENSMUST00000106182.7	-890	Mafg	NM_010756
346911	17135	chr5	139796524	139796835	312	*	SI_NC_	41.6799	Promoter (<=1kb)	5	139797514	139802331	4818	1	ENSMUST00000110836.1	-679	Mafk	NM_010757
346919	17136	chr7	30915470	30916065	596	*	SI_NC_	30.7745	Promoter (<=1kb)	7	30907537	30914873	7337	2	ENSMUST00000186422.6	-597	Mag	NM_001346084
346973	17137	chrX	155089328	155089541	214	*	SI_NC_	6.37762	Promoter (<=1kb)	20	155088686	155089793	1108	2	ENSMUST00000078193.4	252	Magea1	NM_020015
347003	17139	chrX	154951948	154952138	191	*	SI_NC_	38.8857	Promoter (2-3kb)	20	154948543	154949505	963	2	ENSMUST00000079867.5	-2443	Magea3	NM_020017
347115	17142	chrX	154927347	154927515	169	*	SI_NC_	7.95386	Promoter (1-2kb)	20	154924012	154926115	2104	2	ENSMUST00000076986.3	-1232	Magea6	NM_020019
347901	17160	chr5	36828465	36828642	178	*	SI_NC_	29.4076	Promoter (2-3kb)	5	36806921	36830653	23733	2	ENSMUST00000031002.9	2011	Man2b2	NM_001420836
347931	17164	chr1	131070446	131070975	530	*	SI_NC_	33.2479	Promoter (1-2kb)	1	131056889	131072526	15638	2	ENSMUST00000188459.3	1551	Mapkapk2	NM_008551
347939	17165	chr5	121529816	121530097	282	*	SI_NC_	14.3978	Promoter (1-2kb)	5	121526554	121531581	5028	2	ENSMUST00000154628.1	1484	Mapkapk5	NM_010765
347973	17168	chr11	32237711	32238242	532	*	SI_NC_	7.84689	Promoter (<=1kb)	11	32236893	32238036	1144	2	ENSMUST00000129573.1	0	Nprl3	NM_001284359
348223	17171	chr17	12856330	12856684	355	*	SI_NC_	32.363	Promoter (1-2kb)	17	12842461	12855041	12581	2	ENSMUST00000159865.1	-1289	Mas1	NM_008552
348307	17173	chr7	142970464	142970855	392	*	SI_NC_	6.5718	Promoter (1-2kb)	7	142966829	142969264	2436	2	ENSMUST00000009392.5	-1200	Ascl2	NM_008554
348378	17178	chr7	31069600	31069857	258	*	SI_NC_	32.6171	Promoter (1-2kb)	7	31070537	31071037	501	2	ENSMUST00000165465.7	1180	Fxyd3	NM_008557
348380	17179	chr10	81262031	81262514	484	*	SI_NC_	15.9627	Promoter (<=1kb)	10	81261170	81262667	1498	1	ENSMUST00000148735.1	861	Matk	NM_001285853
348428	17181	chr15	34309031	34309444	414	*	SI_NC_	9.71415	Promoter (2-3kb)	15	34306685	34436238	129554	1	ENSMUST00000227759.1	2346	Matn2	NM_001358780
348765	17189	chr15	77025108	77025268	161	*	SI_NC_	3.86999	Promoter (<=1kb)	15	77017645	77026125	8481	2	ENSMUST00000229125.1	857	Mb	NM_001164047
349344	17193	chr6	115850689	115851050	362	*	SI_NC_	5.73196	Promoter (1-2kb)	6	115842344	115848966	6623	2	ENSMUST00000203643.1	-1723	Mbd4	NM_001410106
349365	17194	chr14	41153752	41153934	183	*	SI_NC_	15.0096	Promoter (2-3kb)	14	41151501	41158959	7459	1	ENSMUST00000047095.3	2251	Mbl1	NM_010775
349981	17203	chr18	68337091	68337741	651	*	SI_NC_	34.8715	Promoter (<=1kb)	18	68337596	68342446	4851	1	ENSMUST00000172148.2	0	Mc5r	NM_013596
350260	17215	chr1	20816999	20817708	710	*	SI_NC_	22.7127	Promoter (2-3kb)	1	20802973	20820260	17288	2	ENSMUST00000185296.1	2552	Mcm3	NM_008563
350336	17219	chr1	128346098	128346518	421	*	SI_NC_	23.884	Promoter (<=1kb)	1	128339468	128346042	6575	2	ENSMUST00000191454.1	-56	Mcm6	NM_001313695
350390	17222	chr2	128686132	128686615	484	*	SI_NC_	10.9165	Promoter (<=1kb)	2	128685049	128687354	2306	2	ENSMUST00000110332.1	739	Anapc1	NM_008569
350411	17223	chr14	55953742	55954129	388	*	SI_NC_	39.5092	Promoter (1-2kb)	14	55949809	55952350	2542	2	ENSMUST00000228879.1	-1392	Mcpt-ps1	NR_028284
350418	17225	chr14	56043317	56043792	476	*	SI_NC_	66.464	Promoter (1-2kb)	14	56042041	56044642	2602	1	ENSMUST00000015576.5	1276	Mcpt2	NM_008571
350428	17228	chr14	55944972	55945196	225	*	SI_NC_	4.84523	Promoter (<=1kb)	14	55941451	55944675	3225	2	ENSMUST00000226280.1	-297	Cma1	NM_010780
350430	17229	chr17	25366903	25367059	157	*	SI_NC_	21.8139	Promoter (<=1kb)	17	25366552	25369098	2547	1	ENSMUST00000234712.1	351	Tpsb2	NM_010781
350442	17235	chr3	92591354	92592098	745	*	SI_NC_	14.8475	Promoter (2-3kb)	3	92583867	92588997	5131	2	ENSMUST00000098888.6	-2357	Smcp	NM_008574
351564	17254	chr19	8711702	8712214	513	*	SI_NC_	63.0086	Promoter (<=1kb)	19	8707587	8712985	5399	2	ENSMUST00000206598.1	771	Slc3a2	NM_001161413
351596	17258	chr7	67268793	67268913	121	*	SI_NC_	7.71551	Promoter (<=1kb)	7	67233833	67268714	34882	2	ENSMUST00000207794.1	-79	Mef2a	NM_001033713
351980	17259	chr8	70155159	70155303	145	*	SI_NC_	17.303	Promoter (2-3kb)	8	70152781	70167487	14707	1	ENSMUST00000110141.8	2378	Mef2b	NM_001045484
356038	17283	chr19	6337885	6338060	176	*	SI_NC_	43.1272	Promoter (<=1kb)	19	6338915	6339829	915	1	ENSMUST00000238038.1	-855	Men1	NM_001168488
356244	17293	chr7	79811672	79812058	387	*	SI_NC_	11.1132	Promoter (<=1kb)	7	79810727	79813439	2713	1	ENSMUST00000107394.2	945	Mesp2	NM_008589
356384	17299	chr10	127039808	127040198	391	*	SI_NC_	12.0136	Promoter (1-2kb)	10	127041414	127043182	1769	1	ENSMUST00000152960.1	-1216	Mettl1	NM_010792
356440	17305	chr15	78774504	78774760	257	*	SI_NC_	9.54956	Promoter (1-2kb)	15	78755882	78773475	17594	2	ENSMUST00000018313.5	-1029	Mfng	NM_001411378
356816	17314	chr7	136892713	136893338	626	*	SI_NC_	19.081	Promoter (1-2kb)	7	136894614	137130266	235653	1	ENSMUST00000081510.3	-1276	Mgmt	NM_001377037
358690	17329	chr5	92325836	92326631	796	*	SI_NC_	19.6328	Promoter (1-2kb)	5	92326623	92328078	1456	2	ENSMUST00000202404.1	1447	Cxcl9	NM_008599
358710	17342	chr6	97805429	97805568	140	*	SI_NC_	29.4076	Promoter (1-2kb)	6	97807052	98018593	211542	1	ENSMUST00000203884.2	-1484	Mitf	NM_001113198
360678	17344	chr18	77067545	77067666	122	*	SI_NC_	35.692	Promoter (1-2kb)	18	77065819	77153117	87299	1	ENSMUST00000168882.8	1726	Pias2	NM_001164167
360846	17346	chr4	115858602	115858879	278	*	SI_NC_	7.36046	Promoter (1-2kb)	4	115857106	115876610	19505	1	ENSMUST00000150201.7	1496	Mknk1	NM_001285487
361555	17355	chr5	103751149	103751337	189	*	SI_NC_	10.2405	Promoter (2-3kb)	5	103754162	103855322	101161	1	ENSMUST00000054979.9	-2825	Aff1	NM_001080798
362324	17364	chr7	64209646	64210286	641	*	SI_NC_	11.0281	Promoter (<=1kb)	7	64210023	64220356	10334	1	ENSMUST00000205610.1	0	Trpm1	NM_001039104
362774	17387	chr14	54429694	54429855	162	*	SI_NC_	5.4997	Promoter (1-2kb)	14	54431612	54441265	9654	1	ENSMUST00000089688.5	-1757	Mmp14	NM_008608
363364	17395	chr2	164940197	164940552	356	*	SI_NC_	8.69645	Promoter (<=1kb)	2	164940780	164948894	8115	1	ENSMUST00000137626.1	-228	Mmp9	NM_013599
363398	17423	chr14	20731738	20731890	153	*	SI_NC_	3.89063	Promoter (<=1kb)	14	20723737	20731110	7374	2	ENSMUST00000225000.1	-628	Ndst2	NM_010811
363515	17428	chr11	74839568	74840142	575	*	SI_NC_	26.5086	Promoter (2-3kb)	11	74837468	74843775	6308	1	ENSMUST00000132150.1	2100	Mnt	NM_010813
363765	17454	chr3	104818973	104819521	549	*	SI_NC_	27.0423	Promoter (<=1kb)	3	104804591	104818563	13973	2	ENSMUST00000136148.2	-410	Mov10	NM_001163440
365527	17527	chr5	31152053	31152628	576	*	SI_NC_	25.1484	Promoter (1-2kb)	5	31145276	31153742	8467	2	ENSMUST00000202203.1	1114	Mpv17	NM_001294322
365537	17528	chr1	171156007	171156172	166	*	SI_NC_	25.3042	Promoter (<=1kb)	1	171155515	171160507	4993	1	ENSMUST00000111334.1	492	Mpz	NM_001315499
367100	17540	chr7	110944426	110944570	145	*	SI_NC_	4.43113	Promoter (1-2kb)	7	110868272	110946187	77916	2	ENSMUST00000125758.7	1617	Irag1	NM_010826
368092	17692	chrX	168661100	168661477	378	*	SI_NC_	23.932	Promoter (2-3kb)	20	168654122	168659018	4897	2	ENSMUST00000145564.1	-2082	Msl3	NM_001370791
368346	17749	chr15	36172405	36172617	213	*	SI_NC_	16.1059	Promoter (1-2kb)	15	36174010	36177007	2998	1	ENSMUST00000180159.7	-1393	Polr2k	NM_001039368
368358	17755	chr13	99448640	99448995	356	*	SI_NC_	44.8441	Promoter (1-2kb)	13	99439634	99447620	7987	2	ENSMUST00000223725.1	-1020	Map1b	NM_008634
370865	17758	chr9	110065934	110066068	135	*	SI_NC_	12.1754	Promoter (1-2kb)	9	110067584	110082087	14504	1	ENSMUST00000199461.4	-1516	Map4	NM_001205330
373699	17766	chr5	140336006	140336775	770	*	SI_NC_	19.8609	Promoter (1-2kb)	5	140334573	140335812	1240	1	ENSMUST00000145898.2	1433	Nudt1	NM_001356583
373711	17768	chr6	83310917	83311244	328	*	SI_NC_	25.0452	Promoter (<=1kb)	6	83309552	83311593	2042	2	ENSMUST00000141193.1	349	Mthfd2	NM_008638
373729	17769	chr4	148040612	148040840	229	*	SI_NC_	9.71716	Promoter (<=1kb)	4	148040810	148043448	2639	1	ENSMUST00000145115.1	0	Mthfr	NM_001161798
373754	17771	chr19	3388701	3389319	619	*	SI_NC_	10.3593	Promoter (<=1kb)	19	3388857	3407823	18967	1	ENSMUST00000025840.15	0	Tesmin	NM_001039657
374092	17775	chr12	8921155	8921483	329	*	SI_NC_	13.1941	Promoter (<=1kb)	12	8921664	8938742	17079	1	ENSMUST00000020909.3	-181	Laptm4a	NM_008640
374912	17828	chr13	38634431	38634617	187	*	SI_NC_	3.37818	Promoter (<=1kb)	13	38611834	38635061	23228	2	ENSMUST00000224902.1	444	Bloc1s5	NM_139063
374927	17829	chr3	89232983	89233142	160	*	SI_NC_	7.42917	Promoter (1-2kb)	3	89231471	89233197	1727	1	ENSMUST00000139206.1	1512	Muc1	NM_013605
374929	17830	chr5	88313880	88314313	434	*	SI_NC_	18.907	Promoter (2-3kb)	5	88317312	88328814	11503	1	ENSMUST00000170832.2	-2999	Prol1	NM_008644
374937	17831	chr7	141745132	141745629	498	*	SI_NC_	29.6996	Promoter (<=1kb)	7	141744612	141754693	10082	1	ENSMUST00000187945.6	520	Muc2	NM_023566
375217	17842	chr4	62089679	62090279	601	*	SI_NC_	16.0715	Promoter (2-3kb)	4	62083476	62087342	3867	2	ENSMUST00000084531.10	-2337	Mup3	NM_001039544
375221	17843	chr4	59960250	59960742	493	*	SI_NC_	8.79303	Promoter (<=1kb)	4	59956804	59960710	3907	2	ENSMUST00000075973.2	0	Mup4	NM_008648
375253	17846	chr11	22972272	22972845	574	*	SI_NC_	15.8938	Promoter (<=1kb)	11	22900023	22972859	72837	2	ENSMUST00000162924.1	14	Commd1	NM_001361661
375285	17847	chr11	23422275	23422609	335	*	SI_NC_	16.3173	Promoter (2-3kb)	11	23420055	23456686	36632	1	ENSMUST00000130131.1	2220	Usp34	NM_001190401
375710	17858	chr16	97561020	97561765	746	*	SI_NC_	70.5731	Promoter (2-3kb)	16	97558412	97560518	2107	1	ENSMUST00000191103.1	2608	Mx2	NM_013606
375719	17859	chr19	53332968	53333191	224	*	SI_NC_	10.9048	Promoter (2-3kb)	19	53330408	53371947	41540	1	ENSMUST00000235201.1	2560	Mxi1	NM_001008542
376158	17876	chr2	125121246	125121504	259	*	SI_NC_	6.36586	Promoter (1-2kb)	2	125095708	125123414	27707	2	ENSMUST00000137091.2	1910	Myef2	NM_001162417
376316	17888	chr14	54958521	54958689	169	*	SI_NC_	4.0711	Promoter (<=1kb)	14	54957072	54957907	836	2	ENSMUST00000131892.1	-614	Myh6	NM_001164171
376336	17896	chr11	104577060	104577318	259	*	SI_NC_	6.52403	Promoter (<=1kb)	11	104577281	104587215	9935	1	ENSMUST00000106956.9	0	Myl4	NM_001355754
376580	17904	chr10	128491553	128491892	340	*	SI_NC_	3.24511	Promoter (1-2kb)	10	128490861	128493031	2171	2	ENSMUST00000219655.1	1139	Myl6	NM_001317217
376962	17910	chr11	60479750	60479899	150	*	SI_NC_	5.0298	Promoter (<=1kb)	11	60479915	60509712	29798	1	ENSMUST00000126522.3	-16	Myo15a	NM_001103171
377094	17912	chr1	51848089	51848231	143	*	SI_NC_	29.4076	Promoter (2-3kb)	1	51834464	51851106	16643	2	ENSMUST00000123299.1	2875	Myo1b	NM_001161817
377542	17913	chr11	75661302	75661791	490	*	SI_NC_	25.7712	Promoter (<=1kb)	11	75661733	75665909	4177	1	ENSMUST00000148659.7	0	Myo1c	NM_001080774
379684	17931	chr10	108251675	108252317	643	*	SI_NC_	57.3061	Promoter (<=1kb)	10	108252372	108253361	990	1	ENSMUST00000219068.1	-55	Ppp1r12a	NM_001368736
383507	17939	chr15	82329808	82330471	664	*	SI_NC_	11.8326	Promoter (<=1kb)	15	82329687	82330922	1236	2	ENSMUST00000230268.1	451	Naga	NM_001355546
383533	17948	chr13	100197789	100198170	382	*	SI_NC_	48.6449	Promoter (<=1kb)	13	100144063	100197147	53085	2	ENSMUST00000067975.11	-642	Naip2	NM_001126182
383679	17955	chr7	143533827	143534122	296	*	SI_NC_	29.4076	Promoter (1-2kb)	7	143524183	143535989	11807	2	ENSMUST00000208317.1	1867	Nap1l4	NM_001285489
383893	17966	chr11	101574213	101574723	511	*	SI_NC_	24.7325	Promoter (<=1kb)	11	101575107	101576631	1525	1	ENSMUST00000148805.1	-384	Nbr1	NM_001252220
387337	17969	chr5	134220662	134221297	636	*	SI_NC_	26.4036	Promoter (<=1kb)	5	134221372	134222222	851	2	ENSMUST00000182626.1	925	Ncf1	NM_001286037
387457	17973	chr9	100505246	100505745	500	*	SI_NC_	19.3469	Promoter (1-2kb)	9	100495003	100506856	11854	2	ENSMUST00000112874.3	1111	Nck1	NM_001324530
387539	17975	chr1	86353677	86354256	580	*	SI_NC_	32.5317	Promoter (1-2kb)	1	86351101	86352306	1206	2	ENSMUST00000189504.1	-1371	Ncl	NM_010880
389761	17995	chr19	4011705	4011873	169	*	SI_NC_	18.1677	Promoter (<=1kb)	19	4010001	4012661	2661	2	ENSMUST00000149482.1	788	Ndufv1	NM_133666
393600	18022	chr15	103257355	103257637	283	*	SI_NC_	7.08424	Promoter (<=1kb)	15	103249349	103258403	9055	2	ENSMUST00000132438.1	766	Nfe2	NM_001302338
393676	18024	chr2	75707594	75707945	352	*	SI_NC_	35.4806	Promoter (2-3kb)	2	75675513	75704641	29129	2	ENSMUST00000102672.4	-2953	Nfe2l2	NM_001399226
393704	18025	chr6	51430839	51431266	428	*	SI_NC_	26.901	Promoter (1-2kb)	6	51432670	51458768	26099	1	ENSMUST00000005103.11	-1404	Nfe2l3	NM_010903
394653	18029	chr10	81406545	81406727	183	*	SI_NC_	9.01263	Promoter (<=1kb)	10	81400769	81407641	6873	2	ENSMUST00000140916.7	914	Nfic	NM_008688
395937	18033	chr3	135595979	135596417	439	*	SI_NC_	18.0114	Promoter (1-2kb)	3	135590780	135594441	3662	2	ENSMUST00000150007.1	-1538	Nfkb1	NM_001410442
396051	18038	chr17	35220539	35220701	163	*	SI_NC_	7.10746	Promoter (<=1kb)	17	35220836	35221657	822	2	ENSMUST00000176748.1	956	Nfkbil1	NM_001364909
396800	18073	chr13	13439703	13440091	389	*	SI_NC_	18.924	Promoter (2-3kb)	13	13437667	13501464	63798	1	ENSMUST00000222142.1	2036	Nid1	NM_010917
396832	18074	chr14	19804279	19804780	502	*	SI_NC_	22.4623	Promoter (<=1kb)	14	19805236	19808105	2870	1	ENSMUST00000224057.1	-456	Nid2	NM_008695
396846	18080	chr12	70050044	70050356	313	*	SI_NC_	5.42327	Promoter (<=1kb)	12	70046908	70051284	4377	2	ENSMUST00000223316.1	928	Nin	NM_001081453
396978	18082	chr11	4871817	4872298	482	*	SI_NC_	33.3304	Promoter (1-2kb)	11	4873951	4894200	20250	1	ENSMUST00000038570.8	-1653	Nipsnap1	NM_008698
396992	18087	chr9	121733624	121734062	439	*	SI_NC_	20.5485	Promoter (2-3kb)	9	121731147	121742672	11526	1	ENSMUST00000182086.1	2477	Nktr	NM_010918
397352	18103	chr11	93957284	93957423	140	*	SI_NC_	9.29899	Promoter (1-2kb)	11	93949814	93956259	6446	2	ENSMUST00000021217.10	-1025	Nme2	NM_001077529
397602	18113	chr9	48598278	48598448	171	*	SI_NC_	24.8706	Promoter (<=1kb)	9	48591891	48597449	5559	2	ENSMUST00000126109.1	-829	Nnmt	NM_001311062
397878	18117	chr8	120664499	120665043	545	*	SI_NC_	21.0485	Promoter (2-3kb)	8	120658024	120667763	9740	2	ENSMUST00000181111.7	2720	Emc8	NM_010926
398232	18128	chr2	26470276	26470407	132	*	SI_NC_	18.9326	Promoter (<=1kb)	2	26469825	26470498	674	2	ENSMUST00000129506.1	91	Notch1	NM_008714
398402	18132	chr17	34576887	34577087	201	*	SI_NC_	29.4084	Promoter (<=1kb)	17	34578008	34582471	4464	1	ENSMUST00000174707.1	-921	Notch4	NM_010929
399642	18140	chr17	56314313	56314605	293	*	SI_NC_	8.60525	Promoter (1-2kb)	17	56312663	56313176	514	1	ENSMUST00000137876.1	1650	Uhrf1	NM_001111078
399800	18146	chr2	25410536	25410695	160	*	SI_NC_	9.29082	Promoter (1-2kb)	2	25408873	25409491	619	1	ENSMUST00000138651.1	1663	Npdc1	NM_001420469
399932	18160	chr3	90461318	90461755	438	*	SI_NC_	35.1876	Promoter (<=1kb)	3	90457418	90461421	4004	2	ENSMUST00000124760.1	0	Npr1	NM_008727
403365	18185	chr14	55525387	55525637	251	*	SI_NC_	4.29183	Promoter (<=1kb)	14	55518978	55524981	6004	2	ENSMUST00000062232.14	-406	Nrl	NM_001136074
429812	18195	chr11	103870296	103871111	816	*	SI_NC_	32.7292	Promoter (1-2kb)	11	103847831	103872200	24370	2	ENSMUST00000127813.7	1089	Nsf	NM_008740
432829	18217	chr12	16656577	16656736	160	*	SI_NC_	5.68811	Promoter (2-3kb)	12	16653758	16660063	6306	1	ENSMUST00000221049.1	2819	Ntsr2	NM_001361702
432877	18220	chr7	45499840	45500669	830	*	SI_NC_	19.432	Promoter (1-2kb)	7	45498167	45498838	672	2	ENSMUST00000210675.1	-1002	Nucb1	NM_001163662
432883	18221	chr4	133548456	133548661	206	*	SI_NC_	38.5136	Promoter (2-3kb)	4	133532542	133545996	13455	2	ENSMUST00000030665.6	-2460	Nudc	NM_010948
433826	18241	chrX	152780136	152780371	236	*	SI_NC_	7.83646	Promoter (1-2kb)	20	152781921	152795615	13695	1	ENSMUST00000151819.7	-1550	Gpr143	NM_010951
433874	18247	chr9	65684492	65684835	344	*	SI_NC_	23.2765	Promoter (2-3kb)	9	65687806	65689517	1712	1	ENSMUST00000128664.1	-2971	Oaz2	NM_001301307
433904	18256	chr15	65901350	65902081	732	*	SI_NC_	30.2207	Promoter (<=1kb)	15	65876053	65901561	25509	2	ENSMUST00000156996.7	0	Oc90	NM_001347038
434922	18292	chr11	78502205	78502365	161	*	SI_NC_	29.6373	Promoter (1-2kb)	11	78503447	78505081	1635	1	ENSMUST00000001130.7	-1082	Sebox	NM_008759
435498	18323	chr9	38326574	38326807	234	*	SI_NC_	32.5317	Promoter (2-3kb)	9	38329198	38330559	1362	1	ENSMUST00000212354.2	-2391	Or8c9	NM_146870
435506	18328	chr2	36812794	36812976	183	*	SI_NC_	34.7181	Promoter (<=1kb)	2	36812149	36813090	942	2	ENSMUST00000100151.1	114	Or1j1	NM_206903
435532	18344	chr7	140689494	140689970	477	*	SI_NC_	15.2693	Promoter (<=1kb)	7	140690884	140691918	1035	1	ENSMUST00000084454.3	-914	Or13a17	NM_146963
435536	18345	chr7	140603431	140603892	462	*	SI_NC_	18.7937	Promoter (2-3kb)	7	140601340	140611124	9785	1	ENSMUST00000211771.1	2091	Or13a18	NM_146934
435550	18346	chr6	43235991	43236118	128	*	SI_NC_	3.4502	Promoter (<=1kb)	6	43235578	43236636	1059	1	ENSMUST00000078057.3	413	Or2a57	NM_146370
435562	18350	chr2	36795556	36795812	257	*	SI_NC_	19.7648	Promoter (2-3kb)	2	36793020	36794176	1157	1	ENSMUST00000112950.2	2536	Or1j21	NM_146946
435564	18351	chr11	51008879	51009380	502	*	SI_NC_	16.1682	Promoter (1-2kb)	11	51006974	51007897	924	1	ENSMUST00000076514.1	1905	Or1ad8	NM_146909
435582	18361	chr7	140346641	140347224	584	*	SI_NC_	15.4661	Promoter (<=1kb)	7	140345052	140345987	936	2	ENSMUST00000075470.1	-654	Or13a27	NM_146955
435592	18365	chr7	103907145	103907466	322	*	SI_NC_	3.3562	Promoter (<=1kb)	7	103906342	103907447	1106	1	ENSMUST00000209528.2	803	Or51b6	NM_013616
435606	18373	chr10	128987800	128988243	444	*	SI_NC_	24.1346	Promoter (1-2kb)	10	128989431	128992102	2672	1	ENSMUST00000091996.3	-1188	Or10p22	NM_146861
435986	18389	chr2	181718639	181718842	204	*	SI_NC_	9.23949	Promoter (2-3kb)	2	181715703	181719372	3670	1	ENSMUST00000184127.1	2936	Oprl1	NM_001252565
437472	18391	chr4	41742559	41743144	586	*	SI_NC_	13.563	Promoter (1-2kb)	4	41738493	41741359	2867	2	ENSMUST00000071561.6	-1200	Sigmar1	NM_001286538
437494	18393	chr1	58508056	58508730	675	*	SI_NC_	19.0843	Promoter (2-3kb)	1	58462771	58505109	42339	2	ENSMUST00000027198.11	-2947	Orc2	NM_001025378
437620	18400	chr7	143477786	143477971	186	*	SI_NC_	3.54614	Promoter (2-3kb)	7	143475101	143499325	24225	1	ENSMUST00000105917.2	2685	Slc22a18	NM_001042760
437664	18407	chr4	63357243	63357898	656	*	SI_NC_	38.4044	Promoter (1-2kb)	4	63356162	63359511	3350	1	ENSMUST00000006687.4	1081	Orm3	NM_001379520
437688	18412	chr11	50206869	50207128	260	*	SI_NC_	14.0042	Promoter (<=1kb)	11	50205679	50207319	1641	2	ENSMUST00000154805.1	191	Sqstm1	NM_001290769
437694	18413	chr11	4233302	4233546	245	*	SI_NC_	4.28257	Promoter (2-3kb)	11	4236420	4239664	3245	1	ENSMUST00000131764.1	-2874	Osm	NM_001013365
437894	18415	chr3	40771798	40772279	482	*	SI_NC_	26.0553	Promoter (<=1kb)	3	40772644	40781840	9197	1	ENSMUST00000203425.1	-365	Hspa4l	NM_001410463
437902	18416	chrX	10249289	10249461	173	*	SI_NC_	9.44487	Promoter (2-3kb)	20	10252305	10321024	68720	1	ENSMUST00000049910.12	-2844	Otc	NM_001411675
438754	18432	chr11	72450772	72451119	348	*	SI_NC_	12.3239	Promoter (<=1kb)	11	72450574	72451102	529	1	ENSMUST00000144923.1	198	Mybbp1a	NM_016776
439120	18457	chr2	122740779	122741411	633	*	SI_NC_	25.2426	Promoter (2-3kb)	2	122738559	122747006	8448	1	ENSMUST00000129690.1	2220	Bloc1s6	NM_019788
439206	18475	chr9	45982275	45982623	349	*	SI_NC_	11.2655	Promoter (1-2kb)	9	45975076	45984337	9262	2	ENSMUST00000215427.1	1714	Pafah1b2	NM_001357238
439258	18476	chr7	25295509	25295822	314	*	SI_NC_	5.39307	Promoter (<=1kb)	7	25295049	25296702	1654	2	ENSMUST00000140093.1	880	Pafah1b3	NM_001357350
440251	18483	chr10	79804944	79805341	398	*	SI_NC_	9.56903	Promoter (<=1kb)	10	79806018	79807671	1654	1	ENSMUST00000217759.1	-677	Palm	NM_001161747
441747	18504	chr19	44754207	44754467	261	*	SI_NC_	14.8729	Promoter (1-2kb)	19	44756045	44837851	81807	1	ENSMUST00000174490.8	-1578	Pax2	NM_001368743
442021	18508	chr2	105692811	105693288	478	*	SI_NC_	28.5189	Promoter (<=1kb)	2	105692483	105693125	643	1	ENSMUST00000147946.1	328	Pax6	NM_001244198
443021	18519	chr17	53585814	53586474	661	*	SI_NC_	41.3035	Promoter (1-2kb)	17	53584126	53638422	54297	1	ENSMUST00000164390.1	1688	Kat2b	NM_001190846
[truncated: 1,447 more rows]

## Sheet: Table S6
Table S6. overlaped genes regulated upon SUZ12 KD in RNA-seq and CUT&tag.
[truncated: 91 more rows]

## Sheet: Table S7
Table S7. KEGG analysis down-regulated genes upon SUZ12 KD in RNA-seq and CUT&tag.
[truncated: 121 more rows]

[truncated: 6 more sheets: Table S8, Table S9, Table S10, Table S11, Table S12, Table S13]
